# Supplementary material for: Concerns on cross-species transmission of SARS-CoV-2 between pets and humans
Source: Front Microbiol. 2022 Sep 21;13:985528. doi: 10.3389/fmicb.2022.985528 (PMC9532748; doi:10.3389/fmicb.2022.985528)
Supplement: Supplementary file 1 [file Table_1.XLSX]

## Sheet: Table. S1
Supplementary Table S1. Characteristics of SARS-CoV-2 sequences sampled from animals.
We gratefully acknowledge the Authors and Originating and Submitting Laboratories for their sequences and metadata shared through GISAID1, on which this research is based.
All submitters of data may be contacted directly via www.gisaid.org
strain	Common Name	virus	gisaid_epi_isl	genbank_accession	date	region	country	division	location	region_exposure	country_exposure	division_exposure	segment	length	host	age	sex	Nextstrain_clade	pangolin_lineage	GISAID_clade	originating_lab	submitting_lab	authors	url	title	paper_url	date_submitted	purpose_of_sequencing
hCoV-19/cat/Colombia/COR-U04/2021	Cat	betacoronavirus	EPI_ISL_2339859	?	2021-01-26	South America	Colombia	Cordoba		South America	Colombia	Cordoba	genome	29782	Felis catus	7	Male	?	B.1.111	GH	Universidad de Cordoba, Montería, Colombia	Centro de Investigaciones en Microbiología y Biotecnología-UR (CIMBIUR), Facultad de Ciencias Naturales, Universidad del Rosario, Bogotá, Colombia	Salim Mattar, Ricardo Rivero, Hector Serrano, Bertha Gastelbondo, Maria Auxiliadora Badillo, Camilo Guzmán, Alfonso Calderón, Germán Arrieta, Andrés Diaz, Evelin Garay, Ketty Galeano, Alejandra Garcia, José Berrocal, Yesica Botero, Yesica Lopez, Jorge Miranda, Veronica Contreras, Hector Contreras, Caty Martinez, Ader Alemán, Sergio Castañeda, Nathalia Ballesteros, Marina Muñoz, Luz H. Patiño, Jua…	https://www.gisaid.org/	?	?	2021-05-29	?
hCoV-19/bat/Yunnan/RsYN06/2020	Bat	betacoronavirus	EPI_ISL_1663616	?	2020-05-25	Asia	China	Yunnan	Xishuangbanna	Asia	China	Yunnan	genome	29794	Rhinolophus pusillus	unknown	unknown	?	B.1	O	Shandong First Medical University & Shandong Academy of Medical Sciences	Shandong First Medical University & Shandong Academy of Medical Sciences	Weifeng Shi, Edward C. Holmes, Alice C. Hughes, Hong Zhou, Jingkai Ji, Xing Chen, Yuhai Bi, Juan Li, Tao Hu, Yanhua Chen	https://www.gisaid.org/	?	?	2021-04-20	?
hCoV-19/mink/Denmark/mDK-437/2020	Mink	betacoronavirus	EPI_ISL_683192	?	2020-10-28	Europe	Denmark			Europe	Denmark		genome	29769	Neovison vison	unknown	unknown	?	B.1.1.298	GR	Department of Virus and Microbiological Special Diagnostics, Statens Serum Institut, Copenhagen, Denmark	Albertsen Lab, Department of Chemistry and Bioscience, Aalborg University, Denmark	Danish Covid-19 Genome Consortium	https://www.gisaid.org/	?	?	2020-12-09	?
hCoV-19/mink/Denmark/mDK-318/2020	Mink	betacoronavirus	EPI_ISL_683167	?	2020-11-15	Europe	Denmark			Europe	Denmark		genome	29769	Neovison vison	unknown	unknown	?	B.1.1.298	GR	Department of Virus and Microbiological Special Diagnostics, Statens Serum Institut, Copenhagen, Denmark	Albertsen Lab, Department of Chemistry and Bioscience, Aalborg University, Denmark	Danish Covid-19 Genome Consortium	https://www.gisaid.org/	?	?	2020-12-09	?
hCoV-19/mink/Denmark/mDK-555/2020	Mink	betacoronavirus	EPI_ISL_683293	?	2020-10-19	Europe	Denmark			Europe	Denmark		genome	29769	Neovison vison	unknown	unknown	?	B.1.1.298	GR	Department of Virus and Microbiological Special Diagnostics, Statens Serum Institut, Copenhagen, Denmark	Albertsen Lab, Department of Chemistry and Bioscience, Aalborg University, Denmark	Danish Covid-19 Genome Consortium	https://www.gisaid.org/	?	?	2020-12-09	?
hCoV-19/mink/Denmark/mDK-476/2020	Mink	betacoronavirus	EPI_ISL_683224	?	2020-10-22	Europe	Denmark			Europe	Denmark		genome	29769	Neovison vison	unknown	unknown	?	B.1.1.298	GR	Department of Virus and Microbiological Special Diagnostics, Statens Serum Institut, Copenhagen, Denmark	Albertsen Lab, Department of Chemistry and Bioscience, Aalborg University, Denmark	Danish Covid-19 Genome Consortium	https://www.gisaid.org/	?	?	2020-12-09	?
hCoV-19/mink/Denmark/mDK-273/2020	Mink	betacoronavirus	EPI_ISL_683125	?	2020-11-09	Europe	Denmark			Europe	Denmark		genome	29778	Neovison vison	unknown	unknown	?	B.1	G	Department of Virus and Microbiological Special Diagnostics, Statens Serum Institut, Copenhagen, Denmark	Albertsen Lab, Department of Chemistry and Bioscience, Aalborg University, Denmark	Danish Covid-19 Genome Consortium	https://www.gisaid.org/	?	?	2020-12-09	?
hCoV-19/mink/Denmark/mDK-53/2020	Mink	betacoronavirus	EPI_ISL_641446	?	2020-10-07	Europe	Denmark			Europe	Denmark		genome	29769	Neovison vison	unknown	unknown	?	B.1.1.298	GR	Department of Virus and Microbiological Special Diagnostics, Statens Serum Institut, Copenhagen, Denmark	Albertsen lab, Department of Chemistry and Bioscience, Aalborg University, Denmark	Thomas Bruun Rasmussen, Jannik Fonager, Morten Rasmussen	https://www.gisaid.org/	?	?	2020-11-18	?
hCoV-19/mink/Poland/Pomorskie_4/2020	Mink	betacoronavirus	EPI_ISL_732948	?	2020-11-17	Europe	Poland	Pomorskie		Europe	Poland	Pomorskie	genome	29782	Neovison vison	unknown	unknown	?	B.1.1	GR	Department of Tropical Parasitology	Laboratory of Recombinant Vaccines	Lukasz Rabalski, Maciej Kosinski, Teemu Smura, Kirsi Aaltonen, Ravi Kant, Tarja Sironen, Boguslaw Szewczyk, Maciej Grzybek	https://www.gisaid.org/	?	?	2020-12-24	?
hCoV-19/bat/Yunnan/RpYN06/2020	Bat	betacoronavirus	EPI_ISL_1699446	?	2020-05-25	Asia	China	Yunnan	Xishuangbanna	Asia	China	Yunnan	genome	29793	Rhinolophus pusillus	unknown	unknown	?	B.1	O	Shandong First Medical University & Shandong Academy of Medical Sciences	Shandong First Medical University & Shandong Academy of Medical Sciences	Weifeng Shi, Edward C. Holmes, Alice C. Hughes, Hong Zhou, Jingkai Ji, Xing Chen, Yuhai Bi, Juan Li, Tao Hu, Yanhua Chen	https://www.gisaid.org/	?	?	2021-04-23	?
hCoV-19/bat/Yunnan/RmYN07/2020	Bat	betacoronavirus	EPI_ISL_1699447	?	2020-06-03	Asia	China	Yunnan	Xishuangbanna	Asia	China	Yunnan	genome	29734	Rhinolophus malayanus	unknown	unknown	?	Unassigned	O	Shandong First Medical University & Shandong Academy of Medical Sciences	Shandong First Medical University & Shandong Academy of Medical Sciences	Weifeng Shi, Edward C. Holmes, Alice C. Hughes, Hong Zhou, Jingkai Ji, Xing Chen, Yuhai Bi, Juan Li, Tao Hu, Yanhua Chen	https://www.gisaid.org/	?	?	2021-04-23	?
hCoV-19/bat/Yunnan/RsYN09/2020	Bat	betacoronavirus	EPI_ISL_1699449	?	2020-07-28	Asia	China	Yunnan	Xishuangbanna	Asia	China	Yunnan	genome	29717	Rhinolophus stheno	unknown	unknown	?	Unassigned	O	Shandong First Medical University & Shandong Academy of Medical Sciences	Shandong First Medical University & Shandong Academy of Medical Sciences	Weifeng Shi, Edward C. Holmes, Alice C. Hughes, Hong Zhou, Jingkai Ji, Xing Chen, Yuhai Bi, Juan Li, Tao Hu, Yanhua Chen	https://www.gisaid.org/	?	?	2021-04-23	?
hCoV-19/mink/Netherlands/NB04_pup1/2020	Mink	betacoronavirus	EPI_ISL_1265355	?	2020-05-26	Europe	Netherlands	Noord-Brabant		Europe	Netherlands	Noord-Brabant	genome	29826	Neovison vison	unknown	unknown	?	B.1.8	G	Dutch COVID-19 response team	Wageningen Bioveterinary Research	OH consortium	https://www.gisaid.org/	?	?	2021-03-17	?
hCoV-19/mink/Netherlands/NB08_09KS/2020	Mink	betacoronavirus	EPI_ISL_1265358	?	2020-06-02	Europe	Netherlands	Limburg		Europe	Netherlands	Limburg	genome	29860	Neovison vison	unknown	unknown	?	B.1.8	G	Dutch COVID-19 response team	Wageningen Bioveterinary Research	OH consortium	https://www.gisaid.org/	?	?	2021-03-17	?
hCoV-19/hamster/Russia/MOW-Moscow_PMVL-1-B1/2020	Hamster	betacoronavirus	EPI_ISL_1708508	?	2020-07-30	Europe	Russia	Moscow		Europe	Russia	Moscow	genome	29830	Mesocricetus auratus	unknown	Na	?	B.1.1.1	GR	State collection of viruses, N.F. Gamaleya National Research Center for Epidemiology and Microbiology of the Ministry of Health of the Russian Federation	Laboratory of genome analysis, N.F. Gamaleya National Research Center for Epidemiology and Microbiology of the Ministry of Health of the Russian Federation	Olga Voronina, Ekaterina Aksenova, Natalia Ryzhova, Marina Kunda, Inna Dolzhikova, Andrey Botikov, Daria Grousova, Ilia Zorkov, Denis Logunov	https://www.gisaid.org/	?	?	2021-04-23	?
hCoV-19/lion/Spain/CT-ZooBarcelona-CR_162.1.1-R009AO3D1/2020	Lion	betacoronavirus	EPI_ISL_1740499	?	2020-11-13	Europe	Spain	Catalunya	Barcelona	Europe	Spain	Catalunya	genome	29515	Panthera leo	33	Female	?	Unassigned	O	Zoo Barcelona | IRTA-CReSA	IrsiCaixa	J.Rodon, L. Fernández-Bastit, M. Noguera-Julian, M. Casadellà, M. Parera, F. Català-Moll, R. Paredes, B. Clotet, H. Fernández-Bellón, J. Vergara-Alert	https://www.gisaid.org/	?	?	2021-04-27	?
hCoV-19/cat/Switzerland/SG-UZH-25025/2020	Cat	betacoronavirus	EPI_ISL_2521767	?	2020-12-17	Europe	Switzerland	St Gall		Europe	Switzerland	St Gall	genome	29836	Felis catus	10	Male	?	B.1.160.29	GH	Clinical Laboratory, Vetsuisse Faculty, University of Zurich	Department of Biosystems Science and Engineering, ETH Zürich	Julia Klaus, Marina Luisa Meli, Regina Hofmann-Lehmann, Christian Beisel, Sarah Nadeau, Chaoran Chen, Ivan Topolsky, Philipp Jablonski, Lara Fuhrmann, David Dreifuss, Katharina Jahn, Rebecca Denes, Ina Nissen, Natascha Santacroce, Elodie Burcklen, Niko Beerenwinkel, Tanja Stadler	https://www.gisaid.org/	?	?	2021-06-14	?
hCoV-19/cat/Russia/RII-LEN-22246S/2021	Cat	betacoronavirus	EPI_ISL_811147	?	2021-01-06	Europe	Russia	Leningrad	Vsevolozhsk	Europe	Russia	Leningrad	genome	29864	Felis catus	3	Male	?	B.1.1.317	GR	WHO National Influenza Centre Russian Federation	WHO National Influenza Centre Russian Federation	Andrey Komissarov, Artem Fadeev, Maxim Burlakov, Anna Ivanova, Kseniya Komissarova, Dmitry Bazhenov, Daria Danilenko, Ksenia Safina, Elena Nabieva, Georgii Bazykin, Dmitry Lioznov	https://www.gisaid.org/	?	?	2021-01-13	?
hCoV-19/mink/USA/UT-20-028674-005/2020	Mink	betacoronavirus	EPI_ISL_2834690	?	2020-10-01	North America	USA	Utah		North America	USA	Utah	genome	29836	Neovison vison	Adult	Female	?	B.1	G	Utah Veterinary Diagnostic Laboratory	Diagnostic Virology Laboratory, National Veterinary Services Laboratories, USDA1920 Dayton Avenue, Ames, IA 50010, USA	Kerrie M. Franzen, Mary L. Killian, Emily R. Love, Tod P. Stuber, Mia Torchetti, Suelee Robbe-Austerman	https://www.gisaid.org/	?	?	2021-07-06	?
hCoV-19/mink/USA/UT-20-031893-001/2020	Mink	betacoronavirus	EPI_ISL_2834691	?	2020-10-29	North America	USA	Utah		North America	USA	Utah	genome	29791	Neovison vison	Adult	Female	?	B.1	G	Utah Veterinary Diagnostic Laboratory	Diagnostic Virology Laboratory, National Veterinary Services Laboratories, USDA1920 Dayton Avenue, Ames, IA 50010, USA	Kerrie M. Franzen, Mary L. Killian, Emily R. Love, Tod P. Stuber, Mia Torchetti, Suelee Robbe-Austerman	https://www.gisaid.org/	?	?	2021-07-06	?
hCoV-19/cat/USA/FL-BPHL-1083/2021	Cat	betacoronavirus	EPI_ISL_1218884	?	2021-02-22	North America	USA	Florida		North America	USA	Florida	genome	29831	Felis catus	unknown	unknown	?	B.1.2	GH	Florida Bureau of Public Health Laboratories	Florida Bureau of Public Health Laboratories	Sarah Schmedes, Jason Blanton	https://www.gisaid.org/	?	?	2021-03-11	?
hCoV-19/mink/Netherlands/NB-EMC-21-20/2020	Mink	betacoronavirus	EPI_ISL_523067	?	2020-07-09	Europe	Netherlands	Limburg		Europe	Netherlands	Limburg	genome	29772	Neovison vison	unknown	unknown	?	B.1.8	G	Dutch COVID-19 response team	Erasmus Medical Center	OH consortium	https://www.gisaid.org/	?	?	2020-08-26	?
hCoV-19/mink/Netherlands/NB-EMC-21-2/2020	Mink	betacoronavirus	EPI_ISL_523066	?	2020-07-09	Europe	Netherlands	Noord-Brabant		Europe	Netherlands	Noord-Brabant	genome	29772	Neovison vison	unknown	unknown	?	B.1.8	G	Dutch COVID-19 response team	Erasmus Medical Center	OH consortium	https://www.gisaid.org/	?	?	2020-08-26	?
hCoV-19/mink/Netherlands/NB-EMC-3-6/2020	Mink	betacoronavirus	EPI_ISL_523095	?	2020-05-06	Europe	Netherlands	Noord-Brabant		Europe	Netherlands	Noord-Brabant	genome	29775	Neovison vison	unknown	unknown	?	B.1.8	G	Dutch COVID-19 response team	Erasmus Medical Center	OH consortium	https://www.gisaid.org/	?	?	2020-08-26	?
hCoV-19/tiger/USA/NY-040420/2020	Tiger	betacoronavirus	EPI_ISL_420293	?	2020-04-02	North America	USA	New York		North America	USA	New York	genome	29897	Panthera tigris jacksoni	4	Female	?	B.1	GH	Wildlife Conservation Society, Bronx Zoo	Diagnostic Virology Laboratory, United States Department of Agriculture, National Veterinary Services Laboratories	Patrick K. Mitchell, Renee R. Anderson, Brittany Chilson, Roopa Venugopalan, D. G. Diel, Laura B. Goodman, L. Wang, F. Yuan, Y. Fang, Mary Lea Killian, Kerrie Franzen, Nichole Hines Bergeson, Ivan Kuzmin, Melinda Jenkins-Moore, Tod P. Stuber	https://www.gisaid.org/	?	?	2020-04-06	?
hCoV-19/mink/Netherlands/1/2020	Mink	betacoronavirus	EPI_ISL_431778	?	2020-04-24	Europe	Netherlands	Noord-Brabant	Milheeze	Europe	Netherlands	Noord-Brabant	genome	29880	Neovison vison	unknown	unknown	?	B.1.8	G	Virology, Wageningen Bioveterinary Research	Virology, Wageningen Bioveterinary Research	Oreshkova, N., Vreman, S., Molenaar, R.J., Harders, F., Hakze van der Honing, R.W., Gerhards, N., Bouwstra, R., Hissink, H., Smit, L., Tacken, M., Weesendorp, E., Stegeman, A. and van der Poel, W.H.M.	https://www.gisaid.org/	?	?	2020-04-28	?
hCoV-19/cat/France/IDF-53/2020	Cat	betacoronavirus	EPI_ISL_437349	?	2020-04-17	Europe	France	Île-de-France	Essone	Europe	France	Île-de-France	genome	29818	Felis catus	9	Female	?	B.1	G	Ecole nationale vétérinaire d'Alfort-laboratoire de santé animale Anses UMR 1161 de virologie ENVA-Anses-INRAE	Institut Pasteur CIBU-ERI	Sophie Le Poder, Corinne Sailleau, Marine Dumarest, Bernard Klonjkowski, Stéphan Zientara	https://www.gisaid.org/	?	?	2020-05-08	?
hCoV-19/mink/Netherlands/NB02_03KS/2020	Mink	betacoronavirus	EPI_ISL_447627	?	2020-04-29	Europe	Netherlands	Noord-Brabant		Europe	Netherlands	Noord-Brabant	genome	29878	Neovison vison	unknown	unknown	?	B.11	L	Virology, Wageningen Bioveterinary Research	Virology, Wageningen Bioveterinary Research	van der Poel, W.H.M., Hakze van der Honing, R.W., Harders, F.	https://www.gisaid.org/	?	?	2020-05-12	?
hCoV-19/mink/Netherlands/NB01_01KS/2020	Mink	betacoronavirus	EPI_ISL_447623	?	2020-04-29	Europe	Netherlands	Noord-Brabant		Europe	Netherlands	Noord-Brabant	genome	29746	Neovison vison	unknown	unknown	?	B.1.8	G	Virology, Wageningen Bioveterinary Research	Virology, Wageningen Bioveterinary Research	van der Poel, W.H.M., Hakze van der Honing, R.W., Harders, F.	https://www.gisaid.org/	?	?	2020-05-12	?
hCoV-19/mink/Netherlands/NB01_04KS/2020	Mink	betacoronavirus	EPI_ISL_447626	?	2020-04-29	Europe	Netherlands	Noord-Brabant		Europe	Netherlands	Noord-Brabant	genome	29879	Neovison vison	unknown	unknown	?	B.1.8	G	Virology, Wageningen Bioveterinary Research	Virology, Wageningen Bioveterinary Research	van der Poel, W.H.M., Hakze van der Honing, R.W., Harders, F.	https://www.gisaid.org/	?	?	2020-05-12	?
hCoV-19/mink/Netherlands/NB02_index/2020	Mink	betacoronavirus	EPI_ISL_447631	?	2020-04-25	Europe	Netherlands	Noord-Brabant		Europe	Netherlands	Noord-Brabant	genome	29874	Neovison vison	unknown	unknown	?	B.11	L	Virology, Wageningen Bioveterinary Research	Virology, Wageningen Bioveterinary Research	Oreshkova, N., Vreman, S., Molenaar, R.J., Harders, F., Hakze van der Honing, R.W., Gerhards, N., Bouwstra, R., Hissink, H., Smit, L., Tacken, M., Weesendorp, E., Stegeman, A., van der Poel, W.H.M., Engelsma, M.Y.	https://www.gisaid.org/	?	?	2020-05-12	?
hCoV-19/mink/Netherlands/NB02_16RS/2020	Mink	betacoronavirus	EPI_ISL_447632	?	2020-04-28	Europe	Netherlands	Noord-Brabant		Europe	Netherlands	Noord-Brabant	genome	29876	Neovison vison	unknown	unknown	?	B.11	L	Virology, Wageningen Bioveterinary Research	Virology, Wageningen Bioveterinary Research	Oreshkova, N., Vreman, S., Molenaar, R.J., Harders, F., Hakze van der Honing, R.W., Gerhards, N., Bouwstra, R., Hissink, H., Smit, L., Tacken, M., Weesendorp, E., Stegeman, A., van der Poel, W., Engelsma, M.Y.	https://www.gisaid.org/	?	?	2020-05-12	?
hCoV-19/dog/HongKong/20-03695/2020	Dog	betacoronavirus	EPI_ISL_450403	?	2020-03-18	Asia	Hong Kong			Asia	Hong Kong		genome	29764	Canis lupus familiaris	unknown	unknown	?	B.1.1	GR	School of Public Health, The University of Hong Kong	School of Public Health, The University of Hong Kong	Sit, T.H.S., Brackman, C.J., Sims, L.D., Tsang, D.N.C., Chu, D.K.W., Perera, R.A.P.M., Poon, L.L.M. and Peiris, M.	https://www.gisaid.org/	?	?	2020-03-30	?
hCoV-19/cat/Belgium/BE-MG-0320/2020	Cat	betacoronavirus	EPI_ISL_487275	?	2020-03-11	Europe	Belgium			Europe	Belgium		genome	29782	Felis catus	unknown	unknown	?	B.1	G	Department of Veterinary Pathology, University of Liege - FARAH	Department of Veterinary Pathology, University of Liege - FARAH	Garigliany, M., Vanlaere, A.-S., Clercx, C., Giet, D., Escriou, N., Huon, C., van der Werf, S., Eloit, M., Desmecht, D.	https://www.gisaid.org/	?	?	2020-07-13	?
hCoV-19/mink/Netherlands/NB-EMC-9-1/2020	Mink	betacoronavirus	EPI_ISL_523119	?	2020-06-03	Europe	Netherlands	Noord-Brabant		Europe	Netherlands	Noord-Brabant	genome	29775	Neovison vison	unknown	unknown	?	B.1.22	GH	Dutch COVID-19 response team	Erasmus Medical Center	OH consortium	https://www.gisaid.org/	?	?	2020-08-26	?
hCoV-19/mink/Netherlands/NB-EMC-7-2/2020	Mink	betacoronavirus	EPI_ISL_523110	?	2020-05-30	Europe	Netherlands	Noord-Brabant		Europe	Netherlands	Noord-Brabant	genome	29775	Neovison vison	unknown	unknown	?	B.1.22	GH	Dutch COVID-19 response team	Erasmus Medical Center	OH consortium	https://www.gisaid.org/	?	?	2020-08-26	?
hCoV-19/mink/Netherlands/NB-EMC-6-17/2020	Mink	betacoronavirus	EPI_ISL_523102	?	2020-05-30	Europe	Netherlands	Noord-Brabant		Europe	Netherlands	Noord-Brabant	genome	29775	Neovison vison	unknown	unknown	?	B.1.22	GH	Dutch COVID-19 response team	Erasmus Medical Center	OH consortium	https://www.gisaid.org/	?	?	2020-08-26	?
hCoV-19/mink/Netherlands/NB-EMC-7-19/2020	Mink	betacoronavirus	EPI_ISL_523109	?	2020-05-30	Europe	Netherlands	Noord-Brabant		Europe	Netherlands	Noord-Brabant	genome	29775	Neovison vison	unknown	unknown	?	B.1.22	GH	Dutch COVID-19 response team	Erasmus Medical Center	OH consortium	https://www.gisaid.org/	?	?	2020-08-26	?
hCoV-19/mink/Netherlands/NB-EMC-20-4/2020	Mink	betacoronavirus	EPI_ISL_523060	?	2020-07-09	Europe	Netherlands	Noord-Brabant		Europe	Netherlands	Noord-Brabant	genome	29773	Neovison vison	unknown	unknown	?	B.1.8	G	Dutch COVID-19 response team	Erasmus Medical Center	OH consortium	https://www.gisaid.org/	?	?	2020-08-26	?
hCoV-19/mink/Netherlands/NB-EMC-1-18/2020	Mink	betacoronavirus	EPI_ISL_523003	?	2020-04-28	Europe	Netherlands	Noord-Brabant		Europe	Netherlands	Noord-Brabant	genome	29775	Neovison vison	unknown	unknown	?	B.1.8	G	Dutch COVID-19 response team	Erasmus Medical Center	OH consortium	https://www.gisaid.org/	?	?	2020-08-26	?
hCoV-19/mink/Netherlands/NB-EMC-13-9/2020	Mink	betacoronavirus	EPI_ISL_523015	?	2020-06-14	Europe	Netherlands	Noord-Brabant		Europe	Netherlands	Noord-Brabant	genome	29775	Neovison vison	unknown	unknown	?	B.1.8	G	Dutch COVID-19 response team	Erasmus Medical Center	OH consortium	https://www.gisaid.org/	?	?	2020-08-26	?
hCoV-19/mink/Netherlands/NB-EMC-13-10/2020	Mink	betacoronavirus	EPI_ISL_523011	?	2020-06-14	Europe	Netherlands	Noord-Brabant		Europe	Netherlands	Noord-Brabant	genome	29472	Neovison vison	unknown	unknown	?	B.1.8	G	Dutch COVID-19 response team	Erasmus Medical Center	OH consortium	https://www.gisaid.org/	?	?	2020-08-26	?
hCoV-19/mink/Netherlands/NB-EMC-1-13/2020	Mink	betacoronavirus	EPI_ISL_522999	?	2020-04-28	Europe	Netherlands	Noord-Brabant		Europe	Netherlands	Noord-Brabant	genome	29775	Neovison vison	unknown	unknown	?	B.1.8	G	Dutch COVID-19 response team	Erasmus Medical Center	OH consortium	https://www.gisaid.org/	?	?	2020-08-26	?
hCoV-19/mink/Netherlands/NB-EMC-14-41/2020	Mink	betacoronavirus	EPI_ISL_523021	?	2020-06-14	Europe	Netherlands	Noord-Brabant		Europe	Netherlands	Noord-Brabant	genome	29775	Neovison vison	unknown	unknown	?	B.1.22	GH	Dutch COVID-19 response team	Erasmus Medical Center	OH consortium	https://www.gisaid.org/	?	?	2020-08-26	?
hCoV-19/mink/Netherlands/NB-EMC-8-9/2020	Mink	betacoronavirus	EPI_ISL_523118	?	2020-06-01	Europe	Netherlands	Limburg		Europe	Netherlands	Limburg	genome	29775	Neovison vison	unknown	unknown	?	B.1.8	G	Dutch COVID-19 response team	Erasmus Medical Center	OH consortium	https://www.gisaid.org/	?	?	2020-08-26	?
hCoV-19/mink/Netherlands/NB-EMC-1-12/2020	Mink	betacoronavirus	EPI_ISL_522997	?	2020-04-28	Europe	Netherlands	Noord-Brabant		Europe	Netherlands	Noord-Brabant	genome	29775	Neovison vison	unknown	unknown	?	B.1.8	G	Dutch COVID-19 response team	Erasmus Medical Center	OH consortium	https://www.gisaid.org/	?	?	2020-08-26	?
hCoV-19/mink/Netherlands/NB-EMC-24-1/2020	Mink	betacoronavirus	EPI_ISL_523074	?	2020-07-12	Europe	Netherlands	Noord-Brabant		Europe	Netherlands	Noord-Brabant	genome	29775	Neovison vison	unknown	unknown	?	B.1.22	GH	Dutch COVID-19 response team	Erasmus Medical Center	OH consortium	https://www.gisaid.org/	?	?	2020-08-26	?
hCoV-19/mink/Netherlands/NB-EMC-15-2/2020	Mink	betacoronavirus	EPI_ISL_523024	?	2020-06-21	Europe	Netherlands	Noord-Brabant		Europe	Netherlands	Noord-Brabant	genome	29766	Neovison vison	unknown	unknown	?	B.11	L	Dutch COVID-19 response team	Erasmus Medical Center	OH consortium	https://www.gisaid.org/	?	?	2020-08-26	?
hCoV-19/mink/Netherlands/NB-EMC-10-8/2020	Mink	betacoronavirus	EPI_ISL_522990	?	2020-06-07	Europe	Netherlands	Noord-Brabant		Europe	Netherlands	Noord-Brabant	genome	29772	Neovison vison	unknown	unknown	?	B.11	L	Dutch COVID-19 response team	Erasmus Medical Center	OH consortium	https://www.gisaid.org/	?	?	2020-08-26	?
hCoV-19/mink/Netherlands/NB-EMC-20-28/2020	Mink	betacoronavirus	EPI_ISL_523057	?	2020-07-09	Europe	Netherlands	Limburg		Europe	Netherlands	Limburg	genome	29775	Neovison vison	unknown	unknown	?	B.1.8	G	Dutch COVID-19 response team	Erasmus Medical Center	OH consortium	https://www.gisaid.org/	?	?	2020-08-26	?
hCoV-19/mink/Netherlands/NB-EMC-21-1/2020	Mink	betacoronavirus	EPI_ISL_523063	?	2020-07-09	Europe	Netherlands	Noord-Brabant		Europe	Netherlands	Noord-Brabant	genome	29772	Neovison vison	unknown	unknown	?	B.1.8	G	Dutch COVID-19 response team	Erasmus Medical Center	OH consortium	https://www.gisaid.org/	?	?	2020-08-26	?
hCoV-19/mink/Netherlands/NB-EMC-17-16/2020	Mink	betacoronavirus	EPI_ISL_523036	?	2020-07-02	Europe	Netherlands	Noord-Brabant		Europe	Netherlands	Noord-Brabant	genome	29775	Neovison vison	unknown	unknown	?	B.1.22	GH	Dutch COVID-19 response team	Erasmus Medical Center	OH consortium	https://www.gisaid.org/	?	?	2020-08-26	?
hCoV-19/mink/Netherlands/NB-EMC-26-5/2020	Mink	betacoronavirus	EPI_ISL_523088	?	2020-07-29	Europe	Netherlands	Noord-Brabant		Europe	Netherlands	Noord-Brabant	genome	29775	Neovison vison	unknown	unknown	?	B.1.22	GH	Dutch COVID-19 response team	Erasmus Medical Center	OH consortium	https://www.gisaid.org/	?	?	2020-08-26	?
hCoV-19/mink/Netherlands/NB-EMC-1-3/2020	Mink	betacoronavirus	EPI_ISL_523010	?	2020-04-28	Europe	Netherlands	Noord-Brabant		Europe	Netherlands	Noord-Brabant	genome	29775	Neovison vison	unknown	unknown	?	B.1.8	G	Dutch COVID-19 response team	Erasmus Medical Center	OH consortium	https://www.gisaid.org/	?	?	2020-08-26	?
hCoV-19/mink/Netherlands/NB-EMC-7-1/2020	Mink	betacoronavirus	EPI_ISL_523107	?	2020-05-30	Europe	Netherlands	Noord-Brabant		Europe	Netherlands	Noord-Brabant	genome	29775	Neovison vison	unknown	unknown	?	B.1.22	GH	Dutch COVID-19 response team	Erasmus Medical Center	OH consortium	https://www.gisaid.org/	?	?	2020-08-26	?
hCoV-19/mink/Netherlands/NB-EMC-26-1/2020	Mink	betacoronavirus	EPI_ISL_523086	?	2020-07-29	Europe	Netherlands	Noord-Brabant		Europe	Netherlands	Noord-Brabant	genome	29775	Neovison vison	unknown	unknown	?	B.1.22	GH	Dutch COVID-19 response team	Erasmus Medical Center	OH consortium	https://www.gisaid.org/	?	?	2020-08-26	?
hCoV-19/mink/Netherlands/NB-EMC-17-19/2020	Mink	betacoronavirus	EPI_ISL_523037	?	2020-07-02	Europe	Netherlands	Noord-Brabant		Europe	Netherlands	Noord-Brabant	genome	29775	Neovison vison	unknown	unknown	?	B.1.22	GH	Dutch COVID-19 response team	Erasmus Medical Center	OH consortium	https://www.gisaid.org/	?	?	2020-08-26	?
hCoV-19/mink/Netherlands/NB-EMC-14-21/2020	Mink	betacoronavirus	EPI_ISL_523017	?	2020-06-14	Europe	Netherlands	Noord-Brabant		Europe	Netherlands	Noord-Brabant	genome	29775	Neovison vison	unknown	unknown	?	B.1.22	GH	Dutch COVID-19 response team	Erasmus Medical Center	OH consortium	https://www.gisaid.org/	?	?	2020-08-26	?
hCoV-19/mink/Netherlands/NB-EMC-2-6/2020	Mink	betacoronavirus	EPI_ISL_523085	?	2020-04-27	Europe	Netherlands	Noord-Brabant		Europe	Netherlands	Noord-Brabant	genome	29772	Neovison vison	unknown	unknown	?	B.11	L	Dutch COVID-19 response team	Erasmus Medical Center	OH consortium	https://www.gisaid.org/	?	?	2020-08-26	?
hCoV-19/mink/Netherlands/NB-EMC-23-4/2020	Mink	betacoronavirus	EPI_ISL_523079	?	2020-07-14	Europe	Netherlands	Noord-Brabant		Europe	Netherlands	Noord-Brabant	genome	29775	Neovison vison	unknown	unknown	?	B.1.22	GH	Dutch COVID-19 response team	Erasmus Medical Center	OH consortium	https://www.gisaid.org/	?	?	2020-08-26	?
hCoV-19/mink/Netherlands/NB-EMC-12-11/2020	Mink	betacoronavirus	EPI_ISL_523005	?	2020-06-07	Europe	Netherlands	Limburg		Europe	Netherlands	Limburg	genome	29775	Neovison vison	unknown	unknown	?	B.1.8	G	Dutch COVID-19 response team	Erasmus Medical Center	OH consortium	https://www.gisaid.org/	?	?	2020-08-26	?
hCoV-19/mink/Netherlands/NB-EMC-1-16/2020	Mink	betacoronavirus	EPI_ISL_523001	?	2020-04-28	Europe	Netherlands	Noord-Brabant		Europe	Netherlands	Noord-Brabant	genome	29775	Neovison vison	unknown	unknown	?	B.1.8	G	Dutch COVID-19 response team	Erasmus Medical Center	OH consortium	https://www.gisaid.org/	?	?	2020-08-26	?
hCoV-19/mink/Netherlands/NB-EMC-6-13/2020	Mink	betacoronavirus	EPI_ISL_523098	?	2020-05-30	Europe	Netherlands	Noord-Brabant		Europe	Netherlands	Noord-Brabant	genome	29775	Neovison vison	unknown	unknown	?	B.1.22	GH	Dutch COVID-19 response team	Erasmus Medical Center	OH consortium	https://www.gisaid.org/	?	?	2020-08-26	?
hCoV-19/mink/Netherlands/NB-EMC-1-6/2020	Mink	betacoronavirus	EPI_ISL_523028	?	2020-04-28	Europe	Netherlands	Noord-Brabant		Europe	Netherlands	Noord-Brabant	genome	29775	Neovison vison	unknown	unknown	?	B.1.8	G	Dutch COVID-19 response team	Erasmus Medical Center	OH consortium	https://www.gisaid.org/	?	?	2020-08-26	?
hCoV-19/mink/Netherlands/NB-EMC-19-9/2020	Mink	betacoronavirus	EPI_ISL_523051	?	2020-07-05	Europe	Netherlands	Noord-Brabant		Europe	Netherlands	Noord-Brabant	genome	29772	Neovison vison	unknown	unknown	?	B.11	L	Dutch COVID-19 response team	Erasmus Medical Center	OH consortium	https://www.gisaid.org/	?	?	2020-08-26	?
hCoV-19/mink/Netherlands/NB-EMC-20-27/2020	Mink	betacoronavirus	EPI_ISL_523056	?	2020-07-09	Europe	Netherlands	Limburg		Europe	Netherlands	Limburg	genome	29775	Neovison vison	unknown	unknown	?	B.1.8	G	Dutch COVID-19 response team	Erasmus Medical Center	OH consortium	https://www.gisaid.org/	?	?	2020-08-26	?
hCoV-19/mink/Netherlands/NB-EMC-2-7/2020	Mink	betacoronavirus	EPI_ISL_523089	?	2020-04-27	Europe	Netherlands	Noord-Brabant		Europe	Netherlands	Noord-Brabant	genome	29772	Neovison vison	unknown	unknown	?	B.11	O	Dutch COVID-19 response team	Erasmus Medical Center	OH consortium	https://www.gisaid.org/	?	?	2020-08-26	?
hCoV-19/mink/Netherlands/NB-EMC-20-2/2020	Mink	betacoronavirus	EPI_ISL_523053	?	2020-07-09	Europe	Netherlands	Noord-Brabant		Europe	Netherlands	Noord-Brabant	genome	29775	Neovison vison	unknown	unknown	?	B.1.8	G	Dutch COVID-19 response team	Erasmus Medical Center	OH consortium	https://www.gisaid.org/	?	?	2020-08-26	?
hCoV-19/mink/Netherlands/NB-EMC-3-2/2020	Mink	betacoronavirus	EPI_ISL_523091	?	2020-05-06	Europe	Netherlands	Noord-Brabant		Europe	Netherlands	Noord-Brabant	genome	29775	Neovison vison	unknown	unknown	?	B.1.8	G	Dutch COVID-19 response team	Erasmus Medical Center	OH consortium	https://www.gisaid.org/	?	?	2020-08-26	?
hCoV-19/mink/Netherlands/NB-EMC-16-2/2020	Mink	betacoronavirus	EPI_ISL_523033	?	2020-06-21	Europe	Netherlands	Noord-Brabant		Europe	Netherlands	Noord-Brabant	genome	29755	Neovison vison	unknown	unknown	?	B.1.8	G	Dutch COVID-19 response team	Erasmus Medical Center	OH consortium	https://www.gisaid.org/	?	?	2020-08-26	?
hCoV-19/mink/Netherlands/NB-EMC-20-34/2020	Mink	betacoronavirus	EPI_ISL_523059	?	2020-07-09	Europe	Netherlands	Limburg		Europe	Netherlands	Limburg	genome	29775	Neovison vison	unknown	unknown	?	B.1.8	G	Dutch COVID-19 response team	Erasmus Medical Center	OH consortium	https://www.gisaid.org/	?	?	2020-08-26	?
hCoV-19/mink/Netherlands/NB-EMC-2-8/2020	Mink	betacoronavirus	EPI_ISL_523090	?	2020-04-27	Europe	Netherlands	Noord-Brabant		Europe	Netherlands	Noord-Brabant	genome	29772	Neovison vison	unknown	unknown	?	B.11	L	Dutch COVID-19 response team	Erasmus Medical Center	OH consortium	https://www.gisaid.org/	?	?	2020-08-26	?
hCoV-19/mink/Netherlands/NB-EMC-21-14/2020	Mink	betacoronavirus	EPI_ISL_523064	?	2020-07-09	Europe	Netherlands	Limburg		Europe	Netherlands	Limburg	genome	29772	Neovison vison	unknown	unknown	?	B.1.8	G	Dutch COVID-19 response team	Erasmus Medical Center	OH consortium	https://www.gisaid.org/	?	?	2020-08-26	?
hCoV-19/mink/Netherlands/NB-EMC-19-19/2020	Mink	betacoronavirus	EPI_ISL_523050	?	2020-07-05	Europe	Netherlands	Noord-Brabant		Europe	Netherlands	Noord-Brabant	genome	29772	Neovison vison	unknown	unknown	?	B.11	L	Dutch COVID-19 response team	Erasmus Medical Center	OH consortium	https://www.gisaid.org/	?	?	2020-08-26	?
hCoV-19/mink/Netherlands/NB-EMC-7-3/2020	Mink	betacoronavirus	EPI_ISL_523111	?	2020-05-30	Europe	Netherlands	Noord-Brabant		Europe	Netherlands	Noord-Brabant	genome	29775	Neovison vison	unknown	unknown	?	B.1.22	GH	Dutch COVID-19 response team	Erasmus Medical Center	OH consortium	https://www.gisaid.org/	?	?	2020-08-26	?
hCoV-19/mink/Netherlands/NB-EMC-3-5/2020	Mink	betacoronavirus	EPI_ISL_523094	?	2020-05-06	Europe	Netherlands	Noord-Brabant		Europe	Netherlands	Noord-Brabant	genome	29775	Neovison vison	unknown	unknown	?	B.1.8	G	Dutch COVID-19 response team	Erasmus Medical Center	OH consortium	https://www.gisaid.org/	?	?	2020-08-26	?
hCoV-19/mink/Netherlands/NB-EMC-5-13/2020	Mink	betacoronavirus	EPI_ISL_523097	?	2020-05-30	Europe	Netherlands	Noord-Brabant		Europe	Netherlands	Noord-Brabant	genome	29772	Neovison vison	unknown	unknown	?	B.11	L	Dutch COVID-19 response team	Erasmus Medical Center	OH consortium	https://www.gisaid.org/	?	?	2020-08-26	?
hCoV-19/mink/Netherlands/NB-EMC-4-2/2020	Mink	betacoronavirus	EPI_ISL_523096	?	2020-05-06	Europe	Netherlands	Noord-Brabant		Europe	Netherlands	Noord-Brabant	genome	29775	Neovison vison	unknown	unknown	?	B.1.8	G	Dutch COVID-19 response team	Erasmus Medical Center	OH consortium	https://www.gisaid.org/	?	?	2020-08-26	?
hCoV-19/mink/Netherlands/NB-EMC-3-3/2020	Mink	betacoronavirus	EPI_ISL_523092	?	2020-05-06	Europe	Netherlands	Noord-Brabant		Europe	Netherlands	Noord-Brabant	genome	29775	Neovison vison	unknown	unknown	?	B.1.8	G	Dutch COVID-19 response team	Erasmus Medical Center	OH consortium	https://www.gisaid.org/	?	?	2020-08-26	?
hCoV-19/mink/Netherlands/NB-EMC-6-3/2020	Mink	betacoronavirus	EPI_ISL_523105	?	2020-05-30	Europe	Netherlands	Noord-Brabant		Europe	Netherlands	Noord-Brabant	genome	29775	Neovison vison	unknown	unknown	?	B.1.22	GH	Dutch COVID-19 response team	Erasmus Medical Center	OH consortium	https://www.gisaid.org/	?	?	2020-08-26	?
hCoV-19/mink/Netherlands/NB-EMC-6-15/2020	Mink	betacoronavirus	EPI_ISL_523100	?	2020-05-30	Europe	Netherlands	Noord-Brabant		Europe	Netherlands	Noord-Brabant	genome	29766	Neovison vison	unknown	unknown	?	B.1.22	GH	Dutch COVID-19 response team	Erasmus Medical Center	OH consortium	https://www.gisaid.org/	?	?	2020-08-26	?
hCoV-19/mink/Netherlands/NB-EMC-7-6/2020	Mink	betacoronavirus	EPI_ISL_523112	?	2020-05-30	Europe	Netherlands	Noord-Brabant		Europe	Netherlands	Noord-Brabant	genome	29775	Neovison vison	unknown	unknown	?	B.1.22	GH	Dutch COVID-19 response team	Erasmus Medical Center	OH consortium	https://www.gisaid.org/	?	?	2020-08-26	?
hCoV-19/mink/Netherlands/NB-EMC-8-16/2020	Mink	betacoronavirus	EPI_ISL_523115	?	2020-06-01	Europe	Netherlands	Limburg		Europe	Netherlands	Limburg	genome	29763	Neovison vison	unknown	unknown	?	B.1.8	G	Dutch COVID-19 response team	Erasmus Medical Center	OH consortium	https://www.gisaid.org/	?	?	2020-08-26	?
hCoV-19/mink/Netherlands/NB-EMC-6-7/2020	Mink	betacoronavirus	EPI_ISL_523106	?	2020-05-30	Europe	Netherlands	Noord-Brabant		Europe	Netherlands	Noord-Brabant	genome	29775	Neovison vison	unknown	unknown	?	B.1.22	GH	Dutch COVID-19 response team	Erasmus Medical Center	OH consortium	https://www.gisaid.org/	?	?	2020-08-26	?
hCoV-19/mink/Netherlands/NB-EMC-7-10/2020	Mink	betacoronavirus	EPI_ISL_523108	?	2020-05-30	Europe	Netherlands	Noord-Brabant		Europe	Netherlands	Noord-Brabant	genome	29775	Neovison vison	unknown	unknown	?	B.1.22	GH	Dutch COVID-19 response team	Erasmus Medical Center	OH consortium	https://www.gisaid.org/	?	?	2020-08-26	?
hCoV-19/mink/Netherlands/NB-EMC-8-14/2020	Mink	betacoronavirus	EPI_ISL_523114	?	2020-06-01	Europe	Netherlands	Limburg		Europe	Netherlands	Limburg	genome	29775	Neovison vison	unknown	unknown	?	B.1.8	G	Dutch COVID-19 response team	Erasmus Medical Center	OH consortium	https://www.gisaid.org/	?	?	2020-08-26	?
hCoV-19/mink/Netherlands/NB-EMC-23-5/2020	Mink	betacoronavirus	EPI_ISL_523080	?	2020-07-14	Europe	Netherlands	Noord-Brabant		Europe	Netherlands	Noord-Brabant	genome	29775	Neovison vison	unknown	unknown	?	B.1.22	GH	Dutch COVID-19 response team	Erasmus Medical Center	OH consortium	https://www.gisaid.org/	?	?	2020-08-26	?
hCoV-19/mink/Netherlands/NB-EMC-23-3/2020	Mink	betacoronavirus	EPI_ISL_523078	?	2020-07-14	Europe	Netherlands	Noord-Brabant		Europe	Netherlands	Noord-Brabant	genome	29153	Neovison vison	unknown	unknown	?	B.1.22	GH	Dutch COVID-19 response team	Erasmus Medical Center	OH consortium	https://www.gisaid.org/	?	?	2020-08-26	?
hCoV-19/mink/Netherlands/NB-EMC-2-14/2020	Mink	betacoronavirus	EPI_ISL_523070	?	2020-04-27	Europe	Netherlands	Noord-Brabant		Europe	Netherlands	Noord-Brabant	genome	29772	Neovison vison	unknown	unknown	?	B.11	L	Dutch COVID-19 response team	Erasmus Medical Center	OH consortium	https://www.gisaid.org/	?	?	2020-08-26	?
hCoV-19/mink/Netherlands/NB-EMC-20-5/2020	Mink	betacoronavirus	EPI_ISL_523061	?	2020-07-09	Europe	Netherlands	Noord-Brabant		Europe	Netherlands	Noord-Brabant	genome	29775	Neovison vison	unknown	unknown	?	B.1.8	G	Dutch COVID-19 response team	Erasmus Medical Center	OH consortium	https://www.gisaid.org/	?	?	2020-08-26	?
hCoV-19/mink/Netherlands/NB-EMC-2-2/2020	Mink	betacoronavirus	EPI_ISL_523073	?	2020-04-27	Europe	Netherlands	Noord-Brabant		Europe	Netherlands	Noord-Brabant	genome	29772	Neovison vison	unknown	unknown	?	B.11	L	Dutch COVID-19 response team	Erasmus Medical Center	OH consortium	https://www.gisaid.org/	?	?	2020-08-26	?
hCoV-19/mink/Netherlands/NB-EMC-23-1/2020	Mink	betacoronavirus	EPI_ISL_523076	?	2020-07-14	Europe	Netherlands	Noord-Brabant		Europe	Netherlands	Noord-Brabant	genome	29775	Neovison vison	unknown	unknown	?	B.1.22	GH	Dutch COVID-19 response team	Erasmus Medical Center	OH consortium	https://www.gisaid.org/	?	?	2020-08-26	?
hCoV-19/mink/Netherlands/NB-EMC-20-1/2020	Mink	betacoronavirus	EPI_ISL_523052	?	2020-07-09	Europe	Netherlands	Noord-Brabant		Europe	Netherlands	Noord-Brabant	genome	29773	Neovison vison	unknown	unknown	?	B.1.8	G	Dutch COVID-19 response team	Erasmus Medical Center	OH consortium	https://www.gisaid.org/	?	?	2020-08-26	?
hCoV-19/mink/Netherlands/NB-EMC-17-10/2020	Mink	betacoronavirus	EPI_ISL_523035	?	2020-07-02	Europe	Netherlands	Noord-Brabant		Europe	Netherlands	Noord-Brabant	genome	29775	Neovison vison	unknown	unknown	?	B.1.22	GH	Dutch COVID-19 response team	Erasmus Medical Center	OH consortium	https://www.gisaid.org/	?	?	2020-08-26	?
hCoV-19/mink/Netherlands/NB-EMC-23-2/2020	Mink	betacoronavirus	EPI_ISL_523077	?	2020-07-14	Europe	Netherlands	Noord-Brabant		Europe	Netherlands	Noord-Brabant	genome	29775	Neovison vison	unknown	unknown	?	B.1.22	GH	Dutch COVID-19 response team	Erasmus Medical Center	OH consortium	https://www.gisaid.org/	?	?	2020-08-26	?
hCoV-19/mink/Netherlands/NB-EMC-1-11/2020	Mink	betacoronavirus	EPI_ISL_522994	?	2020-04-28	Europe	Netherlands	Noord-Brabant		Europe	Netherlands	Noord-Brabant	genome	29775	Neovison vison	unknown	unknown	?	B.1.8	G	Dutch COVID-19 response team	Erasmus Medical Center	OH consortium	https://www.gisaid.org/	?	?	2020-08-26	?
hCoV-19/mink/Netherlands/NB-EMC-25-11/2020	Mink	betacoronavirus	EPI_ISL_523083	?	2020-07-26	Europe	Netherlands	Noord-Brabant		Europe	Netherlands	Noord-Brabant	genome	29775	Neovison vison	unknown	unknown	?	B.1.149	G	Dutch COVID-19 response team	Erasmus Medical Center	OH consortium	https://www.gisaid.org/	?	?	2020-08-26	?
hCoV-19/mink/Netherlands/NB-EMC-18-17/2020	Mink	betacoronavirus	EPI_ISL_523043	?	2020-07-04	Europe	Netherlands	Noord-Brabant		Europe	Netherlands	Noord-Brabant	genome	29772	Neovison vison	unknown	unknown	?	B.11	L	Dutch COVID-19 response team	Erasmus Medical Center	OH consortium	https://www.gisaid.org/	?	?	2020-08-26	?
hCoV-19/mink/Netherlands/NB-EMC-15-8/2020	Mink	betacoronavirus	EPI_ISL_523027	?	2020-06-21	Europe	Netherlands	Noord-Brabant		Europe	Netherlands	Noord-Brabant	genome	29772	Neovison vison	unknown	unknown	?	B.11	L	Dutch COVID-19 response team	Erasmus Medical Center	OH consortium	https://www.gisaid.org/	?	?	2020-08-26	?
hCoV-19/mink/Netherlands/NB-EMC-15-7/2020	Mink	betacoronavirus	EPI_ISL_523026	?	2020-06-21	Europe	Netherlands	Noord-Brabant		Europe	Netherlands	Noord-Brabant	genome	29766	Neovison vison	unknown	unknown	?	B.11	L	Dutch COVID-19 response team	Erasmus Medical Center	OH consortium	https://www.gisaid.org/	?	?	2020-08-26	?
hCoV-19/mink/Netherlands/NB-EMC-20-21/2020	Mink	betacoronavirus	EPI_ISL_523054	?	2020-07-09	Europe	Netherlands	Limburg		Europe	Netherlands	Limburg	genome	29775	Neovison vison	unknown	unknown	?	B.1.8	G	Dutch COVID-19 response team	Erasmus Medical Center	OH consortium	https://www.gisaid.org/	?	?	2020-08-26	?
hCoV-19/mink/Netherlands/NB-EMC-14-37/2020	Mink	betacoronavirus	EPI_ISL_523020	?	2020-06-14	Europe	Netherlands	Noord-Brabant		Europe	Netherlands	Noord-Brabant	genome	29775	Neovison vison	unknown	unknown	?	B.1.22	GH	Dutch COVID-19 response team	Erasmus Medical Center	OH consortium	https://www.gisaid.org/	?	?	2020-08-26	?
hCoV-19/mink/Netherlands/NB-EMC-23-7/2020	Mink	betacoronavirus	EPI_ISL_523082	?	2020-07-14	Europe	Netherlands	Noord-Brabant		Europe	Netherlands	Noord-Brabant	genome	29775	Neovison vison	unknown	unknown	?	B.1.22	GH	Dutch COVID-19 response team	Erasmus Medical Center	OH consortium	https://www.gisaid.org/	?	?	2020-08-26	?
hCoV-19/mink/Netherlands/NB-EMC-19-1/2020	Mink	betacoronavirus	EPI_ISL_523047	?	2020-07-05	Europe	Netherlands	Noord-Brabant		Europe	Netherlands	Noord-Brabant	genome	29772	Neovison vison	unknown	unknown	?	B.11	L	Dutch COVID-19 response team	Erasmus Medical Center	OH consortium	https://www.gisaid.org/	?	?	2020-08-26	?
hCoV-19/mink/Netherlands/NB-EMC-21-07/2020	Mink	betacoronavirus	EPI_ISL_523062	?	2020-07-09	Europe	Netherlands	Limburg		Europe	Netherlands	Limburg	genome	29772	Neovison vison	unknown	unknown	?	B.1.8	G	Dutch COVID-19 response team	Erasmus Medical Center	OH consortium	https://www.gisaid.org/	?	?	2020-08-26	?
hCoV-19/mink/Netherlands/NB-EMC-11-2/2020	Mink	betacoronavirus	EPI_ISL_522996	?	2020-06-07	Europe	Netherlands	Noord-Brabant		Europe	Netherlands	Noord-Brabant	genome	29775	Neovison vison	unknown	unknown	?	B.1	G	Dutch COVID-19 response team	Erasmus Medical Center	OH consortium	https://www.gisaid.org/	?	?	2020-08-26	?
hCoV-19/mink/Netherlands/NB-EMC-10-13/2020	Mink	betacoronavirus	EPI_ISL_522987	?	2020-06-07	Europe	Netherlands	Noord-Brabant		Europe	Netherlands	Noord-Brabant	genome	29772	Neovison vison	unknown	unknown	?	B.11	L	Dutch COVID-19 response team	Erasmus Medical Center	OH consortium	https://www.gisaid.org/	?	?	2020-08-26	?
hCoV-19/mink/Netherlands/NB-EMC-14-25/2020	Mink	betacoronavirus	EPI_ISL_523018	?	2020-06-14	Europe	Netherlands	Noord-Brabant		Europe	Netherlands	Noord-Brabant	genome	29775	Neovison vison	unknown	unknown	?	B.1.22	GH	Dutch COVID-19 response team	Erasmus Medical Center	OH consortium	https://www.gisaid.org/	?	?	2020-08-26	?
hCoV-19/mink/Netherlands/NB-EMC-16-13/2020	Mink	betacoronavirus	EPI_ISL_523031	?	2020-06-21	Europe	Netherlands	Noord-Brabant		Europe	Netherlands	Noord-Brabant	genome	29755	Neovison vison	unknown	unknown	?	B.1.8	G	Dutch COVID-19 response team	Erasmus Medical Center	OH consortium	https://www.gisaid.org/	?	?	2020-08-26	?
hCoV-19/mink/Netherlands/NB-EMC-23-6/2020	Mink	betacoronavirus	EPI_ISL_523081	?	2020-07-14	Europe	Netherlands	Noord-Brabant		Europe	Netherlands	Noord-Brabant	genome	29775	Neovison vison	unknown	unknown	?	B.1.22	GH	Dutch COVID-19 response team	Erasmus Medical Center	OH consortium	https://www.gisaid.org/	?	?	2020-08-26	?
hCoV-19/mink/Netherlands/NB-EMC-11-3/2020	Mink	betacoronavirus	EPI_ISL_522998	?	2020-06-07	Europe	Netherlands	Noord-Brabant		Europe	Netherlands	Noord-Brabant	genome	29775	Neovison vison	unknown	unknown	?	B.1	G	Dutch COVID-19 response team	Erasmus Medical Center	OH consortium	https://www.gisaid.org/	?	?	2020-08-26	?
hCoV-19/mink/Netherlands/NB-EMC-11-19/2020	Mink	betacoronavirus	EPI_ISL_522995	?	2020-06-07	Europe	Netherlands	Noord-Brabant		Europe	Netherlands	Noord-Brabant	genome	29775	Neovison vison	unknown	unknown	?	B.1	G	Dutch COVID-19 response team	Erasmus Medical Center	OH consortium	https://www.gisaid.org/	?	?	2020-08-26	?
hCoV-19/mink/Netherlands/NB-EMC-10-5/2020	Mink	betacoronavirus	EPI_ISL_522989	?	2020-06-07	Europe	Netherlands	Noord-Brabant		Europe	Netherlands	Noord-Brabant	genome	29772	Neovison vison	unknown	unknown	?	B.11	L	Dutch COVID-19 response team	Erasmus Medical Center	OH consortium	https://www.gisaid.org/	?	?	2020-08-26	?
hCoV-19/mink/Netherlands/NB-EMC-13-16/2020	Mink	betacoronavirus	EPI_ISL_523013	?	2020-06-14	Europe	Netherlands	Noord-Brabant		Europe	Netherlands	Noord-Brabant	genome	29469	Neovison vison	unknown	unknown	?	B.1.8	G	Dutch COVID-19 response team	Erasmus Medical Center	OH consortium	https://www.gisaid.org/	?	?	2020-08-26	?
hCoV-19/mink/Netherlands/NB-EMC-1-2/2020	Mink	betacoronavirus	EPI_ISL_523004	?	2020-04-28	Europe	Netherlands	Noord-Brabant		Europe	Netherlands	Noord-Brabant	genome	29775	Neovison vison	unknown	unknown	?	B.1.8	G	Dutch COVID-19 response team	Erasmus Medical Center	OH consortium	https://www.gisaid.org/	?	?	2020-08-26	?
hCoV-19/mink/Netherlands/NB-EMC-1-9/2020	Mink	betacoronavirus	EPI_ISL_523046	?	2020-04-28	Europe	Netherlands	Noord-Brabant		Europe	Netherlands	Noord-Brabant	genome	29775	Neovison vison	unknown	unknown	?	B.1.8	G	Dutch COVID-19 response team	Erasmus Medical Center	OH consortium	https://www.gisaid.org/	?	?	2020-08-26	?
hCoV-19/mink/Netherlands/NB-EMC-11-1/2020	Mink	betacoronavirus	EPI_ISL_522993	?	2020-06-07	Europe	Netherlands	Noord-Brabant		Europe	Netherlands	Noord-Brabant	genome	29769	Neovison vison	unknown	unknown	?	B.1	G	Dutch COVID-19 response team	Erasmus Medical Center	OH consortium	https://www.gisaid.org/	?	?	2020-08-26	?
hCoV-19/mink/Netherlands/NB-EMC-19-12/2020	Mink	betacoronavirus	EPI_ISL_523048	?	2020-07-05	Europe	Netherlands	Noord-Brabant		Europe	Netherlands	Noord-Brabant	genome	29772	Neovison vison	unknown	unknown	?	B.11	L	Dutch COVID-19 response team	Erasmus Medical Center	OH consortium	https://www.gisaid.org/	?	?	2020-08-26	?
hCoV-19/mink/Netherlands/NB-EMC-13-4/2020	Mink	betacoronavirus	EPI_ISL_523014	?	2020-06-14	Europe	Netherlands	Noord-Brabant		Europe	Netherlands	Noord-Brabant	genome	29775	Neovison vison	unknown	unknown	?	B.1.8	G	Dutch COVID-19 response team	Erasmus Medical Center	OH consortium	https://www.gisaid.org/	?	?	2020-08-26	?
hCoV-19/mink/Netherlands/NB-EMC-16-14/2020	Mink	betacoronavirus	EPI_ISL_523032	?	2020-06-21	Europe	Netherlands	Noord-Brabant		Europe	Netherlands	Noord-Brabant	genome	29755	Neovison vison	unknown	unknown	?	B.1.8	G	Dutch COVID-19 response team	Erasmus Medical Center	OH consortium	https://www.gisaid.org/	?	?	2020-08-26	?
hCoV-19/mink/Netherlands/NB-EMC-18-20/2020	Mink	betacoronavirus	EPI_ISL_523044	?	2020-07-04	Europe	Netherlands	Noord-Brabant		Europe	Netherlands	Noord-Brabant	genome	29772	Neovison vison	unknown	unknown	?	B.11	L	Dutch COVID-19 response team	Erasmus Medical Center	OH consortium	https://www.gisaid.org/	?	?	2020-08-26	?
hCoV-19/mink/Netherlands/NB-EMC-1-10/2020	Mink	betacoronavirus	EPI_ISL_522992	?	2020-04-28	Europe	Netherlands	Noord-Brabant		Europe	Netherlands	Noord-Brabant	genome	29775	Neovison vison	unknown	unknown	?	B.1.8	G	Dutch COVID-19 response team	Erasmus Medical Center	OH consortium	https://www.gisaid.org/	?	?	2020-08-26	?
hCoV-19/mink/Netherlands/NB-EMC-10-2/2020	Mink	betacoronavirus	EPI_ISL_522988	?	2020-06-07	Europe	Netherlands	Noord-Brabant		Europe	Netherlands	Noord-Brabant	genome	29772	Neovison vison	unknown	unknown	?	B.11	L	Dutch COVID-19 response team	Erasmus Medical Center	OH consortium	https://www.gisaid.org/	?	?	2020-08-26	?
hCoV-19/mink/Netherlands/NB-EMC-18-15/2020	Mink	betacoronavirus	EPI_ISL_523042	?	2020-07-04	Europe	Netherlands	Noord-Brabant		Europe	Netherlands	Noord-Brabant	genome	29772	Neovison vison	unknown	unknown	?	B.11	L	Dutch COVID-19 response team	Erasmus Medical Center	OH consortium	https://www.gisaid.org/	?	?	2020-08-26	?
hCoV-19/mink/Netherlands/NB-EMC-1-1/2020	Mink	betacoronavirus	EPI_ISL_522991	?	2020-04-28	Europe	Netherlands	Noord-Brabant		Europe	Netherlands	Noord-Brabant	genome	29641	Neovison vison	unknown	unknown	?	B.1.8	G	Dutch COVID-19 response team	Erasmus Medical Center	OH consortium	https://www.gisaid.org/	?	?	2020-08-26	?
hCoV-19/mink/Netherlands/NB-EMC-16-10/2020	Mink	betacoronavirus	EPI_ISL_523030	?	2020-06-21	Europe	Netherlands	Noord-Brabant		Europe	Netherlands	Noord-Brabant	genome	29755	Neovison vison	unknown	unknown	?	B.1.8	G	Dutch COVID-19 response team	Erasmus Medical Center	OH consortium	https://www.gisaid.org/	?	?	2020-08-26	?
hCoV-19/mink/Netherlands/NB-EMC-12-7/2020	Mink	betacoronavirus	EPI_ISL_523009	?	2020-06-07	Europe	Netherlands	Limburg		Europe	Netherlands	Limburg	genome	29775	Neovison vison	unknown	unknown	?	B.1.8	G	Dutch COVID-19 response team	Erasmus Medical Center	OH consortium	https://www.gisaid.org/	?	?	2020-08-26	?
hCoV-19/mink/Netherlands/NB-EMC-1-4/2020	Mink	betacoronavirus	EPI_ISL_523016	?	2020-04-28	Europe	Netherlands	Noord-Brabant		Europe	Netherlands	Noord-Brabant	genome	29775	Neovison vison	unknown	unknown	?	B.1.8	G	Dutch COVID-19 response team	Erasmus Medical Center	OH consortium	https://www.gisaid.org/	?	?	2020-08-26	?
hCoV-19/mink/Netherlands/NB-EMC-15-3/2020	Mink	betacoronavirus	EPI_ISL_523025	?	2020-06-21	Europe	Netherlands	Noord-Brabant		Europe	Netherlands	Noord-Brabant	genome	29772	Neovison vison	unknown	unknown	?	B.11	L	Dutch COVID-19 response team	Erasmus Medical Center	OH consortium	https://www.gisaid.org/	?	?	2020-08-26	?
hCoV-19/mink/Netherlands/NB-EMC-12-23/2020	Mink	betacoronavirus	EPI_ISL_523007	?	2020-06-07	Europe	Netherlands	Limburg		Europe	Netherlands	Limburg	genome	29775	Neovison vison	unknown	unknown	?	B.1.8	G	Dutch COVID-19 response team	Erasmus Medical Center	OH consortium	https://www.gisaid.org/	?	?	2020-08-26	?
hCoV-19/mink/Netherlands/NB-EMC-1-7/2020	Mink	betacoronavirus	EPI_ISL_523034	?	2020-04-28	Europe	Netherlands	Noord-Brabant		Europe	Netherlands	Noord-Brabant	genome	29775	Neovison vison	unknown	unknown	?	B.1.8	G	Dutch COVID-19 response team	Erasmus Medical Center	OH consortium	https://www.gisaid.org/	?	?	2020-08-26	?
hCoV-19/cat/Argentina/PAIS-A0344/2020	Cat	betacoronavirus	EPI_ISL_1914577	?	2020-09-05	South America	Argentina	Buenos Aires	La Plata	South America	Argentina	Buenos Aires	genome	29812	Felis catus	unknown	unknown	?	B.1.499	GH	Unidad de diagnóstico COVID-19, Facultad de Ciencias Veterinarias (FCV), Universidad Nacional de La Plata (UNLP), Argentina.	Área de Secuenciación del Laboratorio de Virología del Hospital de Niños Dr. Ricardo Gutierrez on behalf of 'Proyecto Argentino Interinstitucional de genomica de SARS-CoV-2' (PAIS Consortium)	Nadia Analía Fuentealba, Gastón More, María Emilia Bravi, Juan Manuel Unzaga, Lorena De Felice, Marcos Salina, Mariana Viegas, Mercedes Soledad Nabaes Jodar, Laura Elena Valinotto, Fernando David Rivero, David Di Llulo, Marcelo Pecoraro, Carlos Javier Panei	https://www.gisaid.org/	?	?	2021-05-05	?
hCoV-19/mink/Netherlands/NB04_pup2/2020	Mink	betacoronavirus	EPI_ISL_1265356	?	2020-05-26	Europe	Netherlands	Noord-Brabant		Europe	Netherlands	Noord-Brabant	genome	29823	Neovison vison	unknown	unknown	?	B.1.8	G	Dutch COVID-19 response team	Wageningen Bioveterinary Research	OH consortium	https://www.gisaid.org/	?	?	2021-03-17	?
hCoV-19/cat/England/CVR-Cat2/2020	Cat	betacoronavirus	EPI_ISL_536400	?	2020-05-02	Europe	United Kingdom	England		Europe	United Kingdom	England	genome	29782	Felis catus	6	Female	?	B.1.1	GR	Fareham Creek Veterinary Surgery	MRC-University of Glasgow Centre for Virus Research	Margaret J Hosie, Ilaria Epifano, Vanessa Herder, Richard J Orton, Andrew Stevenson, Natasha Johnson, Daniel Goldfarb, Emma MacDonald, Lynn Stevenson, Frazer Bell, Dawn Dunbar, Michael McDonald, Fiona Howie, Bryn Tennant, Darcy Herrity, Ana Da Silva Filipe, Daniel G Streicker, Brian J Willett, Pablo R Murcia, Ruth F Jarrett, David L Robertson and William Weir	https://www.gisaid.org/	?	?	2020-09-15	?
hCoV-19/lion/USA/NY-041520/2020	Lion	betacoronavirus	EPI_ISL_566038	?	2020-04-04	North America	USA	New York		North America	USA	New York	genome	29862	Panthera leo	unknown	unknown	?	B	V	Wildlife Conservation Society, Bronx Zoo	Diagnostic Virology Laboratory, United States Department of Agriculture, National Veterinary Services Laboratories, Population Medicine and Diagnostic Sciences, Cornell University	McAloose, D., Laverack, M., Wang, L., Killian, M.L., Caserta, L.C., Yuan, F., Mitchell, P.K., Queen, K., Mauldin, M.R., Cronk, B.D., Bartlett, S.L., Sykes, J.M., Zec, S., Stokol, T., Ingerman, K., Delaney, M.A., Frederikson, R., Ivancic, M., Jenkins-Moore, M., Mozingo, K., Farnzen, K., Kuzmin, I., Hines Bergeson, N., Goodman, L., Wang, H., Tong, S., Fang, Y., Olmstead, C., McCann, C., Thomas, P.,…	https://www.gisaid.org/	?	?	2020-07-02	?
hCoV-19/lion/USA/NY-3-041520/2020	Lion	betacoronavirus	EPI_ISL_566037	?	2020-04-04	North America	USA	New York		North America	USA	New York	genome	29863	Panthera leo	unknown	unknown	?	B	V	Wildlife Conservation Society, Bronx Zoo	Diagnostic Virology Laboratory, United States Department of Agriculture, National Veterinary Services Laboratories, Population Medicine and Diagnostic Sciences, Cornell University	McAloose, D., Laverack, M., Wang, L., Killian, M.L., Caserta, L.C., Yuan, F., Mitchell, P.K., Queen, K., Mauldin, M.R., Cronk, B.D., Bartlett, S.L., Sykes, J.M., Zec, S., Stokol, T., Ingerman, K., Delaney, M.A., Frederikson, R., Ivancic, M., Jenkins-Moore, M., Mozingo, K., Farnzen, K., Kuzmin, I., Hines Bergeson, N., Goodman, L., Wang, H., Tong, S., Fang, Y., Olmstead, C., McCann, C., Thomas, P.,…	https://www.gisaid.org/	?	?	2020-07-02	?
hCoV-19/tiger/USA/NY-P3/2020	Tiger	betacoronavirus	EPI_ISL_566040	?	2020-04-04	North America	USA	New York		North America	USA	New York	genome	29882	Panthera tigris jacksoni	unknown	unknown	?	B.1	GH	Wildlife Conservation Society, Bronx Zoo	Diagnostic Virology Laboratory, United States Department of Agriculture, National Veterinary Services Laboratories, Population Medicine and Diagnostic Sciences, Cornell University	McAloose, D., Laverack, M., Wang, L., Killian, M.L., Caserta, L.C., Yuan, F., Mitchell, P.K., Queen, K., Mauldin, M.R., Cronk, B.D., Bartlett, S.L., Sykes, J.M., Zec, S., Stokol, T., Ingerman, K., Delaney, M.A., Frederikson, R., Ivancic, M., Jenkins-Moore, M., Mozingo, K., Farnzen, K., Kuzmin, I., Hines Bergeson, N., Goodman, L., Wang, H., Tong, S., Fang, Y., Olmstead, C., McCann, C., Thomas, P.,…	https://www.gisaid.org/	?	?	2020-07-02	?
hCoV-19/tiger/USA/NY-2-040420/2020	Tiger	betacoronavirus	EPI_ISL_566039	?	2020-04-04	North America	USA	New York		North America	USA	New York	genome	29872	Panthera tigris jacksoni	unknown	unknown	?	B.1	GH	Wildlife Conservation Society, Bronx Zoo	Diagnostic Virology Laboratory, United States Department of Agriculture, National Veterinary Services Laboratories, Population Medicine and Diagnostic Sciences, Cornell University	McAloose, D., Laverack, M., Wang, L., Killian, M.L., Caserta, L.C., Yuan, F., Mitchell, P.K., Queen, K., Mauldin, M.R., Cronk, B.D., Bartlett, S.L., Sykes, J.M., Zec, S., Stokol, T., Ingerman, K., Delaney, M.A., Frederikson, R., Ivancic, M., Jenkins-Moore, M., Mozingo, K., Farnzen, K., Kuzmin, I., Hines Bergeson, N., Goodman, L., Wang, H., Tong, S., Fang, Y., Olmstead, C., McCann, C., Thomas, P.,…	https://www.gisaid.org/	?	?	2020-07-02	?
hCoV-19/tiger/USA/NY-4-040420/2020	Tiger	betacoronavirus	EPI_ISL_566042	?	2020-04-04	North America	USA	New York		North America	USA	New York	genome	29834	Panthera tigris jacksoni	unknown	unknown	?	B.1	GH	Wildlife Conservation Society, Bronx Zoo	Diagnostic Virology Laboratory, United States Department of Agriculture, National Veterinary Services Laboratories, Population Medicine and Diagnostic Sciences, Cornell University	McAloose, D., Laverack, M., Wang, L., Killian, M.L., Caserta, L.C., Yuan, F., Mitchell, P.K., Queen, K., Mauldin, M.R., Cronk, B.D., Bartlett, S.L., Sykes, J.M., Zec, S., Stokol, T., Ingerman, K., Delaney, M.A., Frederikson, R., Ivancic, M., Jenkins-Moore, M., Mozingo, K., Farnzen, K., Kuzmin, I., Hines Bergeson, N., Goodman, L., Wang, H., Tong, S., Fang, Y., Olmstead, C., McCann, C., Thomas, P.,…	https://www.gisaid.org/	?	?	2020-07-02	?
hCoV-19/lion/USA/NY-2-041520/2020	Lion	betacoronavirus	EPI_ISL_566036	?	2020-04-04	North America	USA	New York		North America	USA	New York	genome	29867	Panthera leo	unknown	unknown	?	B	V	Wildlife Conservation Society, Bronx Zoo	Diagnostic Virology Laboratory, United States Department of Agriculture, National Veterinary Services Laboratories, Population Medicine and Diagnostic Sciences, Cornell University	McAloose, D., Laverack, M., Wang, L., Killian, M.L., Caserta, L.C., Yuan, F., Mitchell, P.K., Queen, K., Mauldin, M.R., Cronk, B.D., Bartlett, S.L., Sykes, J.M., Zec, S., Stokol, T., Ingerman, K., Delaney, M.A., Frederikson, R., Ivancic, M., Jenkins-Moore, M., Mozingo, K., Farnzen, K., Kuzmin, I., Hines Bergeson, N., Goodman, L., Wang, H., Tong, S., Fang, Y., Olmstead, C., McCann, C., Thomas, P.,…	https://www.gisaid.org/	?	?	2020-07-02	?
hCoV-19/lion/USA/NY-2/2020	Lion	betacoronavirus	EPI_ISL_566044	?	2020-04-04	North America	USA	New York		North America	USA	New York	genome	29835	Panthera leo	unknown	unknown	?	B	V	Wildlife Conservation Society, Bronx Zoo	Diagnostic Virology Laboratory, United States Department of Agriculture, National Veterinary Services Laboratories, Population Medicine and Diagnostic Sciences, Cornell University	McAloose, D., Laverack, M., Wang, L., Killian, M.L., Caserta, L.C., Yuan, F., Mitchell, P.K., Queen, K., Mauldin, M.R., Cronk, B.D., Bartlett, S.L., Sykes, J.M., Zec, S., Stokol, T., Ingerman, K., Delaney, M.A., Frederikson, R., Ivancic, M., Jenkins-Moore, M., Mozingo, K., Farnzen, K., Kuzmin, I., Hines Bergeson, N., Goodman, L., Wang, H., Tong, S., Fang, Y., Olmstead, C., McCann, C., Thomas, P.,…	https://www.gisaid.org/	?	?	2020-07-13	?
hCoV-19/mink/Netherlands/NB-EMC-33-4/2020	Mink	betacoronavirus	EPI_ISL_577766	?	2020-08-17	Europe	Netherlands	Noord-Brabant		Europe	Netherlands	Noord-Brabant	genome	29775	Neovison vison	unknown	unknown	?	B.1.8	G	Dutch COVID-19 response team	Erasmus Medical Center	OH consortium	https://www.gisaid.org/	?	?	2020-10-13	?
hCoV-19/mink/Netherlands/NB-EMC-34-4/2020	Mink	betacoronavirus	EPI_ISL_577770	?	2020-08-18	Europe	Netherlands	Limburg		Europe	Netherlands	Limburg	genome	29775	Neovison vison	unknown	unknown	?	B.1.22	GH	Dutch COVID-19 response team	Erasmus Medical Center	OH consortium	https://www.gisaid.org/	?	?	2020-10-13	?
hCoV-19/mink/Netherlands/NB-EMC-39-4/2020	Mink	betacoronavirus	EPI_ISL_577785	?	2020-08-24	Europe	Netherlands	Limburg		Europe	Netherlands	Limburg	genome	29775	Neovison vison	unknown	unknown	?	B.1.22	GH	Dutch COVID-19 response team	Erasmus Medical Center	OH consortium	https://www.gisaid.org/	?	?	2020-10-13	?
hCoV-19/mink/Netherlands/NB-EMC-44-3/2020	Mink	betacoronavirus	EPI_ISL_577799	?	2020-09-02	Europe	Netherlands	Noord-Brabant		Europe	Netherlands	Noord-Brabant	genome	29772	Neovison vison	unknown	unknown	?	B.1.8	G	Dutch COVID-19 response team	Erasmus Medical Center	OH consortium	https://www.gisaid.org/	?	?	2020-10-13	?
hCoV-19/mink/Netherlands/NB-EMC-44-5/2020	Mink	betacoronavirus	EPI_ISL_577800	?	2020-09-02	Europe	Netherlands	Noord-Brabant		Europe	Netherlands	Noord-Brabant	genome	29772	Neovison vison	unknown	unknown	?	B.1.8	G	Dutch COVID-19 response team	Erasmus Medical Center	OH consortium	https://www.gisaid.org/	?	?	2020-10-13	?
hCoV-19/mink/Netherlands/NB-EMC-43-5/2020	Mink	betacoronavirus	EPI_ISL_577798	?	2020-09-01	Europe	Netherlands	Noord-Brabant		Europe	Netherlands	Noord-Brabant	genome	29772	Neovison vison	unknown	unknown	?	B.1.8	G	Dutch COVID-19 response team	Erasmus Medical Center	OH consortium	https://www.gisaid.org/	?	?	2020-10-13	?
hCoV-19/mink/Netherlands/NB-EMC-51-10/2020	Mink	betacoronavirus	EPI_ISL_577819	?	2020-09-12	Europe	Netherlands	Noord-Brabant		Europe	Netherlands	Noord-Brabant	genome	29466	Neovison vison	unknown	unknown	?	B.1	G	Dutch COVID-19 response team	Erasmus Medical Center	OH consortium	https://www.gisaid.org/	?	?	2020-10-13	?
hCoV-19/mink/Netherlands/NB-EMC-29-10/2020	Mink	betacoronavirus	EPI_ISL_577756	?	2020-08-12	Europe	Netherlands	Limburg		Europe	Netherlands	Limburg	genome	29775	Neovison vison	unknown	unknown	?	B.1.22	GH	Dutch COVID-19 response team	Erasmus Medical Center	OH consortium	https://www.gisaid.org/	?	?	2020-10-13	?
hCoV-19/mink/Netherlands/NB-EMC-45-4/2020	Mink	betacoronavirus	EPI_ISL_577803	?	2020-09-02	Europe	Netherlands	Noord-Brabant		Europe	Netherlands	Noord-Brabant	genome	29775	Neovison vison	unknown	unknown	?	B.1.22	GH	Dutch COVID-19 response team	Erasmus Medical Center	OH consortium	https://www.gisaid.org/	?	?	2020-10-13	?
hCoV-19/mink/Netherlands/NB-EMC-52-5/2020	Mink	betacoronavirus	EPI_ISL_577826	?	2020-09-15	Europe	Netherlands	Noord-Brabant		Europe	Netherlands	Noord-Brabant	genome	29775	Neovison vison	unknown	unknown	?	B.1.8	G	Dutch COVID-19 response team	Erasmus Medical Center	OH consortium	https://www.gisaid.org/	?	?	2020-10-13	?
hCoV-19/mink/Netherlands/NB-EMC-53-16/2020	Mink	betacoronavirus	EPI_ISL_577827	?	2020-09-16	Europe	Netherlands	Limburg		Europe	Netherlands	Limburg	genome	29469	Neovison vison	unknown	unknown	?	B.1.8	G	Dutch COVID-19 response team	Erasmus Medical Center	OH consortium	https://www.gisaid.org/	?	?	2020-10-13	?
hCoV-19/mink/Netherlands/NB-EMC-52-4/2020	Mink	betacoronavirus	EPI_ISL_577825	?	2020-09-15	Europe	Netherlands	Noord-Brabant		Europe	Netherlands	Noord-Brabant	genome	29772	Neovison vison	unknown	unknown	?	B.1.8	G	Dutch COVID-19 response team	Erasmus Medical Center	OH consortium	https://www.gisaid.org/	?	?	2020-10-13	?
hCoV-19/mink/Netherlands/NB-EMC-34-2/2020	Mink	betacoronavirus	EPI_ISL_577768	?	2020-08-18	Europe	Netherlands	Limburg		Europe	Netherlands	Limburg	genome	29775	Neovison vison	unknown	unknown	?	B.1.22	GH	Dutch COVID-19 response team	Erasmus Medical Center	OH consortium	https://www.gisaid.org/	?	?	2020-10-13	?
hCoV-19/mink/Netherlands/NB-EMC-27-3/2020	Mink	betacoronavirus	EPI_ISL_577749	?	2020-08-08	Europe	Netherlands	Noord-Brabant		Europe	Netherlands	Noord-Brabant	genome	29772	Neovison vison	unknown	unknown	?	B.1.8	G	Dutch COVID-19 response team	Erasmus Medical Center	OH consortium	https://www.gisaid.org/	?	?	2020-10-13	?
hCoV-19/mink/Netherlands/NB-EMC-33-1/2020	Mink	betacoronavirus	EPI_ISL_577764	?	2020-08-17	Europe	Netherlands	Noord-Brabant		Europe	Netherlands	Noord-Brabant	genome	29469	Neovison vison	unknown	unknown	?	B.1.8	G	Dutch COVID-19 response team	Erasmus Medical Center	OH consortium	https://www.gisaid.org/	?	?	2020-10-13	?
hCoV-19/mink/Netherlands/NB-EMC-28-6/2020	Mink	betacoronavirus	EPI_ISL_577752	?	2020-08-08	Europe	Netherlands	Noord-Brabant		Europe	Netherlands	Noord-Brabant	genome	29761	Neovison vison	unknown	unknown	?	B.11	L	Dutch COVID-19 response team	Erasmus Medical Center	OH consortium	https://www.gisaid.org/	?	?	2020-10-13	?
hCoV-19/mink/Netherlands/NB-EMC-28-7/2020	Mink	betacoronavirus	EPI_ISL_577753	?	2020-08-08	Europe	Netherlands	Noord-Brabant		Europe	Netherlands	Noord-Brabant	genome	29761	Neovison vison	unknown	unknown	?	B.11	L	Dutch COVID-19 response team	Erasmus Medical Center	OH consortium	https://www.gisaid.org/	?	?	2020-10-13	?
hCoV-19/mink/Netherlands/NB-EMC-34-5/2020	Mink	betacoronavirus	EPI_ISL_577771	?	2020-08-18	Europe	Netherlands	Limburg		Europe	Netherlands	Limburg	genome	29775	Neovison vison	unknown	unknown	?	B.1.22	GH	Dutch COVID-19 response team	Erasmus Medical Center	OH consortium	https://www.gisaid.org/	?	?	2020-10-13	?
hCoV-19/mink/Netherlands/NB-EMC-28-2/2020	Mink	betacoronavirus	EPI_ISL_577750	?	2020-08-08	Europe	Netherlands	Noord-Brabant		Europe	Netherlands	Noord-Brabant	genome	29660	Neovison vison	unknown	unknown	?	B.11	L	Dutch COVID-19 response team	Erasmus Medical Center	OH consortium	https://www.gisaid.org/	?	?	2020-10-13	?
hCoV-19/mink/Netherlands/NB-EMC-29-15/2020	Mink	betacoronavirus	EPI_ISL_577757	?	2020-08-12	Europe	Netherlands	Limburg		Europe	Netherlands	Limburg	genome	29472	Neovison vison	unknown	unknown	?	B.1.22	GH	Dutch COVID-19 response team	Erasmus Medical Center	OH consortium	https://www.gisaid.org/	?	?	2020-10-13	?
hCoV-19/mink/Netherlands/NB-EMC-39-3/2020	Mink	betacoronavirus	EPI_ISL_577784	?	2020-08-24	Europe	Netherlands	Limburg		Europe	Netherlands	Limburg	genome	29775	Neovison vison	unknown	unknown	?	B.1.22	GH	Dutch COVID-19 response team	Erasmus Medical Center	OH consortium	https://www.gisaid.org/	?	?	2020-10-13	?
hCoV-19/mink/Netherlands/NB-EMC-28-3/2020	Mink	betacoronavirus	EPI_ISL_577751	?	2020-08-08	Europe	Netherlands	Noord-Brabant		Europe	Netherlands	Noord-Brabant	genome	29458	Neovison vison	unknown	unknown	?	B.11	O	Dutch COVID-19 response team	Erasmus Medical Center	OH consortium	https://www.gisaid.org/	?	?	2020-10-13	?
hCoV-19/mink/Netherlands/NB-EMC-29-1/2020	Mink	betacoronavirus	EPI_ISL_577755	?	2020-08-12	Europe	Netherlands	Limburg		Europe	Netherlands	Limburg	genome	29775	Neovison vison	unknown	unknown	?	B.1.22	GH	Dutch COVID-19 response team	Erasmus Medical Center	OH consortium	https://www.gisaid.org/	?	?	2020-10-13	?
hCoV-19/mink/Netherlands/NB-EMC-43-4/2020	Mink	betacoronavirus	EPI_ISL_577797	?	2020-09-01	Europe	Netherlands	Noord-Brabant		Europe	Netherlands	Noord-Brabant	genome	29772	Neovison vison	unknown	unknown	?	B.1.8	G	Dutch COVID-19 response team	Erasmus Medical Center	OH consortium	https://www.gisaid.org/	?	?	2020-10-13	?
hCoV-19/mink/Netherlands/NB-EMC-40-4/2020	Mink	betacoronavirus	EPI_ISL_577788	?	2020-08-25	Europe	Netherlands	Noord-Brabant		Europe	Netherlands	Noord-Brabant	genome	29473	Neovison vison	unknown	unknown	?	B.1.8	G	Dutch COVID-19 response team	Erasmus Medical Center	OH consortium	https://www.gisaid.org/	?	?	2020-10-13	?
hCoV-19/mink/Netherlands/NB-EMC-35-2/2020	Mink	betacoronavirus	EPI_ISL_577773	?	2020-08-18	Europe	Netherlands	Noord-Brabant		Europe	Netherlands	Noord-Brabant	genome	29772	Neovison vison	unknown	unknown	?	B.1.8	G	Dutch COVID-19 response team	Erasmus Medical Center	OH consortium	https://www.gisaid.org/	?	?	2020-10-13	?
hCoV-19/mink/Netherlands/NB-EMC-35-4/2020	Mink	betacoronavirus	EPI_ISL_577775	?	2020-08-18	Europe	Netherlands	Noord-Brabant		Europe	Netherlands	Noord-Brabant	genome	29772	Neovison vison	unknown	unknown	?	B.1.8	G	Dutch COVID-19 response team	Erasmus Medical Center	OH consortium	https://www.gisaid.org/	?	?	2020-10-13	?
hCoV-19/mink/Netherlands/NB-EMC-31-18/2020	Mink	betacoronavirus	EPI_ISL_577759	?	2020-08-15	Europe	Netherlands	Noord-Brabant		Europe	Netherlands	Noord-Brabant	genome	29675	Neovison vison	unknown	unknown	?	B.1.22	GH	Dutch COVID-19 response team	Erasmus Medical Center	OH consortium	https://www.gisaid.org/	?	?	2020-10-13	?
hCoV-19/mink/Netherlands/NB-EMC-41-1/2020	Mink	betacoronavirus	EPI_ISL_577789	?	2020-08-27	Europe	Netherlands	Limburg		Europe	Netherlands	Limburg	genome	29775	Neovison vison	unknown	unknown	?	B.1.22	GH	Dutch COVID-19 response team	Erasmus Medical Center	OH consortium	https://www.gisaid.org/	?	?	2020-10-13	?
hCoV-19/mink/Netherlands/NB-EMC-39-2/2020	Mink	betacoronavirus	EPI_ISL_577783	?	2020-08-24	Europe	Netherlands	Limburg		Europe	Netherlands	Limburg	genome	29775	Neovison vison	unknown	unknown	?	B.1.22	GH	Dutch COVID-19 response team	Erasmus Medical Center	OH consortium	https://www.gisaid.org/	?	?	2020-10-13	?
hCoV-19/mink/Netherlands/NB-EMC-38-40/2020	Mink	betacoronavirus	EPI_ISL_577782	?	2020-08-22	Europe	Netherlands	Noord-Brabant		Europe	Netherlands	Noord-Brabant	genome	29470	Neovison vison	unknown	unknown	?	B.11	G	Dutch COVID-19 response team	Erasmus Medical Center	OH consortium	https://www.gisaid.org/	?	?	2020-10-13	?
hCoV-19/mink/Netherlands/NB-EMC-35-1/2020	Mink	betacoronavirus	EPI_ISL_577772	?	2020-08-18	Europe	Netherlands	Noord-Brabant		Europe	Netherlands	Noord-Brabant	genome	29772	Neovison vison	unknown	unknown	?	B.1.8	G	Dutch COVID-19 response team	Erasmus Medical Center	OH consortium	https://www.gisaid.org/	?	?	2020-10-13	?
hCoV-19/mink/Netherlands/NB-EMC-42-13/2020	Mink	betacoronavirus	EPI_ISL_577794	?	2020-08-28	Europe	Netherlands	Noord-Brabant		Europe	Netherlands	Noord-Brabant	genome	29772	Neovison vison	unknown	unknown	?	B.1.8	G	Dutch COVID-19 response team	Erasmus Medical Center	OH consortium	https://www.gisaid.org/	?	?	2020-10-13	?
hCoV-19/mink/Netherlands/NB-EMC-34-3/2020	Mink	betacoronavirus	EPI_ISL_577769	?	2020-08-18	Europe	Netherlands	Limburg		Europe	Netherlands	Limburg	genome	29775	Neovison vison	unknown	unknown	?	B.1.22	GH	Dutch COVID-19 response team	Erasmus Medical Center	OH consortium	https://www.gisaid.org/	?	?	2020-10-13	?
hCoV-19/mink/Netherlands/NB-EMC-36-1/2020	Mink	betacoronavirus	EPI_ISL_577777	?	2020-08-20	Europe	Netherlands	Noord-Brabant		Europe	Netherlands	Noord-Brabant	genome	29769	Neovison vison	unknown	unknown	?	B.1.8	G	Dutch COVID-19 response team	Erasmus Medical Center	OH consortium	https://www.gisaid.org/	?	?	2020-10-13	?
hCoV-19/mink/Netherlands/NB-EMC-45-3/2020	Mink	betacoronavirus	EPI_ISL_577802	?	2020-09-02	Europe	Netherlands	Noord-Brabant		Europe	Netherlands	Noord-Brabant	genome	29775	Neovison vison	unknown	unknown	?	B.1.22	GH	Dutch COVID-19 response team	Erasmus Medical Center	OH consortium	https://www.gisaid.org/	?	?	2020-10-13	?
hCoV-19/mink/Netherlands/NB-EMC-35-5/2020	Mink	betacoronavirus	EPI_ISL_577776	?	2020-08-18	Europe	Netherlands	Noord-Brabant		Europe	Netherlands	Noord-Brabant	genome	29772	Neovison vison	unknown	unknown	?	B.1.8	G	Dutch COVID-19 response team	Erasmus Medical Center	OH consortium	https://www.gisaid.org/	?	?	2020-10-13	?
hCoV-19/mink/Netherlands/NB-EMC-33-5/2020	Mink	betacoronavirus	EPI_ISL_577767	?	2020-08-17	Europe	Netherlands	Noord-Brabant		Europe	Netherlands	Noord-Brabant	genome	29772	Neovison vison	unknown	unknown	?	B.1.8	G	Dutch COVID-19 response team	Erasmus Medical Center	OH consortium	https://www.gisaid.org/	?	?	2020-10-13	?
hCoV-19/mink/Netherlands/NB-EMC-42-4/2020	Mink	betacoronavirus	EPI_ISL_577795	?	2020-08-28	Europe	Netherlands	Noord-Brabant		Europe	Netherlands	Noord-Brabant	genome	29469	Neovison vison	unknown	unknown	?	B.1.8	G	Dutch COVID-19 response team	Erasmus Medical Center	OH consortium	https://www.gisaid.org/	?	?	2020-10-13	?
hCoV-19/mink/Netherlands/NB-EMC-41-5/2020	Mink	betacoronavirus	EPI_ISL_577792	?	2020-08-27	Europe	Netherlands	Limburg		Europe	Netherlands	Limburg	genome	29775	Neovison vison	unknown	unknown	?	B.1.22	GH	Dutch COVID-19 response team	Erasmus Medical Center	OH consortium	https://www.gisaid.org/	?	?	2020-10-13	?
hCoV-19/mink/Netherlands/NB-EMC-40-3/2020	Mink	betacoronavirus	EPI_ISL_577787	?	2020-08-25	Europe	Netherlands	Noord-Brabant		Europe	Netherlands	Noord-Brabant	genome	29772	Neovison vison	unknown	unknown	?	B.1.8	G	Dutch COVID-19 response team	Erasmus Medical Center	OH consortium	https://www.gisaid.org/	?	?	2020-10-13	?
hCoV-19/mink/Netherlands/NB-EMC-44-7/2020	Mink	betacoronavirus	EPI_ISL_577801	?	2020-09-02	Europe	Netherlands	Noord-Brabant		Europe	Netherlands	Noord-Brabant	genome	29772	Neovison vison	unknown	unknown	?	B.1.8	G	Dutch COVID-19 response team	Erasmus Medical Center	OH consortium	https://www.gisaid.org/	?	?	2020-10-13	?
hCoV-19/mink/Netherlands/NB-EMC-50-18/2020	Mink	betacoronavirus	EPI_ISL_577816	?	2020-09-11	Europe	Netherlands	Noord-Brabant		Europe	Netherlands	Noord-Brabant	genome	29472	Neovison vison	unknown	unknown	?	B.1.8	G	Dutch COVID-19 response team	Erasmus Medical Center	OH consortium	https://www.gisaid.org/	?	?	2020-10-13	?
hCoV-19/mink/Netherlands/NB-EMC-35-3/2020	Mink	betacoronavirus	EPI_ISL_577774	?	2020-08-18	Europe	Netherlands	Noord-Brabant		Europe	Netherlands	Noord-Brabant	genome	29772	Neovison vison	unknown	unknown	?	B.1.8	G	Dutch COVID-19 response team	Erasmus Medical Center	OH consortium	https://www.gisaid.org/	?	?	2020-10-13	?
hCoV-19/mink/Netherlands/NB-EMC-32-6/2020	Mink	betacoronavirus	EPI_ISL_577762	?	2020-08-15	Europe	Netherlands	Limburg		Europe	Netherlands	Limburg	genome	29775	Neovison vison	unknown	unknown	?	B.1.22	GH	Dutch COVID-19 response team	Erasmus Medical Center	OH consortium	https://www.gisaid.org/	?	?	2020-10-13	?
hCoV-19/mink/Netherlands/NB-EMC-41-6/2020	Mink	betacoronavirus	EPI_ISL_577793	?	2020-08-27	Europe	Netherlands	Limburg		Europe	Netherlands	Limburg	genome	29775	Neovison vison	unknown	unknown	?	B.1.22	GH	Dutch COVID-19 response team	Erasmus Medical Center	OH consortium	https://www.gisaid.org/	?	?	2020-10-13	?
hCoV-19/mink/Netherlands/NB-EMC-36-3/2020	Mink	betacoronavirus	EPI_ISL_577779	?	2020-08-20	Europe	Netherlands	Noord-Brabant		Europe	Netherlands	Noord-Brabant	genome	29626	Neovison vison	unknown	unknown	?	B.1.8	G	Dutch COVID-19 response team	Erasmus Medical Center	OH consortium	https://www.gisaid.org/	?	?	2020-10-13	?
hCoV-19/mink/Netherlands/NB-EMC-46-8/2020	Mink	betacoronavirus	EPI_ISL_577808	?	2020-09-02	Europe	Netherlands	Noord-Brabant		Europe	Netherlands	Noord-Brabant	genome	29672	Neovison vison	unknown	unknown	?	B.1.8	G	Dutch COVID-19 response team	Erasmus Medical Center	OH consortium	https://www.gisaid.org/	?	?	2020-10-13	?
hCoV-19/mink/Netherlands/NB-EMC-50-2/2020	Mink	betacoronavirus	EPI_ISL_577818	?	2020-09-11	Europe	Netherlands	Noord-Brabant		Europe	Netherlands	Noord-Brabant	genome	29472	Neovison vison	unknown	unknown	?	B.1.8	G	Dutch COVID-19 response team	Erasmus Medical Center	OH consortium	https://www.gisaid.org/	?	?	2020-10-13	?
hCoV-19/mink/Netherlands/NB-EMC-32-7/2020	Mink	betacoronavirus	EPI_ISL_577763	?	2020-08-15	Europe	Netherlands	Limburg		Europe	Netherlands	Limburg	genome	29775	Neovison vison	unknown	unknown	?	B.1.22	GH	Dutch COVID-19 response team	Erasmus Medical Center	OH consortium	https://www.gisaid.org/	?	?	2020-10-13	?
hCoV-19/mink/Netherlands/NB-EMC-33-3/2020	Mink	betacoronavirus	EPI_ISL_577765	?	2020-08-17	Europe	Netherlands	Noord-Brabant		Europe	Netherlands	Noord-Brabant	genome	29674	Neovison vison	unknown	unknown	?	B.1.8	G	Dutch COVID-19 response team	Erasmus Medical Center	OH consortium	https://www.gisaid.org/	?	?	2020-10-13	?
hCoV-19/mink/Netherlands/NB-EMC-41-3/2020	Mink	betacoronavirus	EPI_ISL_577790	?	2020-08-27	Europe	Netherlands	Limburg		Europe	Netherlands	Limburg	genome	29775	Neovison vison	unknown	unknown	?	B.1.22	GH	Dutch COVID-19 response team	Erasmus Medical Center	OH consortium	https://www.gisaid.org/	?	?	2020-10-13	?
hCoV-19/mink/Netherlands/NB-EMC-52-3/2020	Mink	betacoronavirus	EPI_ISL_577824	?	2020-09-15	Europe	Netherlands	Noord-Brabant		Europe	Netherlands	Noord-Brabant	genome	29772	Neovison vison	unknown	unknown	?	B.1.8	G	Dutch COVID-19 response team	Erasmus Medical Center	OH consortium	https://www.gisaid.org/	?	?	2020-10-13	?
hCoV-19/mink/Netherlands/NB-EMC-51-13/2020	Mink	betacoronavirus	EPI_ISL_577820	?	2020-09-12	Europe	Netherlands	Noord-Brabant		Europe	Netherlands	Noord-Brabant	genome	29466	Neovison vison	unknown	unknown	?	B.1.8	G	Dutch COVID-19 response team	Erasmus Medical Center	OH consortium	https://www.gisaid.org/	?	?	2020-10-13	?
hCoV-19/mink/Netherlands/NB-EMC-47-3/2020	Mink	betacoronavirus	EPI_ISL_577811	?	2020-09-04	Europe	Netherlands	Noord-Brabant		Europe	Netherlands	Noord-Brabant	genome	29472	Neovison vison	unknown	unknown	?	B.1.8	G	Dutch COVID-19 response team	Erasmus Medical Center	OH consortium	https://www.gisaid.org/	?	?	2020-10-13	?
hCoV-19/mink/Netherlands/NB-EMC-29-20/2020	Mink	betacoronavirus	EPI_ISL_577758	?	2020-08-12	Europe	Netherlands	Limburg		Europe	Netherlands	Limburg	genome	29775	Neovison vison	unknown	unknown	?	B.1.22	GH	Dutch COVID-19 response team	Erasmus Medical Center	OH consortium	https://www.gisaid.org/	?	?	2020-10-13	?
hCoV-19/mink/Netherlands/NB-EMC-43-3/2020	Mink	betacoronavirus	EPI_ISL_577796	?	2020-09-01	Europe	Netherlands	Noord-Brabant		Europe	Netherlands	Noord-Brabant	genome	29775	Neovison vison	unknown	unknown	?	B.1.8	G	Dutch COVID-19 response team	Erasmus Medical Center	OH consortium	https://www.gisaid.org/	?	?	2020-10-13	?
hCoV-19/mink/Netherlands/NB-EMC-36-2/2020	Mink	betacoronavirus	EPI_ISL_577778	?	2020-08-20	Europe	Netherlands	Noord-Brabant		Europe	Netherlands	Noord-Brabant	genome	29775	Neovison vison	unknown	unknown	?	B.1.8	G	Dutch COVID-19 response team	Erasmus Medical Center	OH consortium	https://www.gisaid.org/	?	?	2020-10-13	?
hCoV-19/mink/Netherlands/NB-EMC-52-1/2020	Mink	betacoronavirus	EPI_ISL_577822	?	2020-09-15	Europe	Netherlands	Noord-Brabant		Europe	Netherlands	Noord-Brabant	genome	29775	Neovison vison	unknown	unknown	?	B.1.8	G	Dutch COVID-19 response team	Erasmus Medical Center	OH consortium	https://www.gisaid.org/	?	?	2020-10-13	?
hCoV-19/mink/Netherlands/NB-EMC-47-5/2020	Mink	betacoronavirus	EPI_ISL_577813	?	2020-09-04	Europe	Netherlands	Noord-Brabant		Europe	Netherlands	Noord-Brabant	genome	29772	Neovison vison	unknown	unknown	?	B.1.8	G	Dutch COVID-19 response team	Erasmus Medical Center	OH consortium	https://www.gisaid.org/	?	?	2020-10-13	?
hCoV-19/mink/Netherlands/NB-EMC-36-5/2020	Mink	betacoronavirus	EPI_ISL_577781	?	2020-08-20	Europe	Netherlands	Noord-Brabant		Europe	Netherlands	Noord-Brabant	genome	29772	Neovison vison	unknown	unknown	?	B.1.8	G	Dutch COVID-19 response team	Erasmus Medical Center	OH consortium	https://www.gisaid.org/	?	?	2020-10-13	?
hCoV-19/mink/Netherlands/NB-EMC-47-4/2020	Mink	betacoronavirus	EPI_ISL_577812	?	2020-09-04	Europe	Netherlands	Noord-Brabant		Europe	Netherlands	Noord-Brabant	genome	29473	Neovison vison	unknown	unknown	?	B.1.8	G	Dutch COVID-19 response team	Erasmus Medical Center	OH consortium	https://www.gisaid.org/	?	?	2020-10-13	?
hCoV-19/mink/Netherlands/NB-EMC-51-20/2020	Mink	betacoronavirus	EPI_ISL_577821	?	2020-09-12	Europe	Netherlands	Noord-Brabant		Europe	Netherlands	Noord-Brabant	genome	29466	Neovison vison	unknown	unknown	?	B.1.8	G	Dutch COVID-19 response team	Erasmus Medical Center	OH consortium	https://www.gisaid.org/	?	?	2020-10-13	?
hCoV-19/mink/Netherlands/NB-EMC-39-5/2020	Mink	betacoronavirus	EPI_ISL_577786	?	2020-08-24	Europe	Netherlands	Limburg		Europe	Netherlands	Limburg	genome	29775	Neovison vison	unknown	unknown	?	B.1.22	GH	Dutch COVID-19 response team	Erasmus Medical Center	OH consortium	https://www.gisaid.org/	?	?	2020-10-13	?
hCoV-19/mink/Netherlands/NB-EMC-46-5/2020	Mink	betacoronavirus	EPI_ISL_577807	?	2020-09-02	Europe	Netherlands	Noord-Brabant		Europe	Netherlands	Noord-Brabant	genome	29473	Neovison vison	unknown	unknown	?	B.1.8	G	Dutch COVID-19 response team	Erasmus Medical Center	OH consortium	https://www.gisaid.org/	?	?	2020-10-13	?
hCoV-19/mink/Netherlands/NB-EMC-46-10/2020	Mink	betacoronavirus	EPI_ISL_577805	?	2020-09-02	Europe	Netherlands	Noord-Brabant		Europe	Netherlands	Noord-Brabant	genome	29772	Neovison vison	unknown	unknown	?	B.1.8	G	Dutch COVID-19 response team	Erasmus Medical Center	OH consortium	https://www.gisaid.org/	?	?	2020-10-13	?
hCoV-19/mink/Netherlands/NB-EMC-48-5/2020	Mink	betacoronavirus	EPI_ISL_577814	?	2020-09-05	Europe	Netherlands	Noord-Brabant		Europe	Netherlands	Noord-Brabant	genome	29467	Neovison vison	unknown	unknown	?	B.1.8	G	Dutch COVID-19 response team	Erasmus Medical Center	OH consortium	https://www.gisaid.org/	?	?	2020-10-13	?
hCoV-19/mink/Netherlands/NB-EMC-47-1/2020	Mink	betacoronavirus	EPI_ISL_577809	?	2020-09-04	Europe	Netherlands	Noord-Brabant		Europe	Netherlands	Noord-Brabant	genome	29605	Neovison vison	unknown	unknown	?	B.1.8	G	Dutch COVID-19 response team	Erasmus Medical Center	OH consortium	https://www.gisaid.org/	?	?	2020-10-13	?
hCoV-19/mink/Netherlands/NB-EMC-47-2/2020	Mink	betacoronavirus	EPI_ISL_577810	?	2020-09-04	Europe	Netherlands	Noord-Brabant		Europe	Netherlands	Noord-Brabant	genome	29692	Neovison vison	unknown	unknown	?	B.1.8	G	Dutch COVID-19 response team	Erasmus Medical Center	OH consortium	https://www.gisaid.org/	?	?	2020-10-13	?
hCoV-19/mink/Netherlands/NB-EMC-49-1/2020	Mink	betacoronavirus	EPI_ISL_577815	?	2020-09-05	Europe	Netherlands	Noord-Brabant		Europe	Netherlands	Noord-Brabant	genome	29463	Neovison vison	unknown	unknown	?	B.1.8	G	Dutch COVID-19 response team	Erasmus Medical Center	OH consortium	https://www.gisaid.org/	?	?	2020-10-13	?
hCoV-19/mink/Netherlands/NB-EMC-53-9/2020	Mink	betacoronavirus	EPI_ISL_577828	?	2020-09-16	Europe	Netherlands	Limburg		Europe	Netherlands	Limburg	genome	29472	Neovison vison	unknown	unknown	?	B.1.8	G	Dutch COVID-19 response team	Erasmus Medical Center	OH consortium	https://www.gisaid.org/	?	?	2020-10-13	?
hCoV-19/mink/Netherlands/NB-EMC-50-19/2020	Mink	betacoronavirus	EPI_ISL_577817	?	2020-09-11	Europe	Netherlands	Noord-Brabant		Europe	Netherlands	Noord-Brabant	genome	29772	Neovison vison	unknown	unknown	?	B.1.8	G	Dutch COVID-19 response team	Erasmus Medical Center	OH consortium	https://www.gisaid.org/	?	?	2020-10-13	?
hCoV-19/mink/Netherlands/NB-EMC-31-6/2020	Mink	betacoronavirus	EPI_ISL_577760	?	2020-08-15	Europe	Netherlands	Noord-Brabant		Europe	Netherlands	Noord-Brabant	genome	29151	Neovison vison	unknown	unknown	?	B.1.22	G	Dutch COVID-19 response team	Erasmus Medical Center	OH consortium	https://www.gisaid.org/	?	?	2020-10-13	?
hCoV-19/mink/Netherlands/NB-EMC-52-2/2020	Mink	betacoronavirus	EPI_ISL_577823	?	2020-09-15	Europe	Netherlands	Noord-Brabant		Europe	Netherlands	Noord-Brabant	genome	29775	Neovison vison	unknown	unknown	?	B.1.8	G	Dutch COVID-19 response team	Erasmus Medical Center	OH consortium	https://www.gisaid.org/	?	?	2020-10-13	?
hCoV-19/mink/Denmark/AL3-Farm1/2020	Mink	betacoronavirus	EPI_ISL_626342	?	2020-06-14	Europe	Denmark			Europe	Denmark		genome	29836	Neovison vison	unknown	unknown	?	B.1.1.298	GR	Statens Serum Institute	Statens Serum Institute	Hammer, A.S., Quaade, M.L., Rasmussen, T.B., Fonager, J., Rasmussen, M., Mundbjerg, K., Lohse, L., Strandbygaard, B., Jorgensen, C.S., Afaro-Nunez, A., Rosenstierne, M.W., Halasa, T., Foomsgaard, A., Belsham, G.J. and Botner, A.	https://www.gisaid.org/	?	?	2020-08-22	?
hCoV-19/mink/Denmark/AD4-Farm1/2020	Mink	betacoronavirus	EPI_ISL_626344	?	2020-06-14	Europe	Denmark			Europe	Denmark		genome	29836	Neovison vison	unknown	unknown	?	B.1.1.298	GR	Statens Serum Institute	Statens Serum Institute	Hammer, A.S., Quaade, M.L., Rasmussen, T.B., Fonager, J., Rasmussen, M., Mundbjerg, K., Lohse, L., Strandbygaard, B., Jorgensen, C.S., Afaro-Nunez, A., Rosenstierne, M.W., Halasa, T., Foomsgaard, A., Belsham, G.J. and Botner, A.	https://www.gisaid.org/	?	?	2020-08-22	?
hCoV-19/mink/Denmark/AD38-Farm2/2020	Mink	betacoronavirus	EPI_ISL_626340	?	2020-06-18	Europe	Denmark			Europe	Denmark		genome	29836	Neovison vison	unknown	unknown	?	B.1.1.298	GR	Statens Serum Institute	Statens Serum Institute	Hammer, A.S., Quaade, M.L., Rasmussen, T.B., Fonager, J., Rasmussen, M., Mundbjerg, K., Lohse, L., Strandbygaard, B., Jorgensen, C.S., Afaro-Nunez, A., Rosenstierne, M.W., Halasa, T., Foomsgaard, A., Belsham, G.J. and Botner, A.	https://www.gisaid.org/	?	?	2020-08-22	?
hCoV-19/mink/Denmark/AD3-Farm1/2020	Mink	betacoronavirus	EPI_ISL_626343	?	2020-06-14	Europe	Denmark			Europe	Denmark		genome	29836	Neovison vison	unknown	unknown	?	B.1.1.298	GR	Statens Serum Institute	Statens Serum Institute	Hammer, A.S., Quaade, M.L., Rasmussen, T.B., Fonager, J., Rasmussen, M., Mundbjerg, K., Lohse, L., Strandbygaard, B., Jorgensen, C.S., Afaro-Nunez, A., Rosenstierne, M.W., Halasa, T., Foomsgaard, A., Belsham, G.J. and Botner, A.	https://www.gisaid.org/	?	?	2020-08-22	?
hCoV-19/mink/Denmark/AD6-Farm1/2020	Mink	betacoronavirus	EPI_ISL_626345	?	2020-06-14	Europe	Denmark			Europe	Denmark		genome	29836	Neovison vison	unknown	unknown	?	B.1.1.298	GR	Statens Serum Institute	Statens Serum Institute	Hammer, A.S., Quaade, M.L., Rasmussen, T.B., Fonager, J., Rasmussen, M., Mundbjerg, K., Lohse, L., Strandbygaard, B., Jorgensen, C.S., Afaro-Nunez, A., Rosenstierne, M.W., Halasa, T., Foomsgaard, A., Belsham, G.J. and Botner, A.	https://www.gisaid.org/	?	?	2020-08-22	?
hCoV-19/mink/Denmark/KL11-Farm1/2020	Mink	betacoronavirus	EPI_ISL_626350	?	2020-06-17	Europe	Denmark			Europe	Denmark		genome	29836	Neovison vison	unknown	unknown	?	B.1.1.298	GR	Statens Serum Institute	Statens Serum Institute	Hammer, A.S., Quaade, M.L., Rasmussen, T.B., Fonager, J., Rasmussen, M., Mundbjerg, K., Lohse, L., Strandbygaard, B., Jorgensen, C.S., Afaro-Nunez, A., Rosenstierne, M.W., Halasa, T., Foomsgaard, A., Belsham, G.J. and Botner, A.	https://www.gisaid.org/	?	?	2020-08-22	?
hCoV-19/mink/Netherlands/NB-EMC-56-6/2020	Mink	betacoronavirus	EPI_ISL_632453	?	2020-09-23	Europe	Netherlands	Noord-Brabant		Europe	Netherlands	Noord-Brabant	genome	29755	Neovison vison	unknown	unknown	?	B.1.8	G	Dutch COVID-19 response team	Erasmus Medical Center	OH consortium	https://www.gisaid.org/	?	?	2020-11-11	?
hCoV-19/mink/Netherlands/NB-EMC-63-4/2020	Mink	betacoronavirus	EPI_ISL_632484	?	2020-10-06	Europe	Netherlands	Noord-Brabant		Europe	Netherlands	Noord-Brabant	genome	29771	Neovison vison	unknown	unknown	?	B.1.8	G	Dutch COVID-19 response team	Erasmus Medical Center	OH consortium	https://www.gisaid.org/	?	?	2020-11-11	?
hCoV-19/mink/Netherlands/NB-EMC-57-1/2020	Mink	betacoronavirus	EPI_ISL_632456	?	2020-09-28	Europe	Netherlands	Noord-Brabant		Europe	Netherlands	Noord-Brabant	genome	29771	Neovison vison	unknown	unknown	?	B.1.8	G	Dutch COVID-19 response team	Erasmus Medical Center	OH consortium	https://www.gisaid.org/	?	?	2020-11-11	?
hCoV-19/mink/Netherlands/NB-EMC-65-10/2020	Mink	betacoronavirus	EPI_ISL_632491	?	2020-10-14	Europe	Netherlands	Noord-Brabant		Europe	Netherlands	Noord-Brabant	genome	29771	Neovison vison	unknown	unknown	?	B.1.8	G	Dutch COVID-19 response team	Erasmus Medical Center	OH consortium	https://www.gisaid.org/	?	?	2020-11-11	?
hCoV-19/mink/Netherlands/NB-EMC-55-19/2020	Mink	betacoronavirus	EPI_ISL_632430	?	2020-09-23	Europe	Netherlands	Noord-Brabant		Europe	Netherlands	Noord-Brabant	genome	29765	Neovison vison	unknown	unknown	?	B.1.8	G	Dutch COVID-19 response team	Erasmus Medical Center	OH consortium	https://www.gisaid.org/	?	?	2020-11-11	?
hCoV-19/mink/Netherlands/NB-EMC-62-2/2020	Mink	betacoronavirus	EPI_ISL_632434	?	2020-10-05	Europe	Netherlands	Noord-Brabant		Europe	Netherlands	Noord-Brabant	genome	29765	Neovison vison	unknown	unknown	?	B.1.8	G	Dutch COVID-19 response team	Erasmus Medical Center	OH consortium	https://www.gisaid.org/	?	?	2020-11-11	?
hCoV-19/mink/Netherlands/NB-EMC-57-2/2020	Mink	betacoronavirus	EPI_ISL_632457	?	2020-09-28	Europe	Netherlands	Noord-Brabant		Europe	Netherlands	Noord-Brabant	genome	29672	Neovison vison	unknown	unknown	?	B.1.8	G	Dutch COVID-19 response team	Erasmus Medical Center	OH consortium	https://www.gisaid.org/	?	?	2020-11-11	?
hCoV-19/mink/Netherlands/NB-EMC-62-3/2020	Mink	betacoronavirus	EPI_ISL_632435	?	2020-10-05	Europe	Netherlands	Noord-Brabant		Europe	Netherlands	Noord-Brabant	genome	29765	Neovison vison	unknown	unknown	?	B.1.8	G	Dutch COVID-19 response team	Erasmus Medical Center	OH consortium	https://www.gisaid.org/	?	?	2020-11-11	?
hCoV-19/mink/Netherlands/NB-EMC-55-17/2020	Mink	betacoronavirus	EPI_ISL_632420	?	2020-09-23	Europe	Netherlands	Noord-Brabant		Europe	Netherlands	Noord-Brabant	genome	29768	Neovison vison	unknown	unknown	?	B.1.8	G	Dutch COVID-19 response team	Erasmus Medical Center	OH consortium	https://www.gisaid.org/	?	?	2020-11-11	?
hCoV-19/mink/Netherlands/NB-EMC-56-7/2020	Mink	betacoronavirus	EPI_ISL_632454	?	2020-09-23	Europe	Netherlands	Noord-Brabant		Europe	Netherlands	Noord-Brabant	genome	29672	Neovison vison	unknown	unknown	?	B.1.8	G	Dutch COVID-19 response team	Erasmus Medical Center	OH consortium	https://www.gisaid.org/	?	?	2020-11-11	?
hCoV-19/mink/Netherlands/NB-EMC-54-2/2020	Mink	betacoronavirus	EPI_ISL_632451	?	2020-09-22	Europe	Netherlands	Noord-Brabant		Europe	Netherlands	Noord-Brabant	genome	29771	Neovison vison	unknown	unknown	?	B.1.8	G	Dutch COVID-19 response team	Erasmus Medical Center	OH consortium	https://www.gisaid.org/	?	?	2020-11-11	?
hCoV-19/mink/Netherlands/NB-EMC-65-3/2020	Mink	betacoronavirus	EPI_ISL_632490	?	2020-10-14	Europe	Netherlands	Noord-Brabant		Europe	Netherlands	Noord-Brabant	genome	29668	Neovison vison	unknown	unknown	?	B.1.8	G	Dutch COVID-19 response team	Erasmus Medical Center	OH consortium	https://www.gisaid.org/	?	?	2020-11-11	?
hCoV-19/mink/Netherlands/NB-EMC-54-1/2020	Mink	betacoronavirus	EPI_ISL_632450	?	2020-09-22	Europe	Netherlands	Noord-Brabant		Europe	Netherlands	Noord-Brabant	genome	29771	Neovison vison	unknown	unknown	?	B.1.8	G	Dutch COVID-19 response team	Erasmus Medical Center	OH consortium	https://www.gisaid.org/	?	?	2020-11-11	?
hCoV-19/mink/Netherlands/NB-EMC-63-2/2020	Mink	betacoronavirus	EPI_ISL_632334	?	2020-10-06	Europe	Netherlands	Noord-Brabant		Europe	Netherlands	Noord-Brabant	genome	29774	Neovison vison	unknown	unknown	?	B.1.8	G	Dutch COVID-19 response team	Erasmus Medical Center	OH consortium	https://www.gisaid.org/	?	?	2020-11-11	?
hCoV-19/mink/Netherlands/NB-EMC-65-1/2020	Mink	betacoronavirus	EPI_ISL_632489	?	2020-10-14	Europe	Netherlands	Noord-Brabant		Europe	Netherlands	Noord-Brabant	genome	29771	Neovison vison	unknown	unknown	?	B.1.8	G	Dutch COVID-19 response team	Erasmus Medical Center	OH consortium	https://www.gisaid.org/	?	?	2020-11-11	?
hCoV-19/mink/Netherlands/NB-EMC-64-5/2020	Mink	betacoronavirus	EPI_ISL_632439	?	2020-10-14	Europe	Netherlands	Noord-Brabant		Europe	Netherlands	Noord-Brabant	genome	29765	Neovison vison	unknown	unknown	?	B.1.8	G	Dutch COVID-19 response team	Erasmus Medical Center	OH consortium	https://www.gisaid.org/	?	?	2020-11-11	?
hCoV-19/mink/Netherlands/NB-EMC-62-4/2020	Mink	betacoronavirus	EPI_ISL_632436	?	2020-10-05	Europe	Netherlands	Noord-Brabant		Europe	Netherlands	Noord-Brabant	genome	29765	Neovison vison	unknown	unknown	?	B.1.8	G	Dutch COVID-19 response team	Erasmus Medical Center	OH consortium	https://www.gisaid.org/	?	?	2020-11-11	?
hCoV-19/mink/Netherlands/NB-EMC-62-5/2020	Mink	betacoronavirus	EPI_ISL_632437	?	2020-10-05	Europe	Netherlands	Noord-Brabant		Europe	Netherlands	Noord-Brabant	genome	29765	Neovison vison	unknown	unknown	?	B.1.8	G	Dutch COVID-19 response team	Erasmus Medical Center	OH consortium	https://www.gisaid.org/	?	?	2020-11-11	?
hCoV-19/mink/Netherlands/NB-EMC-64-1/2020	Mink	betacoronavirus	EPI_ISL_632486	?	2020-10-14	Europe	Netherlands	Noord-Brabant		Europe	Netherlands	Noord-Brabant	genome	29771	Neovison vison	unknown	unknown	?	B.1.8	G	Dutch COVID-19 response team	Erasmus Medical Center	OH consortium	https://www.gisaid.org/	?	?	2020-11-11	?
hCoV-19/mink/Netherlands/NB-EMC-57-4/2020	Mink	betacoronavirus	EPI_ISL_632458	?	2020-09-28	Europe	Netherlands	Noord-Brabant		Europe	Netherlands	Noord-Brabant	genome	29626	Neovison vison	unknown	unknown	?	B.1.8	G	Dutch COVID-19 response team	Erasmus Medical Center	OH consortium	https://www.gisaid.org/	?	?	2020-11-11	?
hCoV-19/mink/Netherlands/NB-EMC-57-5/2020	Mink	betacoronavirus	EPI_ISL_632459	?	2020-09-28	Europe	Netherlands	Noord-Brabant		Europe	Netherlands	Noord-Brabant	genome	29771	Neovison vison	unknown	unknown	?	B.1.8	G	Dutch COVID-19 response team	Erasmus Medical Center	OH consortium	https://www.gisaid.org/	?	?	2020-11-11	?
hCoV-19/mink/Netherlands/NB-EMC-56-8/2020	Mink	betacoronavirus	EPI_ISL_632384	?	2020-09-23	Europe	Netherlands	Noord-Brabant		Europe	Netherlands	Noord-Brabant	genome	29774	Neovison vison	unknown	unknown	?	B.1.8	G	Dutch COVID-19 response team	Erasmus Medical Center	OH consortium	https://www.gisaid.org/	?	?	2020-11-11	?
hCoV-19/mink/Netherlands/NB-EMC-54-5/2020	Mink	betacoronavirus	EPI_ISL_632452	?	2020-09-23	Europe	Netherlands	Noord-Brabant		Europe	Netherlands	Noord-Brabant	genome	29771	Neovison vison	unknown	unknown	?	B.1.8	G	Dutch COVID-19 response team	Erasmus Medical Center	OH consortium	https://www.gisaid.org/	?	?	2020-11-11	?
hCoV-19/mink/Netherlands/NB-EMC-65-6/2020	Mink	betacoronavirus	EPI_ISL_632353	?	2020-10-14	Europe	Netherlands	Noord-Brabant		Europe	Netherlands	Noord-Brabant	genome	29774	Neovison vison	unknown	unknown	?	B.1.8	G	Dutch COVID-19 response team	Erasmus Medical Center	OH consortium	https://www.gisaid.org/	?	?	2020-11-11	?
hCoV-19/mink/Denmark/mDK-21/2020	Mink	betacoronavirus	EPI_ISL_641414	?	2020-10-26	Europe	Denmark			Europe	Denmark		genome	29782	Neovison vison	unknown	unknown	?	B.1.1.170	GR	Department of Virus and Microbiological Special Diagnostics, Statens Serum Institut, Copenhagen, Denmark	Albertsen lab, Department of Chemistry and Bioscience, Aalborg University, Denmark	Thomas Bruun Rasmussen, Jannik Fonager, Morten Rasmussen	https://www.gisaid.org/	?	?	2020-11-18	?
hCoV-19/mink/Denmark/mDK-102/2020	Mink	betacoronavirus	EPI_ISL_641493	?	2020-09-15	Europe	Denmark			Europe	Denmark		genome	29769	Neovison vison	unknown	unknown	?	B.1.1.298	GR	Department of Virus and Microbiological Special Diagnostics, Statens Serum Institut, Copenhagen, Denmark	Albertsen lab, Department of Chemistry and Bioscience, Aalborg University, Denmark	Thomas Bruun Rasmussen, Jannik Fonager, Morten Rasmussen	https://www.gisaid.org/	?	?	2020-11-18	?
hCoV-19/mink/Denmark/mDK-67/2020	Mink	betacoronavirus	EPI_ISL_641459	?	2020-09-22	Europe	Denmark			Europe	Denmark		genome	29769	Neovison vison	unknown	unknown	?	B.1.1.298	GR	Department of Virus and Microbiological Special Diagnostics, Statens Serum Institut, Copenhagen, Denmark	Albertsen lab, Department of Chemistry and Bioscience, Aalborg University, Denmark	Thomas Bruun Rasmussen, Jannik Fonager, Morten Rasmussen	https://www.gisaid.org/	?	?	2020-11-18	?
hCoV-19/mink/Denmark/mDK-6/2020	Mink	betacoronavirus	EPI_ISL_641400	?	2020-10-29	Europe	Denmark			Europe	Denmark		genome	29769	Neovison vison	unknown	unknown	?	B.1.1.298	GR	Department of Virus and Microbiological Special Diagnostics, Statens Serum Institut, Copenhagen, Denmark	Albertsen lab, Department of Chemistry and Bioscience, Aalborg University, Denmark	Thomas Bruun Rasmussen, Jannik Fonager, Morten Rasmussen	https://www.gisaid.org/	?	?	2020-11-18	?
hCoV-19/mink/Denmark/mDK-7/2020	Mink	betacoronavirus	EPI_ISL_641401	?	2020-10-29	Europe	Denmark			Europe	Denmark		genome	29769	Neovison vison	unknown	unknown	?	B.1.1.298	GR	Department of Virus and Microbiological Special Diagnostics, Statens Serum Institut, Copenhagen, Denmark	Albertsen lab, Department of Chemistry and Bioscience, Aalborg University, Denmark	Thomas Bruun Rasmussen, Jannik Fonager, Morten Rasmussen	https://www.gisaid.org/	?	?	2020-11-18	?
hCoV-19/mink/Denmark/mDK-32/2020	Mink	betacoronavirus	EPI_ISL_641425	?	2020-09-25	Europe	Denmark			Europe	Denmark		genome	29769	Neovison vison	unknown	unknown	?	B.1.1.298	GR	Department of Virus and Microbiological Special Diagnostics, Statens Serum Institut, Copenhagen, Denmark	Albertsen lab, Department of Chemistry and Bioscience, Aalborg University, Denmark	Thomas Bruun Rasmussen, Jannik Fonager, Morten Rasmussen	https://www.gisaid.org/	?	?	2020-11-18	?
hCoV-19/mink/Denmark/mDK-22/2020	Mink	betacoronavirus	EPI_ISL_641415	?	2020-10-27	Europe	Denmark			Europe	Denmark		genome	29769	Neovison vison	unknown	unknown	?	B.1.1.298	GR	Department of Virus and Microbiological Special Diagnostics, Statens Serum Institut, Copenhagen, Denmark	Albertsen lab, Department of Chemistry and Bioscience, Aalborg University, Denmark	Thomas Bruun Rasmussen, Jannik Fonager, Morten Rasmussen	https://www.gisaid.org/	?	?	2020-11-18	?
hCoV-19/mink/Denmark/mDK-97/2020	Mink	betacoronavirus	EPI_ISL_641489	?	2020-09-14	Europe	Denmark			Europe	Denmark		genome	29769	Neovison vison	unknown	unknown	?	B.1.1.298	GR	Department of Virus and Microbiological Special Diagnostics, Statens Serum Institut, Copenhagen, Denmark	Albertsen lab, Department of Chemistry and Bioscience, Aalborg University, Denmark	Thomas Bruun Rasmussen, Jannik Fonager, Morten Rasmussen	https://www.gisaid.org/	?	?	2020-11-18	?
hCoV-19/mink/Denmark/mDK-83/2020	Mink	betacoronavirus	EPI_ISL_641475	?	2020-09-09	Europe	Denmark			Europe	Denmark		genome	29769	Neovison vison	unknown	unknown	?	B.1.1.298	GR	Department of Virus and Microbiological Special Diagnostics, Statens Serum Institut, Copenhagen, Denmark	Albertsen lab, Department of Chemistry and Bioscience, Aalborg University, Denmark	Thomas Bruun Rasmussen, Jannik Fonager, Morten Rasmussen	https://www.gisaid.org/	?	?	2020-11-18	?
hCoV-19/mink/Denmark/mDK-9/2020	Mink	betacoronavirus	EPI_ISL_641403	?	2020-10-29	Europe	Denmark			Europe	Denmark		genome	29769	Neovison vison	unknown	unknown	?	B.1.1.298	GR	Department of Virus and Microbiological Special Diagnostics, Statens Serum Institut, Copenhagen, Denmark	Albertsen lab, Department of Chemistry and Bioscience, Aalborg University, Denmark	Thomas Bruun Rasmussen, Jannik Fonager, Morten Rasmussen	https://www.gisaid.org/	?	?	2020-11-18	?
hCoV-19/mink/Denmark/mDK-25/2020	Mink	betacoronavirus	EPI_ISL_641418	?	2020-10-16	Europe	Denmark			Europe	Denmark		genome	29782	Neovison vison	unknown	unknown	?	B.1.1.219	GR	Department of Virus and Microbiological Special Diagnostics, Statens Serum Institut, Copenhagen, Denmark	Albertsen lab, Department of Chemistry and Bioscience, Aalborg University, Denmark	Thomas Bruun Rasmussen, Jannik Fonager, Morten Rasmussen	https://www.gisaid.org/	?	?	2020-11-18	?
hCoV-19/mink/Denmark/mDK-95/2020	Mink	betacoronavirus	EPI_ISL_641487	?	2020-09-14	Europe	Denmark			Europe	Denmark		genome	29769	Neovison vison	unknown	unknown	?	B.1.1.298	GR	Department of Virus and Microbiological Special Diagnostics, Statens Serum Institut, Copenhagen, Denmark	Albertsen lab, Department of Chemistry and Bioscience, Aalborg University, Denmark	Thomas Bruun Rasmussen, Jannik Fonager, Morten Rasmussen	https://www.gisaid.org/	?	?	2020-11-18	?
hCoV-19/mink/Denmark/mDK-96/2020	Mink	betacoronavirus	EPI_ISL_641488	?	2020-09-14	Europe	Denmark			Europe	Denmark		genome	29769	Neovison vison	unknown	unknown	?	B.1.1.298	GR	Department of Virus and Microbiological Special Diagnostics, Statens Serum Institut, Copenhagen, Denmark	Albertsen lab, Department of Chemistry and Bioscience, Aalborg University, Denmark	Thomas Bruun Rasmussen, Jannik Fonager, Morten Rasmussen	https://www.gisaid.org/	?	?	2020-11-18	?
hCoV-19/mink/Denmark/mDK-84/2020	Mink	betacoronavirus	EPI_ISL_641476	?	2020-09-10	Europe	Denmark			Europe	Denmark		genome	29769	Neovison vison	unknown	unknown	?	B.1.1.298	GR	Department of Virus and Microbiological Special Diagnostics, Statens Serum Institut, Copenhagen, Denmark	Albertsen lab, Department of Chemistry and Bioscience, Aalborg University, Denmark	Thomas Bruun Rasmussen, Jannik Fonager, Morten Rasmussen	https://www.gisaid.org/	?	?	2020-11-18	?
hCoV-19/mink/Denmark/mDK-3/2020	Mink	betacoronavirus	EPI_ISL_641397	?	2020-10-29	Europe	Denmark			Europe	Denmark		genome	29769	Neovison vison	unknown	unknown	?	B.1.1.298	GR	Department of Virus and Microbiological Special Diagnostics, Statens Serum Institut, Copenhagen, Denmark	Albertsen lab, Department of Chemistry and Bioscience, Aalborg University, Denmark	Thomas Bruun Rasmussen, Jannik Fonager, Morten Rasmussen	https://www.gisaid.org/	?	?	2020-11-18	?
hCoV-19/mink/Denmark/mDK-150/2020	Mink	betacoronavirus	EPI_ISL_641514	?	2020-11-06	Europe	Denmark			Europe	Denmark		genome	29769	Neovison vison	unknown	unknown	?	B.1.1.298	GR	Department of Virus and Microbiological Special Diagnostics, Statens Serum Institut, Copenhagen, Denmark	Albertsen lab, Department of Chemistry and Bioscience, Aalborg University, Denmark	Thomas Bruun Rasmussen, Jannik Fonager, Morten Rasmussen	https://www.gisaid.org/	?	?	2020-11-18	?
hCoV-19/mink/Denmark/mDK-110/2020	Mink	betacoronavirus	EPI_ISL_641498	?	2020-08-31	Europe	Denmark			Europe	Denmark		genome	29769	Neovison vison	unknown	unknown	?	B.1.1.298	GR	Department of Virus and Microbiological Special Diagnostics, Statens Serum Institut, Copenhagen, Denmark	Albertsen lab, Department of Chemistry and Bioscience, Aalborg University, Denmark	Thomas Bruun Rasmussen, Jannik Fonager, Morten Rasmussen	https://www.gisaid.org/	?	?	2020-11-18	?
hCoV-19/mink/Denmark/mDK-100/2020	Mink	betacoronavirus	EPI_ISL_641491	?	2020-09-15	Europe	Denmark			Europe	Denmark		genome	29769	Neovison vison	unknown	unknown	?	B.1.1.298	GR	Department of Virus and Microbiological Special Diagnostics, Statens Serum Institut, Copenhagen, Denmark	Albertsen lab, Department of Chemistry and Bioscience, Aalborg University, Denmark	Thomas Bruun Rasmussen, Jannik Fonager, Morten Rasmussen	https://www.gisaid.org/	?	?	2020-11-18	?
hCoV-19/mink/Denmark/mDK-30/2020	Mink	betacoronavirus	EPI_ISL_641423	?	2020-10-16	Europe	Denmark			Europe	Denmark		genome	29782	Neovison vison	unknown	unknown	?	B.1	G	Department of Virus and Microbiological Special Diagnostics, Statens Serum Institut, Copenhagen, Denmark	Albertsen lab, Department of Chemistry and Bioscience, Aalborg University, Denmark	Thomas Bruun Rasmussen, Jannik Fonager, Morten Rasmussen	https://www.gisaid.org/	?	?	2020-11-18	?
hCoV-19/mink/Denmark/mDK-109/2020	Mink	betacoronavirus	EPI_ISL_641497	?	2020-08-31	Europe	Denmark			Europe	Denmark		genome	29769	Neovison vison	unknown	unknown	?	B.1.1.298	GR	Department of Virus and Microbiological Special Diagnostics, Statens Serum Institut, Copenhagen, Denmark	Albertsen lab, Department of Chemistry and Bioscience, Aalborg University, Denmark	Thomas Bruun Rasmussen, Jannik Fonager, Morten Rasmussen	https://www.gisaid.org/	?	?	2020-11-18	?
hCoV-19/mink/Denmark/mDK-28/2020	Mink	betacoronavirus	EPI_ISL_641421	?	2020-10-16	Europe	Denmark			Europe	Denmark		genome	29782	Neovison vison	unknown	unknown	?	B.1.536	G	Department of Virus and Microbiological Special Diagnostics, Statens Serum Institut, Copenhagen, Denmark	Albertsen lab, Department of Chemistry and Bioscience, Aalborg University, Denmark	Thomas Bruun Rasmussen, Jannik Fonager, Morten Rasmussen	https://www.gisaid.org/	?	?	2020-11-18	?
hCoV-19/mink/Denmark/mDK-27/2020	Mink	betacoronavirus	EPI_ISL_641420	?	2020-10-16	Europe	Denmark			Europe	Denmark		genome	29782	Neovison vison	unknown	unknown	?	B.1.1.219	GR	Department of Virus and Microbiological Special Diagnostics, Statens Serum Institut, Copenhagen, Denmark	Albertsen lab, Department of Chemistry and Bioscience, Aalborg University, Denmark	Thomas Bruun Rasmussen, Jannik Fonager, Morten Rasmussen	https://www.gisaid.org/	?	?	2020-11-18	?
hCoV-19/mink/Denmark/mDK-108/2020	Mink	betacoronavirus	EPI_ISL_641496	?	2020-08-31	Europe	Denmark			Europe	Denmark		genome	29769	Neovison vison	unknown	unknown	?	B.1.1.298	GR	Department of Virus and Microbiological Special Diagnostics, Statens Serum Institut, Copenhagen, Denmark	Albertsen lab, Department of Chemistry and Bioscience, Aalborg University, Denmark	Thomas Bruun Rasmussen, Jannik Fonager, Morten Rasmussen	https://www.gisaid.org/	?	?	2020-11-18	?
hCoV-19/mink/Denmark/mDK-78/2020	Mink	betacoronavirus	EPI_ISL_641470	?	2020-09-09	Europe	Denmark			Europe	Denmark		genome	29769	Neovison vison	unknown	unknown	?	B.1.1.298	GR	Department of Virus and Microbiological Special Diagnostics, Statens Serum Institut, Copenhagen, Denmark	Albertsen lab, Department of Chemistry and Bioscience, Aalborg University, Denmark	Thomas Bruun Rasmussen, Jannik Fonager, Morten Rasmussen	https://www.gisaid.org/	?	?	2020-11-18	?
hCoV-19/mink/Denmark/mDK-5/2020	Mink	betacoronavirus	EPI_ISL_641399	?	2020-10-29	Europe	Denmark			Europe	Denmark		genome	29781	Neovison vison	unknown	unknown	?	B.1.1.170	GR	Department of Virus and Microbiological Special Diagnostics, Statens Serum Institut, Copenhagen, Denmark	Albertsen lab, Department of Chemistry and Bioscience, Aalborg University, Denmark	Thomas Bruun Rasmussen, Jannik Fonager, Morten Rasmussen	https://www.gisaid.org/	?	?	2020-11-18	?
hCoV-19/mink/Denmark/mDK-104/2020	Mink	betacoronavirus	EPI_ISL_641495	?	2020-09-15	Europe	Denmark			Europe	Denmark		genome	29769	Neovison vison	unknown	unknown	?	B.1.1.298	GR	Department of Virus and Microbiological Special Diagnostics, Statens Serum Institut, Copenhagen, Denmark	Albertsen lab, Department of Chemistry and Bioscience, Aalborg University, Denmark	Thomas Bruun Rasmussen, Jannik Fonager, Morten Rasmussen	https://www.gisaid.org/	?	?	2020-11-18	?
hCoV-19/mink/Denmark/mDK-80/2020	Mink	betacoronavirus	EPI_ISL_641472	?	2020-09-09	Europe	Denmark			Europe	Denmark		genome	29769	Neovison vison	unknown	unknown	?	B.1.1.298	GR	Department of Virus and Microbiological Special Diagnostics, Statens Serum Institut, Copenhagen, Denmark	Albertsen lab, Department of Chemistry and Bioscience, Aalborg University, Denmark	Thomas Bruun Rasmussen, Jannik Fonager, Morten Rasmussen	https://www.gisaid.org/	?	?	2020-11-18	?
hCoV-19/mink/Denmark/mDK-98/2020	Mink	betacoronavirus	EPI_ISL_641490	?	2020-09-14	Europe	Denmark			Europe	Denmark		genome	29769	Neovison vison	unknown	unknown	?	B.1.1.298	GR	Department of Virus and Microbiological Special Diagnostics, Statens Serum Institut, Copenhagen, Denmark	Albertsen lab, Department of Chemistry and Bioscience, Aalborg University, Denmark	Thomas Bruun Rasmussen, Jannik Fonager, Morten Rasmussen	https://www.gisaid.org/	?	?	2020-11-18	?
hCoV-19/mink/Denmark/mDK-76/2020	Mink	betacoronavirus	EPI_ISL_641468	?	2020-09-24	Europe	Denmark			Europe	Denmark		genome	29769	Neovison vison	unknown	unknown	?	B.1.1.298	GR	Department of Virus and Microbiological Special Diagnostics, Statens Serum Institut, Copenhagen, Denmark	Albertsen lab, Department of Chemistry and Bioscience, Aalborg University, Denmark	Thomas Bruun Rasmussen, Jannik Fonager, Morten Rasmussen	https://www.gisaid.org/	?	?	2020-11-18	?
hCoV-19/mink/Denmark/mDK-87/2020	Mink	betacoronavirus	EPI_ISL_641479	?	2020-09-14	Europe	Denmark			Europe	Denmark		genome	29769	Neovison vison	unknown	unknown	?	B.1.1.298	GR	Department of Virus and Microbiological Special Diagnostics, Statens Serum Institut, Copenhagen, Denmark	Albertsen lab, Department of Chemistry and Bioscience, Aalborg University, Denmark	Thomas Bruun Rasmussen, Jannik Fonager, Morten Rasmussen	https://www.gisaid.org/	?	?	2020-11-18	?
hCoV-19/mink/Denmark/mDK-85/2020	Mink	betacoronavirus	EPI_ISL_641477	?	2020-09-10	Europe	Denmark			Europe	Denmark		genome	29769	Neovison vison	unknown	unknown	?	B.1.1.298	GR	Department of Virus and Microbiological Special Diagnostics, Statens Serum Institut, Copenhagen, Denmark	Albertsen lab, Department of Chemistry and Bioscience, Aalborg University, Denmark	Thomas Bruun Rasmussen, Jannik Fonager, Morten Rasmussen	https://www.gisaid.org/	?	?	2020-11-18	?
hCoV-19/mink/Denmark/mDK-120/2020	Mink	betacoronavirus	EPI_ISL_641499	?	2020-10-05	Europe	Denmark			Europe	Denmark		genome	29769	Neovison vison	unknown	unknown	?	B.1.1.298	GR	Department of Virus and Microbiological Special Diagnostics, Statens Serum Institut, Copenhagen, Denmark	Albertsen lab, Department of Chemistry and Bioscience, Aalborg University, Denmark	Thomas Bruun Rasmussen, Jannik Fonager, Morten Rasmussen	https://www.gisaid.org/	?	?	2020-11-18	?
hCoV-19/mink/Denmark/mDK-77/2020	Mink	betacoronavirus	EPI_ISL_641469	?	2020-09-24	Europe	Denmark			Europe	Denmark		genome	29599	Neovison vison	unknown	unknown	?	B.1.1.298	GR	Department of Virus and Microbiological Special Diagnostics, Statens Serum Institut, Copenhagen, Denmark	Albertsen lab, Department of Chemistry and Bioscience, Aalborg University, Denmark	Thomas Bruun Rasmussen, Jannik Fonager, Morten Rasmussen	https://www.gisaid.org/	?	?	2020-11-18	?
hCoV-19/mink/Denmark/mDK-101/2020	Mink	betacoronavirus	EPI_ISL_641492	?	2020-09-15	Europe	Denmark			Europe	Denmark		genome	29769	Neovison vison	unknown	unknown	?	B.1.1.298	GR	Department of Virus and Microbiological Special Diagnostics, Statens Serum Institut, Copenhagen, Denmark	Albertsen lab, Department of Chemistry and Bioscience, Aalborg University, Denmark	Thomas Bruun Rasmussen, Jannik Fonager, Morten Rasmussen	https://www.gisaid.org/	?	?	2020-11-18	?
hCoV-19/mink/Denmark/mDK-66/2020	Mink	betacoronavirus	EPI_ISL_641458	?	2020-09-22	Europe	Denmark			Europe	Denmark		genome	29769	Neovison vison	unknown	unknown	?	B.1.1.298	GR	Department of Virus and Microbiological Special Diagnostics, Statens Serum Institut, Copenhagen, Denmark	Albertsen lab, Department of Chemistry and Bioscience, Aalborg University, Denmark	Thomas Bruun Rasmussen, Jannik Fonager, Morten Rasmussen	https://www.gisaid.org/	?	?	2020-11-18	?
hCoV-19/mink/Denmark/mDK-63/2020	Mink	betacoronavirus	EPI_ISL_641455	?	2020-09-22	Europe	Denmark			Europe	Denmark		genome	29769	Neovison vison	unknown	unknown	?	B.1.1.298	GR	Department of Virus and Microbiological Special Diagnostics, Statens Serum Institut, Copenhagen, Denmark	Albertsen lab, Department of Chemistry and Bioscience, Aalborg University, Denmark	Thomas Bruun Rasmussen, Jannik Fonager, Morten Rasmussen	https://www.gisaid.org/	?	?	2020-11-18	?
hCoV-19/mink/Denmark/mDK-82/2020	Mink	betacoronavirus	EPI_ISL_641474	?	2020-09-09	Europe	Denmark			Europe	Denmark		genome	29769	Neovison vison	unknown	unknown	?	B.1.1.298	GR	Department of Virus and Microbiological Special Diagnostics, Statens Serum Institut, Copenhagen, Denmark	Albertsen lab, Department of Chemistry and Bioscience, Aalborg University, Denmark	Thomas Bruun Rasmussen, Jannik Fonager, Morten Rasmussen	https://www.gisaid.org/	?	?	2020-11-18	?
hCoV-19/mink/Denmark/mDK-56/2020	Mink	betacoronavirus	EPI_ISL_641448	?	2020-09-17	Europe	Denmark			Europe	Denmark		genome	29599	Neovison vison	unknown	unknown	?	B.1.1.298	G	Department of Virus and Microbiological Special Diagnostics, Statens Serum Institut, Copenhagen, Denmark	Albertsen lab, Department of Chemistry and Bioscience, Aalborg University, Denmark	Thomas Bruun Rasmussen, Jannik Fonager, Morten Rasmussen	https://www.gisaid.org/	?	?	2020-11-18	?
hCoV-19/mink/Denmark/mDK-65/2020	Mink	betacoronavirus	EPI_ISL_641457	?	2020-09-22	Europe	Denmark			Europe	Denmark		genome	29769	Neovison vison	unknown	unknown	?	B.1.1.298	GR	Department of Virus and Microbiological Special Diagnostics, Statens Serum Institut, Copenhagen, Denmark	Albertsen lab, Department of Chemistry and Bioscience, Aalborg University, Denmark	Thomas Bruun Rasmussen, Jannik Fonager, Morten Rasmussen	https://www.gisaid.org/	?	?	2020-11-18	?
hCoV-19/mink/Denmark/mDK-75/2020	Mink	betacoronavirus	EPI_ISL_641467	?	2020-09-24	Europe	Denmark			Europe	Denmark		genome	29769	Neovison vison	unknown	unknown	?	B.1.1.298	GR	Department of Virus and Microbiological Special Diagnostics, Statens Serum Institut, Copenhagen, Denmark	Albertsen lab, Department of Chemistry and Bioscience, Aalborg University, Denmark	Thomas Bruun Rasmussen, Jannik Fonager, Morten Rasmussen	https://www.gisaid.org/	?	?	2020-11-18	?
hCoV-19/mink/Denmark/mDK-88/2020	Mink	betacoronavirus	EPI_ISL_641480	?	2020-09-14	Europe	Denmark			Europe	Denmark		genome	29769	Neovison vison	unknown	unknown	?	B.1.1.298	GR	Department of Virus and Microbiological Special Diagnostics, Statens Serum Institut, Copenhagen, Denmark	Albertsen lab, Department of Chemistry and Bioscience, Aalborg University, Denmark	Thomas Bruun Rasmussen, Jannik Fonager, Morten Rasmussen	https://www.gisaid.org/	?	?	2020-11-18	?
hCoV-19/mink/Denmark/mDK-81/2020	Mink	betacoronavirus	EPI_ISL_641473	?	2020-09-09	Europe	Denmark			Europe	Denmark		genome	29769	Neovison vison	unknown	unknown	?	B.1.1.298	GR	Department of Virus and Microbiological Special Diagnostics, Statens Serum Institut, Copenhagen, Denmark	Albertsen lab, Department of Chemistry and Bioscience, Aalborg University, Denmark	Thomas Bruun Rasmussen, Jannik Fonager, Morten Rasmussen	https://www.gisaid.org/	?	?	2020-11-18	?
hCoV-19/mink/Denmark/mDK-79/2020	Mink	betacoronavirus	EPI_ISL_641471	?	2020-09-09	Europe	Denmark			Europe	Denmark		genome	29769	Neovison vison	unknown	unknown	?	B.1.1.298	GR	Department of Virus and Microbiological Special Diagnostics, Statens Serum Institut, Copenhagen, Denmark	Albertsen lab, Department of Chemistry and Bioscience, Aalborg University, Denmark	Thomas Bruun Rasmussen, Jannik Fonager, Morten Rasmussen	https://www.gisaid.org/	?	?	2020-11-18	?
hCoV-19/mink/Denmark/mDK-94/2020	Mink	betacoronavirus	EPI_ISL_641486	?	2020-09-14	Europe	Denmark			Europe	Denmark		genome	29769	Neovison vison	unknown	unknown	?	B.1.1.298	GR	Department of Virus and Microbiological Special Diagnostics, Statens Serum Institut, Copenhagen, Denmark	Albertsen lab, Department of Chemistry and Bioscience, Aalborg University, Denmark	Thomas Bruun Rasmussen, Jannik Fonager, Morten Rasmussen	https://www.gisaid.org/	?	?	2020-11-18	?
hCoV-19/mink/Denmark/mDK-90/2020	Mink	betacoronavirus	EPI_ISL_641482	?	2020-09-14	Europe	Denmark			Europe	Denmark		genome	29769	Neovison vison	unknown	unknown	?	B.1.1.298	GR	Department of Virus and Microbiological Special Diagnostics, Statens Serum Institut, Copenhagen, Denmark	Albertsen lab, Department of Chemistry and Bioscience, Aalborg University, Denmark	Thomas Bruun Rasmussen, Jannik Fonager, Morten Rasmussen	https://www.gisaid.org/	?	?	2020-11-18	?
hCoV-19/mink/Denmark/mDK-91/2020	Mink	betacoronavirus	EPI_ISL_641483	?	2020-09-14	Europe	Denmark			Europe	Denmark		genome	29769	Neovison vison	unknown	unknown	?	B.1.1.298	GR	Department of Virus and Microbiological Special Diagnostics, Statens Serum Institut, Copenhagen, Denmark	Albertsen lab, Department of Chemistry and Bioscience, Aalborg University, Denmark	Thomas Bruun Rasmussen, Jannik Fonager, Morten Rasmussen	https://www.gisaid.org/	?	?	2020-11-18	?
hCoV-19/mink/Denmark/mDK-62/2020	Mink	betacoronavirus	EPI_ISL_641454	?	2020-09-22	Europe	Denmark			Europe	Denmark		genome	29769	Neovison vison	unknown	unknown	?	B.1.1.298	GR	Department of Virus and Microbiological Special Diagnostics, Statens Serum Institut, Copenhagen, Denmark	Albertsen lab, Department of Chemistry and Bioscience, Aalborg University, Denmark	Thomas Bruun Rasmussen, Jannik Fonager, Morten Rasmussen	https://www.gisaid.org/	?	?	2020-11-18	?
hCoV-19/mink/Denmark/mDK-58/2020	Mink	betacoronavirus	EPI_ISL_641450	?	2020-09-22	Europe	Denmark			Europe	Denmark		genome	29769	Neovison vison	unknown	unknown	?	B.1.1.298	GR	Department of Virus and Microbiological Special Diagnostics, Statens Serum Institut, Copenhagen, Denmark	Albertsen lab, Department of Chemistry and Bioscience, Aalborg University, Denmark	Thomas Bruun Rasmussen, Jannik Fonager, Morten Rasmussen	https://www.gisaid.org/	?	?	2020-11-18	?
hCoV-19/mink/Denmark/mDK-61/2020	Mink	betacoronavirus	EPI_ISL_641453	?	2020-09-22	Europe	Denmark			Europe	Denmark		genome	29599	Neovison vison	unknown	unknown	?	B.1.1.298	GR	Department of Virus and Microbiological Special Diagnostics, Statens Serum Institut, Copenhagen, Denmark	Albertsen lab, Department of Chemistry and Bioscience, Aalborg University, Denmark	Thomas Bruun Rasmussen, Jannik Fonager, Morten Rasmussen	https://www.gisaid.org/	?	?	2020-11-18	?
hCoV-19/mink/Denmark/mDK-92/2020	Mink	betacoronavirus	EPI_ISL_641484	?	2020-09-14	Europe	Denmark			Europe	Denmark		genome	29769	Neovison vison	unknown	unknown	?	B.1.1.298	GR	Department of Virus and Microbiological Special Diagnostics, Statens Serum Institut, Copenhagen, Denmark	Albertsen lab, Department of Chemistry and Bioscience, Aalborg University, Denmark	Thomas Bruun Rasmussen, Jannik Fonager, Morten Rasmussen	https://www.gisaid.org/	?	?	2020-11-18	?
hCoV-19/mink/Denmark/mDK-93/2020	Mink	betacoronavirus	EPI_ISL_641485	?	2020-09-14	Europe	Denmark			Europe	Denmark		genome	29769	Neovison vison	unknown	unknown	?	B.1.1.298	GR	Department of Virus and Microbiological Special Diagnostics, Statens Serum Institut, Copenhagen, Denmark	Albertsen lab, Department of Chemistry and Bioscience, Aalborg University, Denmark	Thomas Bruun Rasmussen, Jannik Fonager, Morten Rasmussen	https://www.gisaid.org/	?	?	2020-11-18	?
hCoV-19/mink/Denmark/mDK-57/2020	Mink	betacoronavirus	EPI_ISL_641449	?	2020-09-22	Europe	Denmark			Europe	Denmark		genome	29769	Neovison vison	unknown	unknown	?	B.1.1.298	GR	Department of Virus and Microbiological Special Diagnostics, Statens Serum Institut, Copenhagen, Denmark	Albertsen lab, Department of Chemistry and Bioscience, Aalborg University, Denmark	Thomas Bruun Rasmussen, Jannik Fonager, Morten Rasmussen	https://www.gisaid.org/	?	?	2020-11-18	?
hCoV-19/mink/Denmark/mDK-55/2020	Mink	betacoronavirus	EPI_ISL_641447	?	2020-09-17	Europe	Denmark			Europe	Denmark		genome	29769	Neovison vison	unknown	unknown	?	B.1.1.298	GR	Department of Virus and Microbiological Special Diagnostics, Statens Serum Institut, Copenhagen, Denmark	Albertsen lab, Department of Chemistry and Bioscience, Aalborg University, Denmark	Thomas Bruun Rasmussen, Jannik Fonager, Morten Rasmussen	https://www.gisaid.org/	?	?	2020-11-18	?
hCoV-19/mink/Denmark/mDK-64/2020	Mink	betacoronavirus	EPI_ISL_641456	?	2020-09-22	Europe	Denmark			Europe	Denmark		genome	29769	Neovison vison	unknown	unknown	?	B.1.1.298	GR	Department of Virus and Microbiological Special Diagnostics, Statens Serum Institut, Copenhagen, Denmark	Albertsen lab, Department of Chemistry and Bioscience, Aalborg University, Denmark	Thomas Bruun Rasmussen, Jannik Fonager, Morten Rasmussen	https://www.gisaid.org/	?	?	2020-11-18	?
hCoV-19/mink/Denmark/mDK-52/2020	Mink	betacoronavirus	EPI_ISL_641445	?	2020-10-02	Europe	Denmark			Europe	Denmark		genome	29769	Neovison vison	unknown	unknown	?	B.1.1.298	GR	Department of Virus and Microbiological Special Diagnostics, Statens Serum Institut, Copenhagen, Denmark	Albertsen lab, Department of Chemistry and Bioscience, Aalborg University, Denmark	Thomas Bruun Rasmussen, Jannik Fonager, Morten Rasmussen	https://www.gisaid.org/	?	?	2020-11-18	?
hCoV-19/mink/Denmark/mDK-50/2020	Mink	betacoronavirus	EPI_ISL_641443	?	2020-10-01	Europe	Denmark			Europe	Denmark		genome	29769	Neovison vison	unknown	unknown	?	B.1.1.298	GR	Department of Virus and Microbiological Special Diagnostics, Statens Serum Institut, Copenhagen, Denmark	Albertsen lab, Department of Chemistry and Bioscience, Aalborg University, Denmark	Thomas Bruun Rasmussen, Jannik Fonager, Morten Rasmussen	https://www.gisaid.org/	?	?	2020-11-18	?
hCoV-19/mink/Denmark/mDK-60/2020	Mink	betacoronavirus	EPI_ISL_641452	?	2020-09-22	Europe	Denmark			Europe	Denmark		genome	29769	Neovison vison	unknown	unknown	?	B.1.1.298	GR	Department of Virus and Microbiological Special Diagnostics, Statens Serum Institut, Copenhagen, Denmark	Albertsen lab, Department of Chemistry and Bioscience, Aalborg University, Denmark	Thomas Bruun Rasmussen, Jannik Fonager, Morten Rasmussen	https://www.gisaid.org/	?	?	2020-11-18	?
hCoV-19/mink/Denmark/mDK-33/2020	Mink	betacoronavirus	EPI_ISL_641426	?	2020-09-25	Europe	Denmark			Europe	Denmark		genome	29769	Neovison vison	unknown	unknown	?	B.1.1.298	GR	Department of Virus and Microbiological Special Diagnostics, Statens Serum Institut, Copenhagen, Denmark	Albertsen lab, Department of Chemistry and Bioscience, Aalborg University, Denmark	Thomas Bruun Rasmussen, Jannik Fonager, Morten Rasmussen	https://www.gisaid.org/	?	?	2020-11-18	?
hCoV-19/mink/Denmark/mDK-59/2020	Mink	betacoronavirus	EPI_ISL_641451	?	2020-09-22	Europe	Denmark			Europe	Denmark		genome	29769	Neovison vison	unknown	unknown	?	B.1.1.298	GR	Department of Virus and Microbiological Special Diagnostics, Statens Serum Institut, Copenhagen, Denmark	Albertsen lab, Department of Chemistry and Bioscience, Aalborg University, Denmark	Thomas Bruun Rasmussen, Jannik Fonager, Morten Rasmussen	https://www.gisaid.org/	?	?	2020-11-18	?
hCoV-19/mink/Denmark/mDK-34/2020	Mink	betacoronavirus	EPI_ISL_641427	?	2020-09-25	Europe	Denmark			Europe	Denmark		genome	29769	Neovison vison	unknown	unknown	?	B.1.1.298	GR	Department of Virus and Microbiological Special Diagnostics, Statens Serum Institut, Copenhagen, Denmark	Albertsen lab, Department of Chemistry and Bioscience, Aalborg University, Denmark	Thomas Bruun Rasmussen, Jannik Fonager, Morten Rasmussen	https://www.gisaid.org/	?	?	2020-11-18	?
hCoV-19/mink/Denmark/mDK-70/2020	Mink	betacoronavirus	EPI_ISL_641462	?	2020-09-23	Europe	Denmark			Europe	Denmark		genome	29769	Neovison vison	unknown	unknown	?	B.1.1.298	GR	Department of Virus and Microbiological Special Diagnostics, Statens Serum Institut, Copenhagen, Denmark	Albertsen lab, Department of Chemistry and Bioscience, Aalborg University, Denmark	Thomas Bruun Rasmussen, Jannik Fonager, Morten Rasmussen	https://www.gisaid.org/	?	?	2020-11-18	?
hCoV-19/mink/Denmark/mDK-39/2020	Mink	betacoronavirus	EPI_ISL_641432	?	2020-09-28	Europe	Denmark			Europe	Denmark		genome	29769	Neovison vison	unknown	unknown	?	B.1.1.298	GR	Department of Virus and Microbiological Special Diagnostics, Statens Serum Institut, Copenhagen, Denmark	Albertsen lab, Department of Chemistry and Bioscience, Aalborg University, Denmark	Thomas Bruun Rasmussen, Jannik Fonager, Morten Rasmussen	https://www.gisaid.org/	?	?	2020-11-18	?
hCoV-19/mink/Denmark/mDK-71/2020	Mink	betacoronavirus	EPI_ISL_641463	?	2020-09-23	Europe	Denmark			Europe	Denmark		genome	29769	Neovison vison	unknown	unknown	?	B.1.1.298	GR	Department of Virus and Microbiological Special Diagnostics, Statens Serum Institut, Copenhagen, Denmark	Albertsen lab, Department of Chemistry and Bioscience, Aalborg University, Denmark	Thomas Bruun Rasmussen, Jannik Fonager, Morten Rasmussen	https://www.gisaid.org/	?	?	2020-11-18	?
hCoV-19/mink/Denmark/mDK-36/2020	Mink	betacoronavirus	EPI_ISL_641429	?	2020-09-25	Europe	Denmark			Europe	Denmark		genome	29769	Neovison vison	unknown	unknown	?	B.1.1.298	GR	Department of Virus and Microbiological Special Diagnostics, Statens Serum Institut, Copenhagen, Denmark	Albertsen lab, Department of Chemistry and Bioscience, Aalborg University, Denmark	Thomas Bruun Rasmussen, Jannik Fonager, Morten Rasmussen	https://www.gisaid.org/	?	?	2020-11-18	?
hCoV-19/mink/Denmark/mDK-40/2020	Mink	betacoronavirus	EPI_ISL_641433	?	2020-09-28	Europe	Denmark			Europe	Denmark		genome	29769	Neovison vison	unknown	unknown	?	B.1.1.298	GR	Department of Virus and Microbiological Special Diagnostics, Statens Serum Institut, Copenhagen, Denmark	Albertsen lab, Department of Chemistry and Bioscience, Aalborg University, Denmark	Thomas Bruun Rasmussen, Jannik Fonager, Morten Rasmussen	https://www.gisaid.org/	?	?	2020-11-18	?
hCoV-19/mink/Denmark/mDK-44/2020	Mink	betacoronavirus	EPI_ISL_641437	?	2020-09-29	Europe	Denmark			Europe	Denmark		genome	29769	Neovison vison	unknown	unknown	?	B.1.1.298	GR	Department of Virus and Microbiological Special Diagnostics, Statens Serum Institut, Copenhagen, Denmark	Albertsen lab, Department of Chemistry and Bioscience, Aalborg University, Denmark	Thomas Bruun Rasmussen, Jannik Fonager, Morten Rasmussen	https://www.gisaid.org/	?	?	2020-11-18	?
hCoV-19/mink/Denmark/mDK-31/2020	Mink	betacoronavirus	EPI_ISL_641424	?	2020-09-25	Europe	Denmark			Europe	Denmark		genome	29769	Neovison vison	unknown	unknown	?	B.1.1.298	GR	Department of Virus and Microbiological Special Diagnostics, Statens Serum Institut, Copenhagen, Denmark	Albertsen lab, Department of Chemistry and Bioscience, Aalborg University, Denmark	Thomas Bruun Rasmussen, Jannik Fonager, Morten Rasmussen	https://www.gisaid.org/	?	?	2020-11-18	?
hCoV-19/mink/Denmark/mDK-68/2020	Mink	betacoronavirus	EPI_ISL_641460	?	2020-09-22	Europe	Denmark			Europe	Denmark		genome	29769	Neovison vison	unknown	unknown	?	B.1.1.298	GR	Department of Virus and Microbiological Special Diagnostics, Statens Serum Institut, Copenhagen, Denmark	Albertsen lab, Department of Chemistry and Bioscience, Aalborg University, Denmark	Thomas Bruun Rasmussen, Jannik Fonager, Morten Rasmussen	https://www.gisaid.org/	?	?	2020-11-18	?
hCoV-19/mink/Denmark/mDK-37/2020	Mink	betacoronavirus	EPI_ISL_641430	?	2020-09-28	Europe	Denmark			Europe	Denmark		genome	29769	Neovison vison	unknown	unknown	?	B.1.1.298	GR	Department of Virus and Microbiological Special Diagnostics, Statens Serum Institut, Copenhagen, Denmark	Albertsen lab, Department of Chemistry and Bioscience, Aalborg University, Denmark	Thomas Bruun Rasmussen, Jannik Fonager, Morten Rasmussen	https://www.gisaid.org/	?	?	2020-11-18	?
hCoV-19/mink/Denmark/mDK-42/2020	Mink	betacoronavirus	EPI_ISL_641435	?	2020-09-29	Europe	Denmark			Europe	Denmark		genome	29769	Neovison vison	unknown	unknown	?	B.1.1.298	GR	Department of Virus and Microbiological Special Diagnostics, Statens Serum Institut, Copenhagen, Denmark	Albertsen lab, Department of Chemistry and Bioscience, Aalborg University, Denmark	Thomas Bruun Rasmussen, Jannik Fonager, Morten Rasmussen	https://www.gisaid.org/	?	?	2020-11-18	?
hCoV-19/mink/Denmark/mDK-24/2020	Mink	betacoronavirus	EPI_ISL_641417	?	2020-10-16	Europe	Denmark			Europe	Denmark		genome	29782	Neovison vison	unknown	unknown	?	B.1.1.219	GR	Department of Virus and Microbiological Special Diagnostics, Statens Serum Institut, Copenhagen, Denmark	Albertsen lab, Department of Chemistry and Bioscience, Aalborg University, Denmark	Thomas Bruun Rasmussen, Jannik Fonager, Morten Rasmussen	https://www.gisaid.org/	?	?	2020-11-18	?
hCoV-19/mink/Denmark/mDK-45/2020	Mink	betacoronavirus	EPI_ISL_641438	?	2020-09-30	Europe	Denmark			Europe	Denmark		genome	29769	Neovison vison	unknown	unknown	?	B.1.1.298	GR	Department of Virus and Microbiological Special Diagnostics, Statens Serum Institut, Copenhagen, Denmark	Albertsen lab, Department of Chemistry and Bioscience, Aalborg University, Denmark	Thomas Bruun Rasmussen, Jannik Fonager, Morten Rasmussen	https://www.gisaid.org/	?	?	2020-11-18	?
hCoV-19/mink/Denmark/mDK-14/2020	Mink	betacoronavirus	EPI_ISL_641408	?	2020-10-21	Europe	Denmark			Europe	Denmark		genome	29769	Neovison vison	unknown	unknown	?	B.1.1.298	GR	Department of Virus and Microbiological Special Diagnostics, Statens Serum Institut, Copenhagen, Denmark	Albertsen lab, Department of Chemistry and Bioscience, Aalborg University, Denmark	Thomas Bruun Rasmussen, Jannik Fonager, Morten Rasmussen	https://www.gisaid.org/	?	?	2020-11-18	?
hCoV-19/mink/Denmark/mDK-13/2020	Mink	betacoronavirus	EPI_ISL_641407	?	2020-10-21	Europe	Denmark			Europe	Denmark		genome	29769	Neovison vison	unknown	unknown	?	B.1.1.298	GR	Department of Virus and Microbiological Special Diagnostics, Statens Serum Institut, Copenhagen, Denmark	Albertsen lab, Department of Chemistry and Bioscience, Aalborg University, Denmark	Thomas Bruun Rasmussen, Jannik Fonager, Morten Rasmussen	https://www.gisaid.org/	?	?	2020-11-18	?
hCoV-19/mink/Denmark/mDK-18/2020	Mink	betacoronavirus	EPI_ISL_641411	?	2020-10-22	Europe	Denmark			Europe	Denmark		genome	29769	Neovison vison	unknown	unknown	?	B.1.1.298	GR	Department of Virus and Microbiological Special Diagnostics, Statens Serum Institut, Copenhagen, Denmark	Albertsen lab, Department of Chemistry and Bioscience, Aalborg University, Denmark	Thomas Bruun Rasmussen, Jannik Fonager, Morten Rasmussen	https://www.gisaid.org/	?	?	2020-11-18	?
hCoV-19/mink/Denmark/mDK-35/2020	Mink	betacoronavirus	EPI_ISL_641428	?	2020-09-25	Europe	Denmark			Europe	Denmark		genome	29769	Neovison vison	unknown	unknown	?	B.1.1.298	GR	Department of Virus and Microbiological Special Diagnostics, Statens Serum Institut, Copenhagen, Denmark	Albertsen lab, Department of Chemistry and Bioscience, Aalborg University, Denmark	Thomas Bruun Rasmussen, Jannik Fonager, Morten Rasmussen	https://www.gisaid.org/	?	?	2020-11-18	?
hCoV-19/mink/Denmark/mDK-20/2020	Mink	betacoronavirus	EPI_ISL_641413	?	2020-10-22	Europe	Denmark			Europe	Denmark		genome	29769	Neovison vison	unknown	unknown	?	B.1.1.298	GR	Department of Virus and Microbiological Special Diagnostics, Statens Serum Institut, Copenhagen, Denmark	Albertsen lab, Department of Chemistry and Bioscience, Aalborg University, Denmark	Thomas Bruun Rasmussen, Jannik Fonager, Morten Rasmussen	https://www.gisaid.org/	?	?	2020-11-18	?
hCoV-19/mink/Denmark/mDK-38/2020	Mink	betacoronavirus	EPI_ISL_641431	?	2020-09-28	Europe	Denmark			Europe	Denmark		genome	29769	Neovison vison	unknown	unknown	?	B.1.1.298	GR	Department of Virus and Microbiological Special Diagnostics, Statens Serum Institut, Copenhagen, Denmark	Albertsen lab, Department of Chemistry and Bioscience, Aalborg University, Denmark	Thomas Bruun Rasmussen, Jannik Fonager, Morten Rasmussen	https://www.gisaid.org/	?	?	2020-11-18	?
hCoV-19/mink/Denmark/mDK-49/2020	Mink	betacoronavirus	EPI_ISL_641442	?	2020-10-01	Europe	Denmark			Europe	Denmark		genome	29769	Neovison vison	unknown	unknown	?	B.1.1.298	GR	Department of Virus and Microbiological Special Diagnostics, Statens Serum Institut, Copenhagen, Denmark	Albertsen lab, Department of Chemistry and Bioscience, Aalborg University, Denmark	Thomas Bruun Rasmussen, Jannik Fonager, Morten Rasmussen	https://www.gisaid.org/	?	?	2020-11-18	?
hCoV-19/mink/Denmark/mDK-124/2020	Mink	betacoronavirus	EPI_ISL_641503	?	2020-10-08	Europe	Denmark			Europe	Denmark		genome	29769	Neovison vison	unknown	unknown	?	B.1.1.298	GR	Department of Virus and Microbiological Special Diagnostics, Statens Serum Institut, Copenhagen, Denmark	Albertsen lab, Department of Chemistry and Bioscience, Aalborg University, Denmark	Thomas Bruun Rasmussen, Jannik Fonager, Morten Rasmussen	https://www.gisaid.org/	?	?	2020-11-18	?
hCoV-19/mink/Denmark/mDK-17/2020	Mink	betacoronavirus	EPI_ISL_641410	?	2020-10-22	Europe	Denmark			Europe	Denmark		genome	29769	Neovison vison	unknown	unknown	?	B.1.1.298	GR	Department of Virus and Microbiological Special Diagnostics, Statens Serum Institut, Copenhagen, Denmark	Albertsen lab, Department of Chemistry and Bioscience, Aalborg University, Denmark	Thomas Bruun Rasmussen, Jannik Fonager, Morten Rasmussen	https://www.gisaid.org/	?	?	2020-11-18	?
hCoV-19/mink/Denmark/mDK-132/2020	Mink	betacoronavirus	EPI_ISL_641511	?	2020-08-13	Europe	Denmark			Europe	Denmark		genome	29769	Neovison vison	unknown	unknown	?	B.1.1.298	GR	Department of Virus and Microbiological Special Diagnostics, Statens Serum Institut, Copenhagen, Denmark	Albertsen lab, Department of Chemistry and Bioscience, Aalborg University, Denmark	Thomas Bruun Rasmussen, Jannik Fonager, Morten Rasmussen	https://www.gisaid.org/	?	?	2020-11-18	?
hCoV-19/mink/Denmark/mDK-41/2020	Mink	betacoronavirus	EPI_ISL_641434	?	2020-09-29	Europe	Denmark			Europe	Denmark		genome	29769	Neovison vison	unknown	unknown	?	B.1.1.298	GR	Department of Virus and Microbiological Special Diagnostics, Statens Serum Institut, Copenhagen, Denmark	Albertsen lab, Department of Chemistry and Bioscience, Aalborg University, Denmark	Thomas Bruun Rasmussen, Jannik Fonager, Morten Rasmussen	https://www.gisaid.org/	?	?	2020-11-18	?
hCoV-19/mink/Denmark/mDK-130/2020	Mink	betacoronavirus	EPI_ISL_641509	?	2020-08-13	Europe	Denmark			Europe	Denmark		genome	29769	Neovison vison	unknown	unknown	?	B.1.1.298	GR	Department of Virus and Microbiological Special Diagnostics, Statens Serum Institut, Copenhagen, Denmark	Albertsen lab, Department of Chemistry and Bioscience, Aalborg University, Denmark	Thomas Bruun Rasmussen, Jannik Fonager, Morten Rasmussen	https://www.gisaid.org/	?	?	2020-11-18	?
hCoV-19/mink/Denmark/mDK-15/2020	Mink	betacoronavirus	EPI_ISL_641409	?	2020-10-22	Europe	Denmark			Europe	Denmark		genome	29769	Neovison vison	unknown	unknown	?	B.1.1.298	GR	Department of Virus and Microbiological Special Diagnostics, Statens Serum Institut, Copenhagen, Denmark	Albertsen lab, Department of Chemistry and Bioscience, Aalborg University, Denmark	Thomas Bruun Rasmussen, Jannik Fonager, Morten Rasmussen	https://www.gisaid.org/	?	?	2020-11-18	?
hCoV-19/mink/Denmark/mDK-10/2020	Mink	betacoronavirus	EPI_ISL_641404	?	2020-10-20	Europe	Denmark			Europe	Denmark		genome	29769	Neovison vison	unknown	unknown	?	B.1.1.298	GR	Department of Virus and Microbiological Special Diagnostics, Statens Serum Institut, Copenhagen, Denmark	Albertsen lab, Department of Chemistry and Bioscience, Aalborg University, Denmark	Thomas Bruun Rasmussen, Jannik Fonager, Morten Rasmussen	https://www.gisaid.org/	?	?	2020-11-18	?
hCoV-19/mink/Denmark/mDK-123/2020	Mink	betacoronavirus	EPI_ISL_641502	?	2020-10-06	Europe	Denmark			Europe	Denmark		genome	29769	Neovison vison	unknown	unknown	?	B.1.1.298	GR	Department of Virus and Microbiological Special Diagnostics, Statens Serum Institut, Copenhagen, Denmark	Albertsen lab, Department of Chemistry and Bioscience, Aalborg University, Denmark	Thomas Bruun Rasmussen, Jannik Fonager, Morten Rasmussen	https://www.gisaid.org/	?	?	2020-11-18	?
hCoV-19/mink/Denmark/mDK-23/2020	Mink	betacoronavirus	EPI_ISL_641416	?	2020-10-27	Europe	Denmark			Europe	Denmark		genome	29769	Neovison vison	unknown	unknown	?	B.1.1.298	GR	Department of Virus and Microbiological Special Diagnostics, Statens Serum Institut, Copenhagen, Denmark	Albertsen lab, Department of Chemistry and Bioscience, Aalborg University, Denmark	Thomas Bruun Rasmussen, Jannik Fonager, Morten Rasmussen	https://www.gisaid.org/	?	?	2020-11-18	?
hCoV-19/mink/Denmark/mDK-133/2020	Mink	betacoronavirus	EPI_ISL_641512	?	2020-08-13	Europe	Denmark			Europe	Denmark		genome	29769	Neovison vison	unknown	unknown	?	B.1.1.298	GR	Department of Virus and Microbiological Special Diagnostics, Statens Serum Institut, Copenhagen, Denmark	Albertsen lab, Department of Chemistry and Bioscience, Aalborg University, Denmark	Thomas Bruun Rasmussen, Jannik Fonager, Morten Rasmussen	https://www.gisaid.org/	?	?	2020-11-18	?
hCoV-19/mink/Denmark/mDK-19/2020	Mink	betacoronavirus	EPI_ISL_641412	?	2020-10-22	Europe	Denmark			Europe	Denmark		genome	29769	Neovison vison	unknown	unknown	?	B.1.1.298	GR	Department of Virus and Microbiological Special Diagnostics, Statens Serum Institut, Copenhagen, Denmark	Albertsen lab, Department of Chemistry and Bioscience, Aalborg University, Denmark	Thomas Bruun Rasmussen, Jannik Fonager, Morten Rasmussen	https://www.gisaid.org/	?	?	2020-11-18	?
hCoV-19/mink/Denmark/mDK-46/2020	Mink	betacoronavirus	EPI_ISL_641439	?	2020-09-30	Europe	Denmark			Europe	Denmark		genome	29769	Neovison vison	unknown	unknown	?	B.1.1.298	GR	Department of Virus and Microbiological Special Diagnostics, Statens Serum Institut, Copenhagen, Denmark	Albertsen lab, Department of Chemistry and Bioscience, Aalborg University, Denmark	Thomas Bruun Rasmussen, Jannik Fonager, Morten Rasmussen	https://www.gisaid.org/	?	?	2020-11-18	?
hCoV-19/mink/Denmark/mDK-121/2020	Mink	betacoronavirus	EPI_ISL_641500	?	2020-10-05	Europe	Denmark			Europe	Denmark		genome	29769	Neovison vison	unknown	unknown	?	B.1.1.298	GR	Department of Virus and Microbiological Special Diagnostics, Statens Serum Institut, Copenhagen, Denmark	Albertsen lab, Department of Chemistry and Bioscience, Aalborg University, Denmark	Thomas Bruun Rasmussen, Jannik Fonager, Morten Rasmussen	https://www.gisaid.org/	?	?	2020-11-18	?
hCoV-19/mink/Denmark/mDK-127/2020	Mink	betacoronavirus	EPI_ISL_641506	?	2020-08-13	Europe	Denmark			Europe	Denmark		genome	29769	Neovison vison	unknown	unknown	?	B.1.1.298	GR	Department of Virus and Microbiological Special Diagnostics, Statens Serum Institut, Copenhagen, Denmark	Albertsen lab, Department of Chemistry and Bioscience, Aalborg University, Denmark	Thomas Bruun Rasmussen, Jannik Fonager, Morten Rasmussen	https://www.gisaid.org/	?	?	2020-11-18	?
hCoV-19/mink/Denmark/mDK-48/2020	Mink	betacoronavirus	EPI_ISL_641441	?	2020-10-01	Europe	Denmark			Europe	Denmark		genome	29769	Neovison vison	unknown	unknown	?	B.1.1.298	GR	Department of Virus and Microbiological Special Diagnostics, Statens Serum Institut, Copenhagen, Denmark	Albertsen lab, Department of Chemistry and Bioscience, Aalborg University, Denmark	Thomas Bruun Rasmussen, Jannik Fonager, Morten Rasmussen	https://www.gisaid.org/	?	?	2020-11-18	?
hCoV-19/mink/Denmark/mDK-29/2020	Mink	betacoronavirus	EPI_ISL_641422	?	2020-10-16	Europe	Denmark			Europe	Denmark		genome	29782	Neovison vison	unknown	unknown	?	B.1.536	G	Department of Virus and Microbiological Special Diagnostics, Statens Serum Institut, Copenhagen, Denmark	Albertsen lab, Department of Chemistry and Bioscience, Aalborg University, Denmark	Thomas Bruun Rasmussen, Jannik Fonager, Morten Rasmussen	https://www.gisaid.org/	?	?	2020-11-18	?
hCoV-19/mink/Denmark/mDK-51/2020	Mink	betacoronavirus	EPI_ISL_641444	?	2020-10-02	Europe	Denmark			Europe	Denmark		genome	29769	Neovison vison	unknown	unknown	?	B.1.1.298	GR	Department of Virus and Microbiological Special Diagnostics, Statens Serum Institut, Copenhagen, Denmark	Albertsen lab, Department of Chemistry and Bioscience, Aalborg University, Denmark	Thomas Bruun Rasmussen, Jannik Fonager, Morten Rasmussen	https://www.gisaid.org/	?	?	2020-11-18	?
hCoV-19/mink/Denmark/mDK-126/2020	Mink	betacoronavirus	EPI_ISL_641505	?	2020-10-08	Europe	Denmark			Europe	Denmark		genome	29769	Neovison vison	unknown	unknown	?	B.1.1.298	GR	Department of Virus and Microbiological Special Diagnostics, Statens Serum Institut, Copenhagen, Denmark	Albertsen lab, Department of Chemistry and Bioscience, Aalborg University, Denmark	Thomas Bruun Rasmussen, Jannik Fonager, Morten Rasmussen	https://www.gisaid.org/	?	?	2020-11-18	?
hCoV-19/mink/Denmark/mDK-128/2020	Mink	betacoronavirus	EPI_ISL_641507	?	2020-08-13	Europe	Denmark			Europe	Denmark		genome	29769	Neovison vison	unknown	unknown	?	B.1.1.298	GR	Department of Virus and Microbiological Special Diagnostics, Statens Serum Institut, Copenhagen, Denmark	Albertsen lab, Department of Chemistry and Bioscience, Aalborg University, Denmark	Thomas Bruun Rasmussen, Jannik Fonager, Morten Rasmussen	https://www.gisaid.org/	?	?	2020-11-18	?
hCoV-19/mink/Denmark/mDK-131/2020	Mink	betacoronavirus	EPI_ISL_641510	?	2020-08-13	Europe	Denmark			Europe	Denmark		genome	29769	Neovison vison	unknown	unknown	?	B.1.1.298	GR	Department of Virus and Microbiological Special Diagnostics, Statens Serum Institut, Copenhagen, Denmark	Albertsen lab, Department of Chemistry and Bioscience, Aalborg University, Denmark	Thomas Bruun Rasmussen, Jannik Fonager, Morten Rasmussen	https://www.gisaid.org/	?	?	2020-11-18	?
hCoV-19/mink/Denmark/mDK-129/2020	Mink	betacoronavirus	EPI_ISL_641508	?	2020-08-13	Europe	Denmark			Europe	Denmark		genome	29757	Neovison vison	unknown	unknown	?	B.1.1.298	GR	Department of Virus and Microbiological Special Diagnostics, Statens Serum Institut, Copenhagen, Denmark	Albertsen lab, Department of Chemistry and Bioscience, Aalborg University, Denmark	Thomas Bruun Rasmussen, Jannik Fonager, Morten Rasmussen	https://www.gisaid.org/	?	?	2020-11-18	?
hCoV-19/mink/Denmark/mDK-152/2020	Mink	betacoronavirus	EPI_ISL_641516	?	2020-11-06	Europe	Denmark			Europe	Denmark		genome	29773	Neovison vison	unknown	unknown	?	B.1	G	Department of Virus and Microbiological Special Diagnostics, Statens Serum Institut, Copenhagen, Denmark	Albertsen lab, Department of Chemistry and Bioscience, Aalborg University, Denmark	Thomas Bruun Rasmussen, Jannik Fonager, Morten Rasmussen	https://www.gisaid.org/	?	?	2020-11-18	?
hCoV-19/mink/Denmark/mDK-122/2020	Mink	betacoronavirus	EPI_ISL_641501	?	2020-10-07	Europe	Denmark			Europe	Denmark		genome	29769	Neovison vison	unknown	unknown	?	B.1.1.298	GR	Department of Virus and Microbiological Special Diagnostics, Statens Serum Institut, Copenhagen, Denmark	Albertsen lab, Department of Chemistry and Bioscience, Aalborg University, Denmark	Thomas Bruun Rasmussen, Jannik Fonager, Morten Rasmussen	https://www.gisaid.org/	?	?	2020-11-18	?
hCoV-19/mink/Denmark/mDK-125/2020	Mink	betacoronavirus	EPI_ISL_641504	?	2020-10-08	Europe	Denmark			Europe	Denmark		genome	29769	Neovison vison	unknown	unknown	?	B.1.1.298	GR	Department of Virus and Microbiological Special Diagnostics, Statens Serum Institut, Copenhagen, Denmark	Albertsen lab, Department of Chemistry and Bioscience, Aalborg University, Denmark	Thomas Bruun Rasmussen, Jannik Fonager, Morten Rasmussen	https://www.gisaid.org/	?	?	2020-11-18	?
hCoV-19/mink/Denmark/mDK-151/2020	Mink	betacoronavirus	EPI_ISL_641515	?	2020-11-06	Europe	Denmark			Europe	Denmark		genome	29769	Neovison vison	unknown	unknown	?	B.1.1.298	GR	Department of Virus and Microbiological Special Diagnostics, Statens Serum Institut, Copenhagen, Denmark	Albertsen lab, Department of Chemistry and Bioscience, Aalborg University, Denmark	Thomas Bruun Rasmussen, Jannik Fonager, Morten Rasmussen	https://www.gisaid.org/	?	?	2020-11-18	?
hCoV-19/mink/Denmark/mDK-1/2020	Mink	betacoronavirus	EPI_ISL_641396	?	2020-10-30	Europe	Denmark			Europe	Denmark		genome	29769	Neovison vison	unknown	unknown	?	B.1.1.298	GR	Department of Virus and Microbiological Special Diagnostics, Statens Serum Institut, Copenhagen, Denmark	Albertsen lab, Department of Chemistry and Bioscience, Aalborg University, Denmark	Thomas Bruun Rasmussen, Jannik Fonager, Morten Rasmussen	https://www.gisaid.org/	?	?	2020-11-18	?
hCoV-19/mink/Denmark/mDK-47/2020	Mink	betacoronavirus	EPI_ISL_641440	?	2020-10-01	Europe	Denmark			Europe	Denmark		genome	29769	Neovison vison	unknown	unknown	?	B.1.1.298	GR	Department of Virus and Microbiological Special Diagnostics, Statens Serum Institut, Copenhagen, Denmark	Albertsen lab, Department of Chemistry and Bioscience, Aalborg University, Denmark	Thomas Bruun Rasmussen, Jannik Fonager, Morten Rasmussen	https://www.gisaid.org/	?	?	2020-11-18	?
hCoV-19/mink/Denmark/mDK-43/2020	Mink	betacoronavirus	EPI_ISL_641436	?	2020-09-29	Europe	Denmark			Europe	Denmark		genome	29769	Neovison vison	unknown	unknown	?	B.1.1.298	GR	Department of Virus and Microbiological Special Diagnostics, Statens Serum Institut, Copenhagen, Denmark	Albertsen lab, Department of Chemistry and Bioscience, Aalborg University, Denmark	Thomas Bruun Rasmussen, Jannik Fonager, Morten Rasmussen	https://www.gisaid.org/	?	?	2020-11-18	?
hCoV-19/mink/Denmark/mDK-8/2020	Mink	betacoronavirus	EPI_ISL_641402	?	2020-10-29	Europe	Denmark			Europe	Denmark		genome	29769	Neovison vison	unknown	unknown	?	B.1.1.298	GR	Department of Virus and Microbiological Special Diagnostics, Statens Serum Institut, Copenhagen, Denmark	Albertsen lab, Department of Chemistry and Bioscience, Aalborg University, Denmark	Thomas Bruun Rasmussen, Jannik Fonager, Morten Rasmussen	https://www.gisaid.org/	?	?	2020-11-18	?
hCoV-19/mink/Denmark/mDK-26/2020	Mink	betacoronavirus	EPI_ISL_641419	?	2020-10-16	Europe	Denmark			Europe	Denmark		genome	29782	Neovison vison	unknown	unknown	?	B.1.1.219	GR	Department of Virus and Microbiological Special Diagnostics, Statens Serum Institut, Copenhagen, Denmark	Albertsen lab, Department of Chemistry and Bioscience, Aalborg University, Denmark	Thomas Bruun Rasmussen, Jannik Fonager, Morten Rasmussen	https://www.gisaid.org/	?	?	2020-11-18	?
hCoV-19/mink/Denmark/mDK-69/2020	Mink	betacoronavirus	EPI_ISL_641461	?	2020-09-23	Europe	Denmark			Europe	Denmark		genome	29769	Neovison vison	unknown	unknown	?	B.1.1.298	GR	Department of Virus and Microbiological Special Diagnostics, Statens Serum Institut, Copenhagen, Denmark	Albertsen lab, Department of Chemistry and Bioscience, Aalborg University, Denmark	Thomas Bruun Rasmussen, Jannik Fonager, Morten Rasmussen	https://www.gisaid.org/	?	?	2020-11-18	?
hCoV-19/mink/Netherlands/NB02_13KS/2020	Mink	betacoronavirus	EPI_ISL_447630	?	2020-04-29	Europe	Netherlands	Noord-Brabant		Europe	Netherlands	Noord-Brabant	genome	29871	Neovison vison	unknown	unknown	?	B.11	L	Virology, Wageningen Bioveterinary Research	Virology, Wageningen Bioveterinary Research	van der Poel, W.H.M., Hakze van der Honing, R.W., Harders, F.	https://www.gisaid.org/	?	?	2020-05-12	?
hCoV-19/mink/Netherlands/NB02_06KS/2020	Mink	betacoronavirus	EPI_ISL_447628	?	2020-04-29	Europe	Netherlands	Noord-Brabant		Europe	Netherlands	Noord-Brabant	genome	29878	Neovison vison	unknown	unknown	?	B.11	L	Virology, Wageningen Bioveterinary Research	Virology, Wageningen Bioveterinary Research	van der Poel, W.H.M., Hakze van der Honing, R.W., Harders, F.	https://www.gisaid.org/	?	?	2020-05-12	?
hCoV-19/mink/Denmark/mDK-72/2020	Mink	betacoronavirus	EPI_ISL_641464	?	2020-09-24	Europe	Denmark			Europe	Denmark		genome	29769	Neovison vison	unknown	unknown	?	B.1.1.298	GR	Department of Virus and Microbiological Special Diagnostics, Statens Serum Institut, Copenhagen, Denmark	Albertsen lab, Department of Chemistry and Bioscience, Aalborg University, Denmark	Thomas Bruun Rasmussen, Jannik Fonager, Morten Rasmussen	https://www.gisaid.org/	?	?	2020-11-18	?
hCoV-19/mink/Denmark/mDK-484/2020	Mink	betacoronavirus	EPI_ISL_683230	?	2020-10-22	Europe	Denmark			Europe	Denmark		genome	29769	Neovison vison	unknown	unknown	?	B.1.1.298	GR	Department of Virus and Microbiological Special Diagnostics, Statens Serum Institut, Copenhagen, Denmark	Albertsen Lab, Department of Chemistry and Bioscience, Aalborg University, Denmark	Danish Covid-19 Genome Consortium	https://www.gisaid.org/	?	?	2020-12-09	?
hCoV-19/mink/Denmark/mDK-234/2020	Mink	betacoronavirus	EPI_ISL_683084	?	2020-11-02	Europe	Denmark			Europe	Denmark		genome	29772	Neovison vison	unknown	unknown	?	B.1.1.298	GR	Department of Virus and Microbiological Special Diagnostics, Statens Serum Institut, Copenhagen, Denmark	Albertsen Lab, Department of Chemistry and Bioscience, Aalborg University, Denmark	Danish Covid-19 Genome Consortium	https://www.gisaid.org/	?	?	2020-12-09	?
hCoV-19/mink/Denmark/mDK-233/2020	Mink	betacoronavirus	EPI_ISL_683083	?	2020-11-02	Europe	Denmark			Europe	Denmark		genome	29769	Neovison vison	unknown	unknown	?	B.1.1.298	GR	Department of Virus and Microbiological Special Diagnostics, Statens Serum Institut, Copenhagen, Denmark	Albertsen Lab, Department of Chemistry and Bioscience, Aalborg University, Denmark	Danish Covid-19 Genome Consortium	https://www.gisaid.org/	?	?	2020-12-09	?
hCoV-19/mink/Denmark/mDK-105/2020	Mink	betacoronavirus	EPI_ISL_683092	?	2020-08-26	Europe	Denmark			Europe	Denmark		genome	29769	Neovison vison	unknown	unknown	?	B.1.1.298	GR	Department of Virus and Microbiological Special Diagnostics, Statens Serum Institut, Copenhagen, Denmark	Albertsen Lab, Department of Chemistry and Bioscience, Aalborg University, Denmark	Danish Covid-19 Genome Consortium	https://www.gisaid.org/	?	?	2020-12-09	?
hCoV-19/mink/Denmark/mDK-207/2020	Mink	betacoronavirus	EPI_ISL_683058	?	2020-11-03	Europe	Denmark			Europe	Denmark		genome	29769	Neovison vison	unknown	unknown	?	B.1.1.298	GR	Department of Virus and Microbiological Special Diagnostics, Statens Serum Institut, Copenhagen, Denmark	Albertsen Lab, Department of Chemistry and Bioscience, Aalborg University, Denmark	Danish Covid-19 Genome Consortium	https://www.gisaid.org/	?	?	2020-12-09	?
hCoV-19/mink/Denmark/mDK-211/2020	Mink	betacoronavirus	EPI_ISL_683062	?	2020-11-02	Europe	Denmark			Europe	Denmark		genome	29769	Neovison vison	unknown	unknown	?	B.1.1.298	GR	Department of Virus and Microbiological Special Diagnostics, Statens Serum Institut, Copenhagen, Denmark	Albertsen Lab, Department of Chemistry and Bioscience, Aalborg University, Denmark	Danish Covid-19 Genome Consortium	https://www.gisaid.org/	?	?	2020-12-09	?
hCoV-19/mink/Denmark/mDK-178/2020	Mink	betacoronavirus	EPI_ISL_683029	?	2020-11-04	Europe	Denmark			Europe	Denmark		genome	29769	Neovison vison	unknown	unknown	?	B.1.1.298	GR	Department of Virus and Microbiological Special Diagnostics, Statens Serum Institut, Copenhagen, Denmark	Albertsen Lab, Department of Chemistry and Bioscience, Aalborg University, Denmark	Danish Covid-19 Genome Consortium	https://www.gisaid.org/	?	?	2020-12-09	?
hCoV-19/mink/Denmark/mDK-174/2020	Mink	betacoronavirus	EPI_ISL_683025	?	2020-11-04	Europe	Denmark			Europe	Denmark		genome	29782	Neovison vison	unknown	unknown	?	B.1.536	G	Department of Virus and Microbiological Special Diagnostics, Statens Serum Institut, Copenhagen, Denmark	Albertsen Lab, Department of Chemistry and Bioscience, Aalborg University, Denmark	Danish Covid-19 Genome Consortium	https://www.gisaid.org/	?	?	2020-12-09	?
hCoV-19/mink/Denmark/mDK-252/2020	Mink	betacoronavirus	EPI_ISL_683105	?	2020-11-06	Europe	Denmark			Europe	Denmark		genome	29769	Neovison vison	unknown	unknown	?	B.1.1.298	GR	Department of Virus and Microbiological Special Diagnostics, Statens Serum Institut, Copenhagen, Denmark	Albertsen Lab, Department of Chemistry and Bioscience, Aalborg University, Denmark	Danish Covid-19 Genome Consortium	https://www.gisaid.org/	?	?	2020-12-09	?
hCoV-19/mink/Denmark/mDK-303/2020	Mink	betacoronavirus	EPI_ISL_683152	?	2020-11-10	Europe	Denmark			Europe	Denmark		genome	29769	Neovison vison	unknown	unknown	?	B.1.1.298	GR	Department of Virus and Microbiological Special Diagnostics, Statens Serum Institut, Copenhagen, Denmark	Albertsen Lab, Department of Chemistry and Bioscience, Aalborg University, Denmark	Danish Covid-19 Genome Consortium	https://www.gisaid.org/	?	?	2020-12-09	?
hCoV-19/mink/Denmark/mDK-168/2020	Mink	betacoronavirus	EPI_ISL_683019	?	2020-11-05	Europe	Denmark			Europe	Denmark		genome	29769	Neovison vison	unknown	unknown	?	B.1.1.298	GR	Department of Virus and Microbiological Special Diagnostics, Statens Serum Institut, Copenhagen, Denmark	Albertsen Lab, Department of Chemistry and Bioscience, Aalborg University, Denmark	Danish Covid-19 Genome Consortium	https://www.gisaid.org/	?	?	2020-12-09	?
hCoV-19/mink/Denmark/mDK-508/2020	Mink	betacoronavirus	EPI_ISL_683253	?	2020-10-21	Europe	Denmark			Europe	Denmark		genome	29769	Neovison vison	unknown	unknown	?	B.1.1.298	GR	Department of Virus and Microbiological Special Diagnostics, Statens Serum Institut, Copenhagen, Denmark	Albertsen Lab, Department of Chemistry and Bioscience, Aalborg University, Denmark	Danish Covid-19 Genome Consortium	https://www.gisaid.org/	?	?	2020-12-09	?
hCoV-19/mink/Denmark/mDK-525/2020	Mink	betacoronavirus	EPI_ISL_683267	?	2020-10-16	Europe	Denmark			Europe	Denmark		genome	29768	Neovison vison	unknown	unknown	?	B.1.1.298	O	Department of Virus and Microbiological Special Diagnostics, Statens Serum Institut, Copenhagen, Denmark	Albertsen Lab, Department of Chemistry and Bioscience, Aalborg University, Denmark	Danish Covid-19 Genome Consortium	https://www.gisaid.org/	?	?	2020-12-09	?
hCoV-19/mink/Denmark/mDK-524/2020	Mink	betacoronavirus	EPI_ISL_683266	?	2020-10-20	Europe	Denmark			Europe	Denmark		genome	29769	Neovison vison	unknown	unknown	?	B.1.1.298	GR	Department of Virus and Microbiological Special Diagnostics, Statens Serum Institut, Copenhagen, Denmark	Albertsen Lab, Department of Chemistry and Bioscience, Aalborg University, Denmark	Danish Covid-19 Genome Consortium	https://www.gisaid.org/	?	?	2020-12-09	?
hCoV-19/mink/Denmark/mDK-523/2020	Mink	betacoronavirus	EPI_ISL_683265	?	2020-10-20	Europe	Denmark			Europe	Denmark		genome	29769	Neovison vison	unknown	unknown	?	B.1.1.298	GR	Department of Virus and Microbiological Special Diagnostics, Statens Serum Institut, Copenhagen, Denmark	Albertsen Lab, Department of Chemistry and Bioscience, Aalborg University, Denmark	Danish Covid-19 Genome Consortium	https://www.gisaid.org/	?	?	2020-12-09	?
hCoV-19/mink/Denmark/mDK-290/2020	Mink	betacoronavirus	EPI_ISL_683139	?	2020-11-10	Europe	Denmark			Europe	Denmark		genome	29769	Neovison vison	unknown	unknown	?	B.1.1.298	GR	Department of Virus and Microbiological Special Diagnostics, Statens Serum Institut, Copenhagen, Denmark	Albertsen Lab, Department of Chemistry and Bioscience, Aalborg University, Denmark	Danish Covid-19 Genome Consortium	https://www.gisaid.org/	?	?	2020-12-09	?
hCoV-19/mink/Denmark/mDK-512/2020	Mink	betacoronavirus	EPI_ISL_683257	?	2020-11-18	Europe	Denmark			Europe	Denmark		genome	29769	Neovison vison	unknown	unknown	?	B.1.1.298	GR	Department of Virus and Microbiological Special Diagnostics, Statens Serum Institut, Copenhagen, Denmark	Albertsen Lab, Department of Chemistry and Bioscience, Aalborg University, Denmark	Danish Covid-19 Genome Consortium	https://www.gisaid.org/	?	?	2020-12-09	?
hCoV-19/mink/Denmark/mDK-520/2020	Mink	betacoronavirus	EPI_ISL_683262	?	2020-10-20	Europe	Denmark			Europe	Denmark		genome	29769	Neovison vison	unknown	unknown	?	B.1.1.298	GR	Department of Virus and Microbiological Special Diagnostics, Statens Serum Institut, Copenhagen, Denmark	Albertsen Lab, Department of Chemistry and Bioscience, Aalborg University, Denmark	Danish Covid-19 Genome Consortium	https://www.gisaid.org/	?	?	2020-12-09	?
hCoV-19/mink/Denmark/mDK-494/2020	Mink	betacoronavirus	EPI_ISL_683240	?	2020-10-21	Europe	Denmark			Europe	Denmark		genome	29769	Neovison vison	unknown	unknown	?	B.1.1.298	GR	Department of Virus and Microbiological Special Diagnostics, Statens Serum Institut, Copenhagen, Denmark	Albertsen Lab, Department of Chemistry and Bioscience, Aalborg University, Denmark	Danish Covid-19 Genome Consortium	https://www.gisaid.org/	?	?	2020-12-09	?
hCoV-19/mink/Denmark/mDK-286/2020	Mink	betacoronavirus	EPI_ISL_683136	?	2020-11-10	Europe	Denmark			Europe	Denmark		genome	29769	Neovison vison	unknown	unknown	?	B.1.1.298	GR	Department of Virus and Microbiological Special Diagnostics, Statens Serum Institut, Copenhagen, Denmark	Albertsen Lab, Department of Chemistry and Bioscience, Aalborg University, Denmark	Danish Covid-19 Genome Consortium	https://www.gisaid.org/	?	?	2020-12-09	?
hCoV-19/mink/Denmark/mDK-504/2020	Mink	betacoronavirus	EPI_ISL_683249	?	2020-10-21	Europe	Denmark			Europe	Denmark		genome	29769	Neovison vison	unknown	unknown	?	B.1.1.298	GR	Department of Virus and Microbiological Special Diagnostics, Statens Serum Institut, Copenhagen, Denmark	Albertsen Lab, Department of Chemistry and Bioscience, Aalborg University, Denmark	Danish Covid-19 Genome Consortium	https://www.gisaid.org/	?	?	2020-12-09	?
hCoV-19/mink/Denmark/mDK-493/2020	Mink	betacoronavirus	EPI_ISL_683239	?	2020-10-21	Europe	Denmark			Europe	Denmark		genome	29769	Neovison vison	unknown	unknown	?	B.1.1.298	GR	Department of Virus and Microbiological Special Diagnostics, Statens Serum Institut, Copenhagen, Denmark	Albertsen Lab, Department of Chemistry and Bioscience, Aalborg University, Denmark	Danish Covid-19 Genome Consortium	https://www.gisaid.org/	?	?	2020-12-09	?
hCoV-19/mink/Denmark/mDK-486/2020	Mink	betacoronavirus	EPI_ISL_683232	?	2020-10-22	Europe	Denmark			Europe	Denmark		genome	29769	Neovison vison	unknown	unknown	?	B.1.1.298	GR	Department of Virus and Microbiological Special Diagnostics, Statens Serum Institut, Copenhagen, Denmark	Albertsen Lab, Department of Chemistry and Bioscience, Aalborg University, Denmark	Danish Covid-19 Genome Consortium	https://www.gisaid.org/	?	?	2020-12-09	?
hCoV-19/mink/Denmark/mDK-251/2020	Mink	betacoronavirus	EPI_ISL_683104	?	2020-11-06	Europe	Denmark			Europe	Denmark		genome	29769	Neovison vison	unknown	unknown	?	B.1.1.298	GR	Department of Virus and Microbiological Special Diagnostics, Statens Serum Institut, Copenhagen, Denmark	Albertsen Lab, Department of Chemistry and Bioscience, Aalborg University, Denmark	Danish Covid-19 Genome Consortium	https://www.gisaid.org/	?	?	2020-12-09	?
hCoV-19/mink/Denmark/mDK-298/2020	Mink	betacoronavirus	EPI_ISL_683147	?	2020-11-10	Europe	Denmark			Europe	Denmark		genome	29769	Neovison vison	unknown	unknown	?	B.1.1.298	GR	Department of Virus and Microbiological Special Diagnostics, Statens Serum Institut, Copenhagen, Denmark	Albertsen Lab, Department of Chemistry and Bioscience, Aalborg University, Denmark	Danish Covid-19 Genome Consortium	https://www.gisaid.org/	?	?	2020-12-09	?
hCoV-19/mink/Denmark/mDK-282/2020	Mink	betacoronavirus	EPI_ISL_683132	?	2020-11-10	Europe	Denmark			Europe	Denmark		genome	29769	Neovison vison	unknown	unknown	?	B.1.1.298	GR	Department of Virus and Microbiological Special Diagnostics, Statens Serum Institut, Copenhagen, Denmark	Albertsen Lab, Department of Chemistry and Bioscience, Aalborg University, Denmark	Danish Covid-19 Genome Consortium	https://www.gisaid.org/	?	?	2020-12-09	?
hCoV-19/mink/Denmark/mDK-278/2020	Mink	betacoronavirus	EPI_ISL_683128	?	2020-11-10	Europe	Denmark			Europe	Denmark		genome	29769	Neovison vison	unknown	unknown	?	B.1.1.298	GR	Department of Virus and Microbiological Special Diagnostics, Statens Serum Institut, Copenhagen, Denmark	Albertsen Lab, Department of Chemistry and Bioscience, Aalborg University, Denmark	Danish Covid-19 Genome Consortium	https://www.gisaid.org/	?	?	2020-12-09	?
hCoV-19/mink/Denmark/mDK-296/2020	Mink	betacoronavirus	EPI_ISL_683145	?	2020-11-10	Europe	Denmark			Europe	Denmark		genome	29769	Neovison vison	unknown	unknown	?	B.1.1.298	GR	Department of Virus and Microbiological Special Diagnostics, Statens Serum Institut, Copenhagen, Denmark	Albertsen Lab, Department of Chemistry and Bioscience, Aalborg University, Denmark	Danish Covid-19 Genome Consortium	https://www.gisaid.org/	?	?	2020-12-09	?
hCoV-19/mink/Denmark/mDK-235/2020	Mink	betacoronavirus	EPI_ISL_683085	?	2020-11-02	Europe	Denmark			Europe	Denmark		genome	29768	Neovison vison	unknown	unknown	?	B.1.1.298	O	Department of Virus and Microbiological Special Diagnostics, Statens Serum Institut, Copenhagen, Denmark	Albertsen Lab, Department of Chemistry and Bioscience, Aalborg University, Denmark	Danish Covid-19 Genome Consortium	https://www.gisaid.org/	?	?	2020-12-09	?
hCoV-19/mink/Denmark/mDK-444/2020	Mink	betacoronavirus	EPI_ISL_683199	?	2020-10-28	Europe	Denmark			Europe	Denmark		genome	29769	Neovison vison	unknown	unknown	?	B.1.1.298	GR	Department of Virus and Microbiological Special Diagnostics, Statens Serum Institut, Copenhagen, Denmark	Albertsen Lab, Department of Chemistry and Bioscience, Aalborg University, Denmark	Danish Covid-19 Genome Consortium	https://www.gisaid.org/	?	?	2020-12-09	?
hCoV-19/mink/Denmark/mDK-421/2020	Mink	betacoronavirus	EPI_ISL_683181	?	2020-10-27	Europe	Denmark			Europe	Denmark		genome	29772	Neovison vison	unknown	unknown	?	B.1.1.298	GR	Department of Virus and Microbiological Special Diagnostics, Statens Serum Institut, Copenhagen, Denmark	Albertsen Lab, Department of Chemistry and Bioscience, Aalborg University, Denmark	Danish Covid-19 Genome Consortium	https://www.gisaid.org/	?	?	2020-12-09	?
hCoV-19/mink/Denmark/mDK-215/2020	Mink	betacoronavirus	EPI_ISL_683066	?	2020-11-02	Europe	Denmark			Europe	Denmark		genome	29769	Neovison vison	unknown	unknown	?	B.1.1.298	GR	Department of Virus and Microbiological Special Diagnostics, Statens Serum Institut, Copenhagen, Denmark	Albertsen Lab, Department of Chemistry and Bioscience, Aalborg University, Denmark	Danish Covid-19 Genome Consortium	https://www.gisaid.org/	?	?	2020-12-09	?
hCoV-19/mink/Denmark/mDK-532/2020	Mink	betacoronavirus	EPI_ISL_683273	?	2020-10-19	Europe	Denmark			Europe	Denmark		genome	29769	Neovison vison	unknown	unknown	?	B.1.2	O	Department of Virus and Microbiological Special Diagnostics, Statens Serum Institut, Copenhagen, Denmark	Albertsen Lab, Department of Chemistry and Bioscience, Aalborg University, Denmark	Danish Covid-19 Genome Consortium	https://www.gisaid.org/	?	?	2020-12-09	?
hCoV-19/mink/Denmark/mDK-543/2020	Mink	betacoronavirus	EPI_ISL_683281	?	2020-10-16	Europe	Denmark			Europe	Denmark		genome	29769	Neovison vison	unknown	unknown	?	B.1.1.298	GR	Department of Virus and Microbiological Special Diagnostics, Statens Serum Institut, Copenhagen, Denmark	Albertsen Lab, Department of Chemistry and Bioscience, Aalborg University, Denmark	Danish Covid-19 Genome Consortium	https://www.gisaid.org/	?	?	2020-12-09	?
hCoV-19/mink/Denmark/mDK-293/2020	Mink	betacoronavirus	EPI_ISL_683142	?	2020-11-10	Europe	Denmark			Europe	Denmark		genome	29769	Neovison vison	unknown	unknown	?	B.1.1.298	GR	Department of Virus and Microbiological Special Diagnostics, Statens Serum Institut, Copenhagen, Denmark	Albertsen Lab, Department of Chemistry and Bioscience, Aalborg University, Denmark	Danish Covid-19 Genome Consortium	https://www.gisaid.org/	?	?	2020-12-09	?
hCoV-19/mink/Denmark/mDK-544/2020	Mink	betacoronavirus	EPI_ISL_683282	?	2020-10-16	Europe	Denmark			Europe	Denmark		genome	29769	Neovison vison	unknown	unknown	?	B.1.1.298	GR	Department of Virus and Microbiological Special Diagnostics, Statens Serum Institut, Copenhagen, Denmark	Albertsen Lab, Department of Chemistry and Bioscience, Aalborg University, Denmark	Danish Covid-19 Genome Consortium	https://www.gisaid.org/	?	?	2020-12-09	?
hCoV-19/mink/Denmark/mDK-299/2020	Mink	betacoronavirus	EPI_ISL_683148	?	2020-11-10	Europe	Denmark			Europe	Denmark		genome	29769	Neovison vison	unknown	unknown	?	B.1.1.298	GR	Department of Virus and Microbiological Special Diagnostics, Statens Serum Institut, Copenhagen, Denmark	Albertsen Lab, Department of Chemistry and Bioscience, Aalborg University, Denmark	Danish Covid-19 Genome Consortium	https://www.gisaid.org/	?	?	2020-12-09	?
hCoV-19/mink/Denmark/mDK-531/2020	Mink	betacoronavirus	EPI_ISL_683272	?	2020-10-19	Europe	Denmark			Europe	Denmark		genome	29768	Neovison vison	unknown	unknown	?	B.1.1.298	O	Department of Virus and Microbiological Special Diagnostics, Statens Serum Institut, Copenhagen, Denmark	Albertsen Lab, Department of Chemistry and Bioscience, Aalborg University, Denmark	Danish Covid-19 Genome Consortium	https://www.gisaid.org/	?	?	2020-12-09	?
hCoV-19/mink/Denmark/mDK-541/2020	Mink	betacoronavirus	EPI_ISL_683280	?	2020-10-16	Europe	Denmark			Europe	Denmark		genome	29756	Neovison vison	unknown	unknown	?	B.1.1.298	O	Department of Virus and Microbiological Special Diagnostics, Statens Serum Institut, Copenhagen, Denmark	Albertsen Lab, Department of Chemistry and Bioscience, Aalborg University, Denmark	Danish Covid-19 Genome Consortium	https://www.gisaid.org/	?	?	2020-12-09	?
hCoV-19/mink/Denmark/mDK-538/2020	Mink	betacoronavirus	EPI_ISL_683277	?	2020-10-19	Europe	Denmark			Europe	Denmark		genome	29769	Neovison vison	unknown	unknown	?	B.1.1.298	GR	Department of Virus and Microbiological Special Diagnostics, Statens Serum Institut, Copenhagen, Denmark	Albertsen Lab, Department of Chemistry and Bioscience, Aalborg University, Denmark	Danish Covid-19 Genome Consortium	https://www.gisaid.org/	?	?	2020-12-09	?
hCoV-19/mink/Denmark/mDK-522/2020	Mink	betacoronavirus	EPI_ISL_683264	?	2020-10-20	Europe	Denmark			Europe	Denmark		genome	29769	Neovison vison	unknown	unknown	?	B.1.1.298	GR	Department of Virus and Microbiological Special Diagnostics, Statens Serum Institut, Copenhagen, Denmark	Albertsen Lab, Department of Chemistry and Bioscience, Aalborg University, Denmark	Danish Covid-19 Genome Consortium	https://www.gisaid.org/	?	?	2020-12-09	?
hCoV-19/mink/Denmark/mDK-527/2020	Mink	betacoronavirus	EPI_ISL_683269	?	2020-10-16	Europe	Denmark			Europe	Denmark		genome	29766	Neovison vison	unknown	unknown	?	B.1.1.298	O	Department of Virus and Microbiological Special Diagnostics, Statens Serum Institut, Copenhagen, Denmark	Albertsen Lab, Department of Chemistry and Bioscience, Aalborg University, Denmark	Danish Covid-19 Genome Consortium	https://www.gisaid.org/	?	?	2020-12-09	?
hCoV-19/mink/Denmark/mDK-452/2020	Mink	betacoronavirus	EPI_ISL_683205	?	2020-10-20	Europe	Denmark			Europe	Denmark		genome	29769	Neovison vison	unknown	unknown	?	B.1.1.298	GR	Department of Virus and Microbiological Special Diagnostics, Statens Serum Institut, Copenhagen, Denmark	Albertsen Lab, Department of Chemistry and Bioscience, Aalborg University, Denmark	Danish Covid-19 Genome Consortium	https://www.gisaid.org/	?	?	2020-12-09	?
hCoV-19/mink/Denmark/mDK-545/2020	Mink	betacoronavirus	EPI_ISL_683283	?	2020-10-16	Europe	Denmark			Europe	Denmark		genome	29769	Neovison vison	unknown	unknown	?	B.1.1.298	GR	Department of Virus and Microbiological Special Diagnostics, Statens Serum Institut, Copenhagen, Denmark	Albertsen Lab, Department of Chemistry and Bioscience, Aalborg University, Denmark	Danish Covid-19 Genome Consortium	https://www.gisaid.org/	?	?	2020-12-09	?
hCoV-19/mink/Denmark/mDK-324/2020	Mink	betacoronavirus	EPI_ISL_683173	?	2020-11-14	Europe	Denmark			Europe	Denmark		genome	29769	Neovison vison	unknown	unknown	?	B.1.1.298	GR	Department of Virus and Microbiological Special Diagnostics, Statens Serum Institut, Copenhagen, Denmark	Albertsen Lab, Department of Chemistry and Bioscience, Aalborg University, Denmark	Danish Covid-19 Genome Consortium	https://www.gisaid.org/	?	?	2020-12-09	?
hCoV-19/mink/Denmark/mDK-228/2020	Mink	betacoronavirus	EPI_ISL_683078	?	2020-11-02	Europe	Denmark			Europe	Denmark		genome	29764	Neovison vison	unknown	unknown	?	B.1.1.298	GR	Department of Virus and Microbiological Special Diagnostics, Statens Serum Institut, Copenhagen, Denmark	Albertsen Lab, Department of Chemistry and Bioscience, Aalborg University, Denmark	Danish Covid-19 Genome Consortium	https://www.gisaid.org/	?	?	2020-12-09	?
hCoV-19/mink/Denmark/mDK-440/2020	Mink	betacoronavirus	EPI_ISL_683195	?	2020-10-28	Europe	Denmark			Europe	Denmark		genome	29769	Neovison vison	unknown	unknown	?	B.1.1.298	GR	Department of Virus and Microbiological Special Diagnostics, Statens Serum Institut, Copenhagen, Denmark	Albertsen Lab, Department of Chemistry and Bioscience, Aalborg University, Denmark	Danish Covid-19 Genome Consortium	https://www.gisaid.org/	?	?	2020-12-09	?
hCoV-19/mink/Denmark/mDK-488/2020	Mink	betacoronavirus	EPI_ISL_683234	?	2020-10-22	Europe	Denmark			Europe	Denmark		genome	29769	Neovison vison	unknown	unknown	?	B.1.1.298	GR	Department of Virus and Microbiological Special Diagnostics, Statens Serum Institut, Copenhagen, Denmark	Albertsen Lab, Department of Chemistry and Bioscience, Aalborg University, Denmark	Danish Covid-19 Genome Consortium	https://www.gisaid.org/	?	?	2020-12-09	?
hCoV-19/mink/Denmark/mDK-275/2020	Mink	betacoronavirus	EPI_ISL_683126	?	2020-11-09	Europe	Denmark			Europe	Denmark		genome	29769	Neovison vison	unknown	unknown	?	B.1.1.298	GR	Department of Virus and Microbiological Special Diagnostics, Statens Serum Institut, Copenhagen, Denmark	Albertsen Lab, Department of Chemistry and Bioscience, Aalborg University, Denmark	Danish Covid-19 Genome Consortium	https://www.gisaid.org/	?	?	2020-12-09	?
hCoV-19/mink/Denmark/mDK-283/2020	Mink	betacoronavirus	EPI_ISL_683133	?	2020-11-10	Europe	Denmark			Europe	Denmark		genome	29769	Neovison vison	unknown	unknown	?	B.1.1.298	GR	Department of Virus and Microbiological Special Diagnostics, Statens Serum Institut, Copenhagen, Denmark	Albertsen Lab, Department of Chemistry and Bioscience, Aalborg University, Denmark	Danish Covid-19 Genome Consortium	https://www.gisaid.org/	?	?	2020-12-09	?
hCoV-19/mink/Denmark/mDK-285/2020	Mink	betacoronavirus	EPI_ISL_683135	?	2020-11-10	Europe	Denmark			Europe	Denmark		genome	29769	Neovison vison	unknown	unknown	?	B.1.1.298	GR	Department of Virus and Microbiological Special Diagnostics, Statens Serum Institut, Copenhagen, Denmark	Albertsen Lab, Department of Chemistry and Bioscience, Aalborg University, Denmark	Danish Covid-19 Genome Consortium	https://www.gisaid.org/	?	?	2020-12-09	?
hCoV-19/mink/Denmark/mDK-161/2020	Mink	betacoronavirus	EPI_ISL_683012	?	2020-11-05	Europe	Denmark			Europe	Denmark		genome	29769	Neovison vison	unknown	unknown	?	B.1.1.298	GR	Department of Virus and Microbiological Special Diagnostics, Statens Serum Institut, Copenhagen, Denmark	Albertsen Lab, Department of Chemistry and Bioscience, Aalborg University, Denmark	Danish Covid-19 Genome Consortium	https://www.gisaid.org/	?	?	2020-12-09	?
hCoV-19/mink/Denmark/mDK-579/2020	Mink	betacoronavirus	EPI_ISL_683313	?	2020-10-14	Europe	Denmark			Europe	Denmark		genome	29769	Neovison vison	unknown	unknown	?	B.1.1.298	GR	Department of Virus and Microbiological Special Diagnostics, Statens Serum Institut, Copenhagen, Denmark	Albertsen Lab, Department of Chemistry and Bioscience, Aalborg University, Denmark	Danish Covid-19 Genome Consortium	https://www.gisaid.org/	?	?	2020-12-09	?
hCoV-19/mink/Denmark/mDK-578/2020	Mink	betacoronavirus	EPI_ISL_683312	?	2020-10-14	Europe	Denmark			Europe	Denmark		genome	29769	Neovison vison	unknown	unknown	?	B.1.1.298	GR	Department of Virus and Microbiological Special Diagnostics, Statens Serum Institut, Copenhagen, Denmark	Albertsen Lab, Department of Chemistry and Bioscience, Aalborg University, Denmark	Danish Covid-19 Genome Consortium	https://www.gisaid.org/	?	?	2020-12-09	?
hCoV-19/mink/Denmark/mDK-461/2020	Mink	betacoronavirus	EPI_ISL_683213	?	2020-10-23	Europe	Denmark			Europe	Denmark		genome	29769	Neovison vison	unknown	unknown	?	B.1.1.298	GR	Department of Virus and Microbiological Special Diagnostics, Statens Serum Institut, Copenhagen, Denmark	Albertsen Lab, Department of Chemistry and Bioscience, Aalborg University, Denmark	Danish Covid-19 Genome Consortium	https://www.gisaid.org/	?	?	2020-12-09	?
hCoV-19/mink/Denmark/mDK-249/2020	Mink	betacoronavirus	EPI_ISL_683102	?	2020-11-06	Europe	Denmark			Europe	Denmark		genome	29769	Neovison vison	unknown	unknown	?	B.1.1.298	GR	Department of Virus and Microbiological Special Diagnostics, Statens Serum Institut, Copenhagen, Denmark	Albertsen Lab, Department of Chemistry and Bioscience, Aalborg University, Denmark	Danish Covid-19 Genome Consortium	https://www.gisaid.org/	?	?	2020-12-09	?
hCoV-19/mink/Denmark/mDK-471/2020	Mink	betacoronavirus	EPI_ISL_683220	?	2020-10-22	Europe	Denmark			Europe	Denmark		genome	29769	Neovison vison	unknown	unknown	?	B.1.1.298	GR	Department of Virus and Microbiological Special Diagnostics, Statens Serum Institut, Copenhagen, Denmark	Albertsen Lab, Department of Chemistry and Bioscience, Aalborg University, Denmark	Danish Covid-19 Genome Consortium	https://www.gisaid.org/	?	?	2020-12-09	?
hCoV-19/mink/Denmark/mDK-250/2020	Mink	betacoronavirus	EPI_ISL_683103	?	2020-11-06	Europe	Denmark			Europe	Denmark		genome	29769	Neovison vison	unknown	unknown	?	B.1.1.298	GR	Department of Virus and Microbiological Special Diagnostics, Statens Serum Institut, Copenhagen, Denmark	Albertsen Lab, Department of Chemistry and Bioscience, Aalborg University, Denmark	Danish Covid-19 Genome Consortium	https://www.gisaid.org/	?	?	2020-12-09	?
hCoV-19/mink/Denmark/mDK-473/2020	Mink	betacoronavirus	EPI_ISL_683222	?	2020-10-22	Europe	Denmark			Europe	Denmark		genome	29769	Neovison vison	unknown	unknown	?	B.1.1.298	GR	Department of Virus and Microbiological Special Diagnostics, Statens Serum Institut, Copenhagen, Denmark	Albertsen Lab, Department of Chemistry and Bioscience, Aalborg University, Denmark	Danish Covid-19 Genome Consortium	https://www.gisaid.org/	?	?	2020-12-09	?
hCoV-19/mink/Denmark/mDK-462/2020	Mink	betacoronavirus	EPI_ISL_683214	?	2020-10-23	Europe	Denmark			Europe	Denmark		genome	29769	Neovison vison	unknown	unknown	?	B.1.1.298	GR	Department of Virus and Microbiological Special Diagnostics, Statens Serum Institut, Copenhagen, Denmark	Albertsen Lab, Department of Chemistry and Bioscience, Aalborg University, Denmark	Danish Covid-19 Genome Consortium	https://www.gisaid.org/	?	?	2020-12-09	?
hCoV-19/mink/Denmark/mDK-459/2020	Mink	betacoronavirus	EPI_ISL_683211	?	2020-10-20	Europe	Denmark			Europe	Denmark		genome	29769	Neovison vison	unknown	unknown	?	B.1.1.298	GR	Department of Virus and Microbiological Special Diagnostics, Statens Serum Institut, Copenhagen, Denmark	Albertsen Lab, Department of Chemistry and Bioscience, Aalborg University, Denmark	Danish Covid-19 Genome Consortium	https://www.gisaid.org/	?	?	2020-12-09	?
hCoV-19/mink/Denmark/mDK-280/2020	Mink	betacoronavirus	EPI_ISL_683130	?	2020-11-10	Europe	Denmark			Europe	Denmark		genome	29769	Neovison vison	unknown	unknown	?	B.1.1.298	GR	Department of Virus and Microbiological Special Diagnostics, Statens Serum Institut, Copenhagen, Denmark	Albertsen Lab, Department of Chemistry and Bioscience, Aalborg University, Denmark	Danish Covid-19 Genome Consortium	https://www.gisaid.org/	?	?	2020-12-09	?
hCoV-19/mink/Denmark/mDK-241/2020	Mink	betacoronavirus	EPI_ISL_683090	?	2020-10-30	Europe	Denmark			Europe	Denmark		genome	29773	Neovison vison	unknown	unknown	?	B.1.1.298	G	Department of Virus and Microbiological Special Diagnostics, Statens Serum Institut, Copenhagen, Denmark	Albertsen Lab, Department of Chemistry and Bioscience, Aalborg University, Denmark	Danish Covid-19 Genome Consortium	https://www.gisaid.org/	?	?	2020-12-09	?
hCoV-19/mink/Denmark/mDK-507/2020	Mink	betacoronavirus	EPI_ISL_683252	?	2020-10-21	Europe	Denmark			Europe	Denmark		genome	29769	Neovison vison	unknown	unknown	?	B.1.1.298	GR	Department of Virus and Microbiological Special Diagnostics, Statens Serum Institut, Copenhagen, Denmark	Albertsen Lab, Department of Chemistry and Bioscience, Aalborg University, Denmark	Danish Covid-19 Genome Consortium	https://www.gisaid.org/	?	?	2020-12-09	?
hCoV-19/mink/Denmark/mDK-466/2020	Mink	betacoronavirus	EPI_ISL_683217	?	2020-10-23	Europe	Denmark			Europe	Denmark		genome	29782	Neovison vison	unknown	unknown	?	B.1.1.294	GR	Department of Virus and Microbiological Special Diagnostics, Statens Serum Institut, Copenhagen, Denmark	Albertsen Lab, Department of Chemistry and Bioscience, Aalborg University, Denmark	Danish Covid-19 Genome Consortium	https://www.gisaid.org/	?	?	2020-12-09	?
hCoV-19/mink/Denmark/mDK-450/2020	Mink	betacoronavirus	EPI_ISL_683203	?	2020-10-28	Europe	Denmark			Europe	Denmark		genome	29769	Neovison vison	unknown	unknown	?	B.1.1.298	GR	Department of Virus and Microbiological Special Diagnostics, Statens Serum Institut, Copenhagen, Denmark	Albertsen Lab, Department of Chemistry and Bioscience, Aalborg University, Denmark	Danish Covid-19 Genome Consortium	https://www.gisaid.org/	?	?	2020-12-09	?
hCoV-19/mink/Denmark/mDK-265/2020	Mink	betacoronavirus	EPI_ISL_683118	?	2020-11-09	Europe	Denmark			Europe	Denmark		genome	29769	Neovison vison	unknown	unknown	?	B.1.1.298	GR	Department of Virus and Microbiological Special Diagnostics, Statens Serum Institut, Copenhagen, Denmark	Albertsen Lab, Department of Chemistry and Bioscience, Aalborg University, Denmark	Danish Covid-19 Genome Consortium	https://www.gisaid.org/	?	?	2020-12-09	?
hCoV-19/mink/Denmark/mDK-453/2020	Mink	betacoronavirus	EPI_ISL_683206	?	2020-10-20	Europe	Denmark			Europe	Denmark		genome	29769	Neovison vison	unknown	unknown	?	B.1.1.298	GR	Department of Virus and Microbiological Special Diagnostics, Statens Serum Institut, Copenhagen, Denmark	Albertsen Lab, Department of Chemistry and Bioscience, Aalborg University, Denmark	Danish Covid-19 Genome Consortium	https://www.gisaid.org/	?	?	2020-12-09	?
hCoV-19/mink/Denmark/mDK-569/2020	Mink	betacoronavirus	EPI_ISL_683305	?	2020-10-15	Europe	Denmark			Europe	Denmark		genome	29758	Neovison vison	unknown	unknown	?	B.1.1.298	GR	Department of Virus and Microbiological Special Diagnostics, Statens Serum Institut, Copenhagen, Denmark	Albertsen Lab, Department of Chemistry and Bioscience, Aalborg University, Denmark	Danish Covid-19 Genome Consortium	https://www.gisaid.org/	?	?	2020-12-09	?
hCoV-19/mink/Denmark/mDK-595/2020	Mink	betacoronavirus	EPI_ISL_683328	?	2020-10-13	Europe	Denmark			Europe	Denmark		genome	29769	Neovison vison	unknown	unknown	?	B.1.1.298	GR	Department of Virus and Microbiological Special Diagnostics, Statens Serum Institut, Copenhagen, Denmark	Albertsen Lab, Department of Chemistry and Bioscience, Aalborg University, Denmark	Danish Covid-19 Genome Consortium	https://www.gisaid.org/	?	?	2020-12-09	?
hCoV-19/mink/Denmark/mDK-277/2020	Mink	betacoronavirus	EPI_ISL_683127	?	2020-11-10	Europe	Denmark			Europe	Denmark		genome	29769	Neovison vison	unknown	unknown	?	B.1.1.298	GR	Department of Virus and Microbiological Special Diagnostics, Statens Serum Institut, Copenhagen, Denmark	Albertsen Lab, Department of Chemistry and Bioscience, Aalborg University, Denmark	Danish Covid-19 Genome Consortium	https://www.gisaid.org/	?	?	2020-12-09	?
hCoV-19/mink/Denmark/mDK-472/2020	Mink	betacoronavirus	EPI_ISL_683221	?	2020-10-22	Europe	Denmark			Europe	Denmark		genome	29769	Neovison vison	unknown	unknown	?	B.1.1.298	GR	Department of Virus and Microbiological Special Diagnostics, Statens Serum Institut, Copenhagen, Denmark	Albertsen Lab, Department of Chemistry and Bioscience, Aalborg University, Denmark	Danish Covid-19 Genome Consortium	https://www.gisaid.org/	?	?	2020-12-09	?
hCoV-19/mink/Denmark/mDK-577/2020	Mink	betacoronavirus	EPI_ISL_683311	?	2020-10-14	Europe	Denmark			Europe	Denmark		genome	29769	Neovison vison	unknown	unknown	?	B.1.1.298	GR	Department of Virus and Microbiological Special Diagnostics, Statens Serum Institut, Copenhagen, Denmark	Albertsen Lab, Department of Chemistry and Bioscience, Aalborg University, Denmark	Danish Covid-19 Genome Consortium	https://www.gisaid.org/	?	?	2020-12-09	?
hCoV-19/mink/Denmark/mDK-590/2020	Mink	betacoronavirus	EPI_ISL_683324	?	2020-10-13	Europe	Denmark			Europe	Denmark		genome	29769	Neovison vison	unknown	unknown	?	B.1.1.298	GR	Department of Virus and Microbiological Special Diagnostics, Statens Serum Institut, Copenhagen, Denmark	Albertsen Lab, Department of Chemistry and Bioscience, Aalborg University, Denmark	Danish Covid-19 Genome Consortium	https://www.gisaid.org/	?	?	2020-12-09	?
hCoV-19/mink/Denmark/mDK-587/2020	Mink	betacoronavirus	EPI_ISL_683321	?	2020-10-14	Europe	Denmark			Europe	Denmark		genome	29768	Neovison vison	unknown	unknown	?	B.1.1.298	O	Department of Virus and Microbiological Special Diagnostics, Statens Serum Institut, Copenhagen, Denmark	Albertsen Lab, Department of Chemistry and Bioscience, Aalborg University, Denmark	Danish Covid-19 Genome Consortium	https://www.gisaid.org/	?	?	2020-12-09	?
hCoV-19/mink/Denmark/mDK-586/2020	Mink	betacoronavirus	EPI_ISL_683320	?	2020-10-14	Europe	Denmark			Europe	Denmark		genome	29768	Neovison vison	unknown	unknown	?	B.1.1.298	O	Department of Virus and Microbiological Special Diagnostics, Statens Serum Institut, Copenhagen, Denmark	Albertsen Lab, Department of Chemistry and Bioscience, Aalborg University, Denmark	Danish Covid-19 Genome Consortium	https://www.gisaid.org/	?	?	2020-12-09	?
hCoV-19/mink/Denmark/mDK-451/2020	Mink	betacoronavirus	EPI_ISL_683204	?	2020-10-20	Europe	Denmark			Europe	Denmark		genome	29769	Neovison vison	unknown	unknown	?	B.1.1.298	GR	Department of Virus and Microbiological Special Diagnostics, Statens Serum Institut, Copenhagen, Denmark	Albertsen Lab, Department of Chemistry and Bioscience, Aalborg University, Denmark	Danish Covid-19 Genome Consortium	https://www.gisaid.org/	?	?	2020-12-09	?
hCoV-19/mink/Denmark/mDK-570/2020	Mink	betacoronavirus	EPI_ISL_683306	?	2020-10-15	Europe	Denmark			Europe	Denmark		genome	29756	Neovison vison	unknown	unknown	?	B.1.1.298	O	Department of Virus and Microbiological Special Diagnostics, Statens Serum Institut, Copenhagen, Denmark	Albertsen Lab, Department of Chemistry and Bioscience, Aalborg University, Denmark	Danish Covid-19 Genome Consortium	https://www.gisaid.org/	?	?	2020-12-09	?
hCoV-19/mink/Denmark/mDK-470/2020	Mink	betacoronavirus	EPI_ISL_683219	?	2020-10-23	Europe	Denmark			Europe	Denmark		genome	29769	Neovison vison	unknown	unknown	?	B.1.1.298	GR	Department of Virus and Microbiological Special Diagnostics, Statens Serum Institut, Copenhagen, Denmark	Albertsen Lab, Department of Chemistry and Bioscience, Aalborg University, Denmark	Danish Covid-19 Genome Consortium	https://www.gisaid.org/	?	?	2020-12-09	?
hCoV-19/mink/Denmark/mDK-588/2020	Mink	betacoronavirus	EPI_ISL_683322	?	2020-10-13	Europe	Denmark			Europe	Denmark		genome	29769	Neovison vison	unknown	unknown	?	B.1.1.298	GR	Department of Virus and Microbiological Special Diagnostics, Statens Serum Institut, Copenhagen, Denmark	Albertsen Lab, Department of Chemistry and Bioscience, Aalborg University, Denmark	Danish Covid-19 Genome Consortium	https://www.gisaid.org/	?	?	2020-12-09	?
hCoV-19/mink/Denmark/mDK-455/2020	Mink	betacoronavirus	EPI_ISL_683207	?	2020-10-20	Europe	Denmark			Europe	Denmark		genome	29769	Neovison vison	unknown	unknown	?	B.1.1.298	GR	Department of Virus and Microbiological Special Diagnostics, Statens Serum Institut, Copenhagen, Denmark	Albertsen Lab, Department of Chemistry and Bioscience, Aalborg University, Denmark	Danish Covid-19 Genome Consortium	https://www.gisaid.org/	?	?	2020-12-09	?
hCoV-19/mink/Denmark/mDK-458/2020	Mink	betacoronavirus	EPI_ISL_683210	?	2020-10-20	Europe	Denmark			Europe	Denmark		genome	29769	Neovison vison	unknown	unknown	?	B.1.1.298	GR	Department of Virus and Microbiological Special Diagnostics, Statens Serum Institut, Copenhagen, Denmark	Albertsen Lab, Department of Chemistry and Bioscience, Aalborg University, Denmark	Danish Covid-19 Genome Consortium	https://www.gisaid.org/	?	?	2020-12-09	?
hCoV-19/mink/Denmark/mDK-585/2020	Mink	betacoronavirus	EPI_ISL_683319	?	2020-10-14	Europe	Denmark			Europe	Denmark		genome	29764	Neovison vison	unknown	unknown	?	B.1.1.298	O	Department of Virus and Microbiological Special Diagnostics, Statens Serum Institut, Copenhagen, Denmark	Albertsen Lab, Department of Chemistry and Bioscience, Aalborg University, Denmark	Danish Covid-19 Genome Consortium	https://www.gisaid.org/	?	?	2020-12-09	?
hCoV-19/mink/Denmark/mDK-449/2020	Mink	betacoronavirus	EPI_ISL_683202	?	2020-10-28	Europe	Denmark			Europe	Denmark		genome	29769	Neovison vison	unknown	unknown	?	B.1.1.298	GR	Department of Virus and Microbiological Special Diagnostics, Statens Serum Institut, Copenhagen, Denmark	Albertsen Lab, Department of Chemistry and Bioscience, Aalborg University, Denmark	Danish Covid-19 Genome Consortium	https://www.gisaid.org/	?	?	2020-12-09	?
hCoV-19/mink/Denmark/mDK-434/2020	Mink	betacoronavirus	EPI_ISL_683191	?	2020-10-28	Europe	Denmark			Europe	Denmark		genome	29769	Neovison vison	unknown	unknown	?	B.1.1.298	GR	Department of Virus and Microbiological Special Diagnostics, Statens Serum Institut, Copenhagen, Denmark	Albertsen Lab, Department of Chemistry and Bioscience, Aalborg University, Denmark	Danish Covid-19 Genome Consortium	https://www.gisaid.org/	?	?	2020-12-09	?
hCoV-19/mink/Denmark/mDK-426/2020	Mink	betacoronavirus	EPI_ISL_683184	?	2020-10-27	Europe	Denmark			Europe	Denmark		genome	29769	Neovison vison	unknown	unknown	?	B.1.1.298	GR	Department of Virus and Microbiological Special Diagnostics, Statens Serum Institut, Copenhagen, Denmark	Albertsen Lab, Department of Chemistry and Bioscience, Aalborg University, Denmark	Danish Covid-19 Genome Consortium	https://www.gisaid.org/	?	?	2020-12-09	?
hCoV-19/mink/Denmark/mDK-432/2020	Mink	betacoronavirus	EPI_ISL_683189	?	2020-10-28	Europe	Denmark			Europe	Denmark		genome	29768	Neovison vison	unknown	unknown	?	B.1.1.298	O	Department of Virus and Microbiological Special Diagnostics, Statens Serum Institut, Copenhagen, Denmark	Albertsen Lab, Department of Chemistry and Bioscience, Aalborg University, Denmark	Danish Covid-19 Genome Consortium	https://www.gisaid.org/	?	?	2020-12-09	?
hCoV-19/mink/Denmark/mDK-447/2020	Mink	betacoronavirus	EPI_ISL_683201	?	2020-10-28	Europe	Denmark			Europe	Denmark		genome	29769	Neovison vison	unknown	unknown	?	B.1.1.298	GR	Department of Virus and Microbiological Special Diagnostics, Statens Serum Institut, Copenhagen, Denmark	Albertsen Lab, Department of Chemistry and Bioscience, Aalborg University, Denmark	Danish Covid-19 Genome Consortium	https://www.gisaid.org/	?	?	2020-12-09	?
hCoV-19/mink/Denmark/mDK-589/2020	Mink	betacoronavirus	EPI_ISL_683323	?	2020-10-13	Europe	Denmark			Europe	Denmark		genome	29769	Neovison vison	unknown	unknown	?	B.1.1.298	GR	Department of Virus and Microbiological Special Diagnostics, Statens Serum Institut, Copenhagen, Denmark	Albertsen Lab, Department of Chemistry and Bioscience, Aalborg University, Denmark	Danish Covid-19 Genome Consortium	https://www.gisaid.org/	?	?	2020-12-09	?
hCoV-19/mink/Denmark/mDK-566/2020	Mink	betacoronavirus	EPI_ISL_683302	?	2020-10-15	Europe	Denmark			Europe	Denmark		genome	29769	Neovison vison	unknown	unknown	?	B.1.1.298	GR	Department of Virus and Microbiological Special Diagnostics, Statens Serum Institut, Copenhagen, Denmark	Albertsen Lab, Department of Chemistry and Bioscience, Aalborg University, Denmark	Danish Covid-19 Genome Consortium	https://www.gisaid.org/	?	?	2020-12-09	?
hCoV-19/mink/Denmark/mDK-428/2020	Mink	betacoronavirus	EPI_ISL_683186	?	2020-10-27	Europe	Denmark			Europe	Denmark		genome	29768	Neovison vison	unknown	unknown	?	B.1.1.298	O	Department of Virus and Microbiological Special Diagnostics, Statens Serum Institut, Copenhagen, Denmark	Albertsen Lab, Department of Chemistry and Bioscience, Aalborg University, Denmark	Danish Covid-19 Genome Consortium	https://www.gisaid.org/	?	?	2020-12-09	?
hCoV-19/mink/Denmark/mDK-430/2020	Mink	betacoronavirus	EPI_ISL_683188	?	2020-10-28	Europe	Denmark			Europe	Denmark		genome	29768	Neovison vison	unknown	unknown	?	B.1.1.298	O	Department of Virus and Microbiological Special Diagnostics, Statens Serum Institut, Copenhagen, Denmark	Albertsen Lab, Department of Chemistry and Bioscience, Aalborg University, Denmark	Danish Covid-19 Genome Consortium	https://www.gisaid.org/	?	?	2020-12-09	?
hCoV-19/mink/Denmark/mDK-460/2020	Mink	betacoronavirus	EPI_ISL_683212	?	2020-10-23	Europe	Denmark			Europe	Denmark		genome	29769	Neovison vison	unknown	unknown	?	B.1.1.298	GR	Department of Virus and Microbiological Special Diagnostics, Statens Serum Institut, Copenhagen, Denmark	Albertsen Lab, Department of Chemistry and Bioscience, Aalborg University, Denmark	Danish Covid-19 Genome Consortium	https://www.gisaid.org/	?	?	2020-12-09	?
hCoV-19/mink/Denmark/mDK-584/2020	Mink	betacoronavirus	EPI_ISL_683318	?	2020-10-14	Europe	Denmark			Europe	Denmark		genome	29769	Neovison vison	unknown	unknown	?	B.1.1.298	GR	Department of Virus and Microbiological Special Diagnostics, Statens Serum Institut, Copenhagen, Denmark	Albertsen Lab, Department of Chemistry and Bioscience, Aalborg University, Denmark	Danish Covid-19 Genome Consortium	https://www.gisaid.org/	?	?	2020-12-09	?
hCoV-19/mink/Denmark/mDK-567/2020	Mink	betacoronavirus	EPI_ISL_683303	?	2020-10-15	Europe	Denmark			Europe	Denmark		genome	29769	Neovison vison	unknown	unknown	?	B.1.1.298	GR	Department of Virus and Microbiological Special Diagnostics, Statens Serum Institut, Copenhagen, Denmark	Albertsen Lab, Department of Chemistry and Bioscience, Aalborg University, Denmark	Danish Covid-19 Genome Consortium	https://www.gisaid.org/	?	?	2020-12-09	?
hCoV-19/mink/Denmark/mDK-575/2020	Mink	betacoronavirus	EPI_ISL_683309	?	2020-10-15	Europe	Denmark			Europe	Denmark		genome	29768	Neovison vison	unknown	unknown	?	B.1.1.298	O	Department of Virus and Microbiological Special Diagnostics, Statens Serum Institut, Copenhagen, Denmark	Albertsen Lab, Department of Chemistry and Bioscience, Aalborg University, Denmark	Danish Covid-19 Genome Consortium	https://www.gisaid.org/	?	?	2020-12-09	?
hCoV-19/mink/Denmark/mDK-564/2020	Mink	betacoronavirus	EPI_ISL_683300	?	2020-10-15	Europe	Denmark			Europe	Denmark		genome	29769	Neovison vison	unknown	unknown	?	B.1.1.298	GR	Department of Virus and Microbiological Special Diagnostics, Statens Serum Institut, Copenhagen, Denmark	Albertsen Lab, Department of Chemistry and Bioscience, Aalborg University, Denmark	Danish Covid-19 Genome Consortium	https://www.gisaid.org/	?	?	2020-12-09	?
hCoV-19/mink/Denmark/mDK-463/2020	Mink	betacoronavirus	EPI_ISL_683215	?	2020-10-23	Europe	Denmark			Europe	Denmark		genome	29782	Neovison vison	unknown	unknown	?	B.1.1.170	GR	Department of Virus and Microbiological Special Diagnostics, Statens Serum Institut, Copenhagen, Denmark	Albertsen Lab, Department of Chemistry and Bioscience, Aalborg University, Denmark	Danish Covid-19 Genome Consortium	https://www.gisaid.org/	?	?	2020-12-09	?
hCoV-19/mink/Denmark/mDK-571/2020	Mink	betacoronavirus	EPI_ISL_683307	?	2020-10-15	Europe	Denmark			Europe	Denmark		genome	29768	Neovison vison	unknown	unknown	?	B.1.1.298	O	Department of Virus and Microbiological Special Diagnostics, Statens Serum Institut, Copenhagen, Denmark	Albertsen Lab, Department of Chemistry and Bioscience, Aalborg University, Denmark	Danish Covid-19 Genome Consortium	https://www.gisaid.org/	?	?	2020-12-09	?
hCoV-19/mink/Denmark/mDK-568/2020	Mink	betacoronavirus	EPI_ISL_683304	?	2020-10-15	Europe	Denmark			Europe	Denmark		genome	29709	Neovison vison	unknown	unknown	?	B.1.1.298	GR	Department of Virus and Microbiological Special Diagnostics, Statens Serum Institut, Copenhagen, Denmark	Albertsen Lab, Department of Chemistry and Bioscience, Aalborg University, Denmark	Danish Covid-19 Genome Consortium	https://www.gisaid.org/	?	?	2020-12-09	?
hCoV-19/mink/Denmark/mDK-429/2020	Mink	betacoronavirus	EPI_ISL_683187	?	2020-10-27	Europe	Denmark			Europe	Denmark		genome	29768	Neovison vison	unknown	unknown	?	B.1.1.298	O	Department of Virus and Microbiological Special Diagnostics, Statens Serum Institut, Copenhagen, Denmark	Albertsen Lab, Department of Chemistry and Bioscience, Aalborg University, Denmark	Danish Covid-19 Genome Consortium	https://www.gisaid.org/	?	?	2020-12-09	?
hCoV-19/mink/Denmark/mDK-445/2020	Mink	betacoronavirus	EPI_ISL_683200	?	2020-10-28	Europe	Denmark			Europe	Denmark		genome	29769	Neovison vison	unknown	unknown	?	B.1.1.298	GR	Department of Virus and Microbiological Special Diagnostics, Statens Serum Institut, Copenhagen, Denmark	Albertsen Lab, Department of Chemistry and Bioscience, Aalborg University, Denmark	Danish Covid-19 Genome Consortium	https://www.gisaid.org/	?	?	2020-12-09	?
hCoV-19/mink/Denmark/mDK-565/2020	Mink	betacoronavirus	EPI_ISL_683301	?	2020-10-15	Europe	Denmark			Europe	Denmark		genome	29757	Neovison vison	unknown	unknown	?	B.1.1.298	GR	Department of Virus and Microbiological Special Diagnostics, Statens Serum Institut, Copenhagen, Denmark	Albertsen Lab, Department of Chemistry and Bioscience, Aalborg University, Denmark	Danish Covid-19 Genome Consortium	https://www.gisaid.org/	?	?	2020-12-09	?
hCoV-19/mink/Denmark/mDK-552/2020	Mink	betacoronavirus	EPI_ISL_683290	?	2020-10-19	Europe	Denmark			Europe	Denmark		genome	29769	Neovison vison	unknown	unknown	?	B.1.1.298	GR	Department of Virus and Microbiological Special Diagnostics, Statens Serum Institut, Copenhagen, Denmark	Albertsen Lab, Department of Chemistry and Bioscience, Aalborg University, Denmark	Danish Covid-19 Genome Consortium	https://www.gisaid.org/	?	?	2020-12-09	?
hCoV-19/mink/Denmark/mDK-441/2020	Mink	betacoronavirus	EPI_ISL_683196	?	2020-10-28	Europe	Denmark			Europe	Denmark		genome	29769	Neovison vison	unknown	unknown	?	B.1.1.298	GR	Department of Virus and Microbiological Special Diagnostics, Statens Serum Institut, Copenhagen, Denmark	Albertsen Lab, Department of Chemistry and Bioscience, Aalborg University, Denmark	Danish Covid-19 Genome Consortium	https://www.gisaid.org/	?	?	2020-12-09	?
hCoV-19/mink/Denmark/mDK-593/2020	Mink	betacoronavirus	EPI_ISL_683327	?	2020-10-13	Europe	Denmark			Europe	Denmark		genome	29769	Neovison vison	unknown	unknown	?	B.1.1.298	GR	Department of Virus and Microbiological Special Diagnostics, Statens Serum Institut, Copenhagen, Denmark	Albertsen Lab, Department of Chemistry and Bioscience, Aalborg University, Denmark	Danish Covid-19 Genome Consortium	https://www.gisaid.org/	?	?	2020-12-09	?
hCoV-19/mink/Denmark/mDK-576/2020	Mink	betacoronavirus	EPI_ISL_683310	?	2020-10-14	Europe	Denmark			Europe	Denmark		genome	29769	Neovison vison	unknown	unknown	?	B.1.1.298	GR	Department of Virus and Microbiological Special Diagnostics, Statens Serum Institut, Copenhagen, Denmark	Albertsen Lab, Department of Chemistry and Bioscience, Aalborg University, Denmark	Danish Covid-19 Genome Consortium	https://www.gisaid.org/	?	?	2020-12-09	?
hCoV-19/mink/Denmark/mDK-574/2020	Mink	betacoronavirus	EPI_ISL_683308	?	2020-10-15	Europe	Denmark			Europe	Denmark		genome	29769	Neovison vison	unknown	unknown	?	B.1.1.298	GR	Department of Virus and Microbiological Special Diagnostics, Statens Serum Institut, Copenhagen, Denmark	Albertsen Lab, Department of Chemistry and Bioscience, Aalborg University, Denmark	Danish Covid-19 Genome Consortium	https://www.gisaid.org/	?	?	2020-12-09	?
hCoV-19/mink/Denmark/mDK-327/2020	Mink	betacoronavirus	EPI_ISL_683176	?	2020-11-13	Europe	Denmark			Europe	Denmark		genome	29782	Neovison vison	unknown	unknown	?	B.1.1.219	GR	Department of Virus and Microbiological Special Diagnostics, Statens Serum Institut, Copenhagen, Denmark	Albertsen Lab, Department of Chemistry and Bioscience, Aalborg University, Denmark	Danish Covid-19 Genome Consortium	https://www.gisaid.org/	?	?	2020-12-09	?
hCoV-19/mink/Denmark/mDK-553/2020	Mink	betacoronavirus	EPI_ISL_683291	?	2020-10-19	Europe	Denmark			Europe	Denmark		genome	29769	Neovison vison	unknown	unknown	?	B.1.1.298	GR	Department of Virus and Microbiological Special Diagnostics, Statens Serum Institut, Copenhagen, Denmark	Albertsen Lab, Department of Chemistry and Bioscience, Aalborg University, Denmark	Danish Covid-19 Genome Consortium	https://www.gisaid.org/	?	?	2020-12-09	?
hCoV-19/mink/Denmark/mDK-313/2020	Mink	betacoronavirus	EPI_ISL_683162	?	2020-11-16	Europe	Denmark			Europe	Denmark		genome	29769	Neovison vison	unknown	unknown	?	B.1.1.298	GR	Department of Virus and Microbiological Special Diagnostics, Statens Serum Institut, Copenhagen, Denmark	Albertsen Lab, Department of Chemistry and Bioscience, Aalborg University, Denmark	Danish Covid-19 Genome Consortium	https://www.gisaid.org/	?	?	2020-12-09	?
hCoV-19/mink/Denmark/mDK-580/2020	Mink	betacoronavirus	EPI_ISL_683314	?	2020-10-14	Europe	Denmark			Europe	Denmark		genome	29769	Neovison vison	unknown	unknown	?	B.1.1.298	GR	Department of Virus and Microbiological Special Diagnostics, Statens Serum Institut, Copenhagen, Denmark	Albertsen Lab, Department of Chemistry and Bioscience, Aalborg University, Denmark	Danish Covid-19 Genome Consortium	https://www.gisaid.org/	?	?	2020-12-09	?
hCoV-19/mink/Denmark/mDK-560/2020	Mink	betacoronavirus	EPI_ISL_683297	?	2020-10-19	Europe	Denmark			Europe	Denmark		genome	29769	Neovison vison	unknown	unknown	?	B.1	G	Department of Virus and Microbiological Special Diagnostics, Statens Serum Institut, Copenhagen, Denmark	Albertsen Lab, Department of Chemistry and Bioscience, Aalborg University, Denmark	Danish Covid-19 Genome Consortium	https://www.gisaid.org/	?	?	2020-12-09	?
hCoV-19/mink/Denmark/mDK-562/2020	Mink	betacoronavirus	EPI_ISL_683298	?	2020-10-15	Europe	Denmark			Europe	Denmark		genome	29768	Neovison vison	unknown	unknown	?	B.1.1.298	O	Department of Virus and Microbiological Special Diagnostics, Statens Serum Institut, Copenhagen, Denmark	Albertsen Lab, Department of Chemistry and Bioscience, Aalborg University, Denmark	Danish Covid-19 Genome Consortium	https://www.gisaid.org/	?	?	2020-12-09	?
hCoV-19/mink/Denmark/mDK-439/2020	Mink	betacoronavirus	EPI_ISL_683194	?	2020-10-28	Europe	Denmark			Europe	Denmark		genome	29769	Neovison vison	unknown	unknown	?	B.1.1.298	GR	Department of Virus and Microbiological Special Diagnostics, Statens Serum Institut, Copenhagen, Denmark	Albertsen Lab, Department of Chemistry and Bioscience, Aalborg University, Denmark	Danish Covid-19 Genome Consortium	https://www.gisaid.org/	?	?	2020-12-09	?
hCoV-19/mink/Denmark/mDK-558/2020	Mink	betacoronavirus	EPI_ISL_683296	?	2020-10-19	Europe	Denmark			Europe	Denmark		genome	29756	Neovison vison	unknown	unknown	?	B.1.1.298	O	Department of Virus and Microbiological Special Diagnostics, Statens Serum Institut, Copenhagen, Denmark	Albertsen Lab, Department of Chemistry and Bioscience, Aalborg University, Denmark	Danish Covid-19 Genome Consortium	https://www.gisaid.org/	?	?	2020-12-09	?
hCoV-19/mink/Denmark/mDK-442/2020	Mink	betacoronavirus	EPI_ISL_683197	?	2020-10-28	Europe	Denmark			Europe	Denmark		genome	29769	Neovison vison	unknown	unknown	?	B.1.1.298	GR	Department of Virus and Microbiological Special Diagnostics, Statens Serum Institut, Copenhagen, Denmark	Albertsen Lab, Department of Chemistry and Bioscience, Aalborg University, Denmark	Danish Covid-19 Genome Consortium	https://www.gisaid.org/	?	?	2020-12-09	?
hCoV-19/mink/Denmark/mDK-438/2020	Mink	betacoronavirus	EPI_ISL_683193	?	2020-10-28	Europe	Denmark			Europe	Denmark		genome	29769	Neovison vison	unknown	unknown	?	B.1.1.298	GR	Department of Virus and Microbiological Special Diagnostics, Statens Serum Institut, Copenhagen, Denmark	Albertsen Lab, Department of Chemistry and Bioscience, Aalborg University, Denmark	Danish Covid-19 Genome Consortium	https://www.gisaid.org/	?	?	2020-12-09	?
hCoV-19/mink/Denmark/mDK-328/2020	Mink	betacoronavirus	EPI_ISL_683177	?	2020-11-13	Europe	Denmark			Europe	Denmark		genome	29782	Neovison vison	unknown	unknown	?	B.1.1.219	GR	Department of Virus and Microbiological Special Diagnostics, Statens Serum Institut, Copenhagen, Denmark	Albertsen Lab, Department of Chemistry and Bioscience, Aalborg University, Denmark	Danish Covid-19 Genome Consortium	https://www.gisaid.org/	?	?	2020-12-09	?
hCoV-19/mink/Denmark/mDK-312/2020	Mink	betacoronavirus	EPI_ISL_683161	?	2020-11-16	Europe	Denmark			Europe	Denmark		genome	29769	Neovison vison	unknown	unknown	?	B.1.1.298	GR	Department of Virus and Microbiological Special Diagnostics, Statens Serum Institut, Copenhagen, Denmark	Albertsen Lab, Department of Chemistry and Bioscience, Aalborg University, Denmark	Danish Covid-19 Genome Consortium	https://www.gisaid.org/	?	?	2020-12-09	?
hCoV-19/mink/Denmark/mDK-287/2020	Mink	betacoronavirus	EPI_ISL_683137	?	2020-11-10	Europe	Denmark			Europe	Denmark		genome	29769	Neovison vison	unknown	unknown	?	B.1.1.298	GR	Department of Virus and Microbiological Special Diagnostics, Statens Serum Institut, Copenhagen, Denmark	Albertsen Lab, Department of Chemistry and Bioscience, Aalborg University, Denmark	Danish Covid-19 Genome Consortium	https://www.gisaid.org/	?	?	2020-12-09	?
hCoV-19/mink/Denmark/mDK-311/2020	Mink	betacoronavirus	EPI_ISL_683160	?	2020-11-10	Europe	Denmark			Europe	Denmark		genome	29769	Neovison vison	unknown	unknown	?	B.1.1.298	GR	Department of Virus and Microbiological Special Diagnostics, Statens Serum Institut, Copenhagen, Denmark	Albertsen Lab, Department of Chemistry and Bioscience, Aalborg University, Denmark	Danish Covid-19 Genome Consortium	https://www.gisaid.org/	?	?	2020-12-09	?
hCoV-19/mink/Denmark/mDK-329/2020	Mink	betacoronavirus	EPI_ISL_683178	?	2020-11-13	Europe	Denmark			Europe	Denmark		genome	29769	Neovison vison	unknown	unknown	?	B.1.1.298	GR	Department of Virus and Microbiological Special Diagnostics, Statens Serum Institut, Copenhagen, Denmark	Albertsen Lab, Department of Chemistry and Bioscience, Aalborg University, Denmark	Danish Covid-19 Genome Consortium	https://www.gisaid.org/	?	?	2020-12-09	?
hCoV-19/mink/Denmark/mDK-331/2020	Mink	betacoronavirus	EPI_ISL_683180	?	2020-11-13	Europe	Denmark			Europe	Denmark		genome	29769	Neovison vison	unknown	unknown	?	B.1.1.298	GR	Department of Virus and Microbiological Special Diagnostics, Statens Serum Institut, Copenhagen, Denmark	Albertsen Lab, Department of Chemistry and Bioscience, Aalborg University, Denmark	Danish Covid-19 Genome Consortium	https://www.gisaid.org/	?	?	2020-12-09	?
hCoV-19/mink/Denmark/mDK-563/2020	Mink	betacoronavirus	EPI_ISL_683299	?	2020-10-15	Europe	Denmark			Europe	Denmark		genome	29768	Neovison vison	unknown	unknown	?	B.1.1.298	O	Department of Virus and Microbiological Special Diagnostics, Statens Serum Institut, Copenhagen, Denmark	Albertsen Lab, Department of Chemistry and Bioscience, Aalborg University, Denmark	Danish Covid-19 Genome Consortium	https://www.gisaid.org/	?	?	2020-12-09	?
hCoV-19/mink/Denmark/mDK-556/2020	Mink	betacoronavirus	EPI_ISL_683294	?	2020-10-19	Europe	Denmark			Europe	Denmark		genome	29769	Neovison vison	unknown	unknown	?	B.1.1.298	GR	Department of Virus and Microbiological Special Diagnostics, Statens Serum Institut, Copenhagen, Denmark	Albertsen Lab, Department of Chemistry and Bioscience, Aalborg University, Denmark	Danish Covid-19 Genome Consortium	https://www.gisaid.org/	?	?	2020-12-09	?
hCoV-19/mink/Denmark/mDK-557/2020	Mink	betacoronavirus	EPI_ISL_683295	?	2020-10-19	Europe	Denmark			Europe	Denmark		genome	29769	Neovison vison	unknown	unknown	?	B.1.1.298	GR	Department of Virus and Microbiological Special Diagnostics, Statens Serum Institut, Copenhagen, Denmark	Albertsen Lab, Department of Chemistry and Bioscience, Aalborg University, Denmark	Danish Covid-19 Genome Consortium	https://www.gisaid.org/	?	?	2020-12-09	?
hCoV-19/mink/Denmark/mDK-319/2020	Mink	betacoronavirus	EPI_ISL_683168	?	2020-11-15	Europe	Denmark			Europe	Denmark		genome	29769	Neovison vison	unknown	unknown	?	B.1.1.298	GR	Department of Virus and Microbiological Special Diagnostics, Statens Serum Institut, Copenhagen, Denmark	Albertsen Lab, Department of Chemistry and Bioscience, Aalborg University, Denmark	Danish Covid-19 Genome Consortium	https://www.gisaid.org/	?	?	2020-12-09	?
hCoV-19/mink/Denmark/mDK-322/2020	Mink	betacoronavirus	EPI_ISL_683171	?	2020-11-14	Europe	Denmark			Europe	Denmark		genome	29769	Neovison vison	unknown	unknown	?	B.1.1.298	GR	Department of Virus and Microbiological Special Diagnostics, Statens Serum Institut, Copenhagen, Denmark	Albertsen Lab, Department of Chemistry and Bioscience, Aalborg University, Denmark	Danish Covid-19 Genome Consortium	https://www.gisaid.org/	?	?	2020-12-09	?
hCoV-19/mink/Denmark/mDK-547/2020	Mink	betacoronavirus	EPI_ISL_683285	?	2020-10-19	Europe	Denmark			Europe	Denmark		genome	29757	Neovison vison	unknown	unknown	?	B.1.1.298	GR	Department of Virus and Microbiological Special Diagnostics, Statens Serum Institut, Copenhagen, Denmark	Albertsen Lab, Department of Chemistry and Bioscience, Aalborg University, Denmark	Danish Covid-19 Genome Consortium	https://www.gisaid.org/	?	?	2020-12-09	?
hCoV-19/mink/Denmark/mDK-422/2020	Mink	betacoronavirus	EPI_ISL_683182	?	2020-10-27	Europe	Denmark			Europe	Denmark		genome	29769	Neovison vison	unknown	unknown	?	B.1.1.298	GR	Department of Virus and Microbiological Special Diagnostics, Statens Serum Institut, Copenhagen, Denmark	Albertsen Lab, Department of Chemistry and Bioscience, Aalborg University, Denmark	Danish Covid-19 Genome Consortium	https://www.gisaid.org/	?	?	2020-12-09	?
hCoV-19/cat/Denmark/mDK-315/2020	Cat	betacoronavirus	EPI_ISL_683164	?	2020-11-17	Europe	Denmark			Europe	Denmark		genome	29769	Felis catus	unknown	unknown	?	B.1.1.298	GR	Department of Virus and Microbiological Special Diagnostics, Statens Serum Institut, Copenhagen, Denmark	Albertsen Lab, Department of Chemistry and Bioscience, Aalborg University, Denmark	Danish Covid-19 Genome Consortium	https://www.gisaid.org/	?	?	2020-12-09	?
hCoV-19/mink/Denmark/mDK-297/2020	Mink	betacoronavirus	EPI_ISL_683146	?	2020-11-10	Europe	Denmark			Europe	Denmark		genome	29769	Neovison vison	unknown	unknown	?	B.1.1.298	GR	Department of Virus and Microbiological Special Diagnostics, Statens Serum Institut, Copenhagen, Denmark	Albertsen Lab, Department of Chemistry and Bioscience, Aalborg University, Denmark	Danish Covid-19 Genome Consortium	https://www.gisaid.org/	?	?	2020-12-09	?
hCoV-19/mink/Denmark/mDK-540/2020	Mink	betacoronavirus	EPI_ISL_683279	?	2020-10-16	Europe	Denmark			Europe	Denmark		genome	29769	Neovison vison	unknown	unknown	?	B.1.1.298	GR	Department of Virus and Microbiological Special Diagnostics, Statens Serum Institut, Copenhagen, Denmark	Albertsen Lab, Department of Chemistry and Bioscience, Aalborg University, Denmark	Danish Covid-19 Genome Consortium	https://www.gisaid.org/	?	?	2020-12-09	?
hCoV-19/mink/Denmark/mDK-310/2020	Mink	betacoronavirus	EPI_ISL_683159	?	2020-11-10	Europe	Denmark			Europe	Denmark		genome	29769	Neovison vison	unknown	unknown	?	B.1.1.298	GR	Department of Virus and Microbiological Special Diagnostics, Statens Serum Institut, Copenhagen, Denmark	Albertsen Lab, Department of Chemistry and Bioscience, Aalborg University, Denmark	Danish Covid-19 Genome Consortium	https://www.gisaid.org/	?	?	2020-12-09	?
hCoV-19/mink/Denmark/mDK-554/2020	Mink	betacoronavirus	EPI_ISL_683292	?	2020-10-19	Europe	Denmark			Europe	Denmark		genome	29769	Neovison vison	unknown	unknown	?	B.1.1.298	GR	Department of Virus and Microbiological Special Diagnostics, Statens Serum Institut, Copenhagen, Denmark	Albertsen Lab, Department of Chemistry and Bioscience, Aalborg University, Denmark	Danish Covid-19 Genome Consortium	https://www.gisaid.org/	?	?	2020-12-09	?
hCoV-19/mink/Denmark/mDK-323/2020	Mink	betacoronavirus	EPI_ISL_683172	?	2020-11-14	Europe	Denmark			Europe	Denmark		genome	29768	Neovison vison	unknown	unknown	?	B.1.1.298	O	Department of Virus and Microbiological Special Diagnostics, Statens Serum Institut, Copenhagen, Denmark	Albertsen Lab, Department of Chemistry and Bioscience, Aalborg University, Denmark	Danish Covid-19 Genome Consortium	https://www.gisaid.org/	?	?	2020-12-09	?
hCoV-19/mink/Denmark/mDK-325/2020	Mink	betacoronavirus	EPI_ISL_683174	?	2020-11-14	Europe	Denmark			Europe	Denmark		genome	29769	Neovison vison	unknown	unknown	?	B.1.1.298	GR	Department of Virus and Microbiological Special Diagnostics, Statens Serum Institut, Copenhagen, Denmark	Albertsen Lab, Department of Chemistry and Bioscience, Aalborg University, Denmark	Danish Covid-19 Genome Consortium	https://www.gisaid.org/	?	?	2020-12-09	?
hCoV-19/mink/Denmark/mDK-539/2020	Mink	betacoronavirus	EPI_ISL_683278	?	2020-10-19	Europe	Denmark			Europe	Denmark		genome	29769	Neovison vison	unknown	unknown	?	B.1.1.298	GR	Department of Virus and Microbiological Special Diagnostics, Statens Serum Institut, Copenhagen, Denmark	Albertsen Lab, Department of Chemistry and Bioscience, Aalborg University, Denmark	Danish Covid-19 Genome Consortium	https://www.gisaid.org/	?	?	2020-12-09	?
hCoV-19/mink/Denmark/mDK-530/2020	Mink	betacoronavirus	EPI_ISL_683271	?	2020-10-16	Europe	Denmark			Europe	Denmark		genome	29768	Neovison vison	unknown	unknown	?	B.1.1.298	O	Department of Virus and Microbiological Special Diagnostics, Statens Serum Institut, Copenhagen, Denmark	Albertsen Lab, Department of Chemistry and Bioscience, Aalborg University, Denmark	Danish Covid-19 Genome Consortium	https://www.gisaid.org/	?	?	2020-12-09	?
hCoV-19/mink/Denmark/mDK-427/2020	Mink	betacoronavirus	EPI_ISL_683185	?	2020-10-27	Europe	Denmark			Europe	Denmark		genome	29768	Neovison vison	unknown	unknown	?	B.1.1.298	O	Department of Virus and Microbiological Special Diagnostics, Statens Serum Institut, Copenhagen, Denmark	Albertsen Lab, Department of Chemistry and Bioscience, Aalborg University, Denmark	Danish Covid-19 Genome Consortium	https://www.gisaid.org/	?	?	2020-12-09	?
hCoV-19/cat/Denmark/mDK-316/2020	Cat	betacoronavirus	EPI_ISL_683165	?	2020-11-17	Europe	Denmark			Europe	Denmark		genome	29769	Felis catus	unknown	unknown	?	B.1.1.298	GR	Department of Virus and Microbiological Special Diagnostics, Statens Serum Institut, Copenhagen, Denmark	Albertsen Lab, Department of Chemistry and Bioscience, Aalborg University, Denmark	Danish Covid-19 Genome Consortium	https://www.gisaid.org/	?	?	2020-12-09	?
hCoV-19/mink/Denmark/mDK-314/2020	Mink	betacoronavirus	EPI_ISL_683163	?	2020-11-16	Europe	Denmark			Europe	Denmark		genome	29769	Neovison vison	unknown	unknown	?	B.1.1.298	GR	Department of Virus and Microbiological Special Diagnostics, Statens Serum Institut, Copenhagen, Denmark	Albertsen Lab, Department of Chemistry and Bioscience, Aalborg University, Denmark	Danish Covid-19 Genome Consortium	https://www.gisaid.org/	?	?	2020-12-09	?
hCoV-19/mink/Denmark/mDK-548/2020	Mink	betacoronavirus	EPI_ISL_683286	?	2020-10-19	Europe	Denmark			Europe	Denmark		genome	29757	Neovison vison	unknown	unknown	?	B.1.1.298	GR	Department of Virus and Microbiological Special Diagnostics, Statens Serum Institut, Copenhagen, Denmark	Albertsen Lab, Department of Chemistry and Bioscience, Aalborg University, Denmark	Danish Covid-19 Genome Consortium	https://www.gisaid.org/	?	?	2020-12-09	?
hCoV-19/mink/Denmark/mDK-535/2020	Mink	betacoronavirus	EPI_ISL_683275	?	2020-10-16	Europe	Denmark			Europe	Denmark		genome	29769	Neovison vison	unknown	unknown	?	B.1.1.298	GR	Department of Virus and Microbiological Special Diagnostics, Statens Serum Institut, Copenhagen, Denmark	Albertsen Lab, Department of Chemistry and Bioscience, Aalborg University, Denmark	Danish Covid-19 Genome Consortium	https://www.gisaid.org/	?	?	2020-12-09	?
hCoV-19/mink/Denmark/mDK-305/2020	Mink	betacoronavirus	EPI_ISL_683154	?	2020-11-10	Europe	Denmark			Europe	Denmark		genome	29769	Neovison vison	unknown	unknown	?	B.1.1.298	GR	Department of Virus and Microbiological Special Diagnostics, Statens Serum Institut, Copenhagen, Denmark	Albertsen Lab, Department of Chemistry and Bioscience, Aalborg University, Denmark	Danish Covid-19 Genome Consortium	https://www.gisaid.org/	?	?	2020-12-09	?
hCoV-19/mink/Denmark/mDK-306/2020	Mink	betacoronavirus	EPI_ISL_683155	?	2020-11-10	Europe	Denmark			Europe	Denmark		genome	29769	Neovison vison	unknown	unknown	?	B.1.1.298	GR	Department of Virus and Microbiological Special Diagnostics, Statens Serum Institut, Copenhagen, Denmark	Albertsen Lab, Department of Chemistry and Bioscience, Aalborg University, Denmark	Danish Covid-19 Genome Consortium	https://www.gisaid.org/	?	?	2020-12-09	?
hCoV-19/mink/Denmark/mDK-320/2020	Mink	betacoronavirus	EPI_ISL_683169	?	2020-11-14	Europe	Denmark			Europe	Denmark		genome	29769	Neovison vison	unknown	unknown	?	B.1.1.298	GR	Department of Virus and Microbiological Special Diagnostics, Statens Serum Institut, Copenhagen, Denmark	Albertsen Lab, Department of Chemistry and Bioscience, Aalborg University, Denmark	Danish Covid-19 Genome Consortium	https://www.gisaid.org/	?	?	2020-12-09	?
hCoV-19/mink/Denmark/mDK-307/2020	Mink	betacoronavirus	EPI_ISL_683156	?	2020-11-10	Europe	Denmark			Europe	Denmark		genome	29769	Neovison vison	unknown	unknown	?	B.1.1.298	GR	Department of Virus and Microbiological Special Diagnostics, Statens Serum Institut, Copenhagen, Denmark	Albertsen Lab, Department of Chemistry and Bioscience, Aalborg University, Denmark	Danish Covid-19 Genome Consortium	https://www.gisaid.org/	?	?	2020-12-09	?
hCoV-19/mink/Denmark/mDK-536/2020	Mink	betacoronavirus	EPI_ISL_683276	?	2020-10-16	Europe	Denmark			Europe	Denmark		genome	29769	Neovison vison	unknown	unknown	?	B.1.1.298	GR	Department of Virus and Microbiological Special Diagnostics, Statens Serum Institut, Copenhagen, Denmark	Albertsen Lab, Department of Chemistry and Bioscience, Aalborg University, Denmark	Danish Covid-19 Genome Consortium	https://www.gisaid.org/	?	?	2020-12-09	?
hCoV-19/mink/Denmark/mDK-518/2020	Mink	betacoronavirus	EPI_ISL_683260	?	2020-11-18	Europe	Denmark			Europe	Denmark		genome	29782	Neovison vison	unknown	unknown	?	B.1.536	G	Department of Virus and Microbiological Special Diagnostics, Statens Serum Institut, Copenhagen, Denmark	Albertsen Lab, Department of Chemistry and Bioscience, Aalborg University, Denmark	Danish Covid-19 Genome Consortium	https://www.gisaid.org/	?	?	2020-12-09	?
hCoV-19/mink/Denmark/mDK-308/2020	Mink	betacoronavirus	EPI_ISL_683157	?	2020-11-10	Europe	Denmark			Europe	Denmark		genome	29757	Neovison vison	unknown	unknown	?	B.1.1.298	GR	Department of Virus and Microbiological Special Diagnostics, Statens Serum Institut, Copenhagen, Denmark	Albertsen Lab, Department of Chemistry and Bioscience, Aalborg University, Denmark	Danish Covid-19 Genome Consortium	https://www.gisaid.org/	?	?	2020-12-09	?
hCoV-19/mink/Denmark/mDK-549/2020	Mink	betacoronavirus	EPI_ISL_683287	?	2020-10-19	Europe	Denmark			Europe	Denmark		genome	29769	Neovison vison	unknown	unknown	?	B.1.1.298	GR	Department of Virus and Microbiological Special Diagnostics, Statens Serum Institut, Copenhagen, Denmark	Albertsen Lab, Department of Chemistry and Bioscience, Aalborg University, Denmark	Danish Covid-19 Genome Consortium	https://www.gisaid.org/	?	?	2020-12-09	?
hCoV-19/mink/Denmark/mDK-304/2020	Mink	betacoronavirus	EPI_ISL_683153	?	2020-11-10	Europe	Denmark			Europe	Denmark		genome	29769	Neovison vison	unknown	unknown	?	B.1.1.298	GR	Department of Virus and Microbiological Special Diagnostics, Statens Serum Institut, Copenhagen, Denmark	Albertsen Lab, Department of Chemistry and Bioscience, Aalborg University, Denmark	Danish Covid-19 Genome Consortium	https://www.gisaid.org/	?	?	2020-12-09	?
hCoV-19/mink/Denmark/mDK-533/2020	Mink	betacoronavirus	EPI_ISL_683274	?	2020-10-19	Europe	Denmark			Europe	Denmark		genome	29768	Neovison vison	unknown	unknown	?	B.1.1.298	O	Department of Virus and Microbiological Special Diagnostics, Statens Serum Institut, Copenhagen, Denmark	Albertsen Lab, Department of Chemistry and Bioscience, Aalborg University, Denmark	Danish Covid-19 Genome Consortium	https://www.gisaid.org/	?	?	2020-12-09	?
hCoV-19/mink/Denmark/mDK-528/2020	Mink	betacoronavirus	EPI_ISL_683270	?	2020-10-16	Europe	Denmark			Europe	Denmark		genome	29768	Neovison vison	unknown	unknown	?	B.1.1.298	O	Department of Virus and Microbiological Special Diagnostics, Statens Serum Institut, Copenhagen, Denmark	Albertsen Lab, Department of Chemistry and Bioscience, Aalborg University, Denmark	Danish Covid-19 Genome Consortium	https://www.gisaid.org/	?	?	2020-12-09	?
hCoV-19/mink/Denmark/mDK-288/2020	Mink	betacoronavirus	EPI_ISL_683138	?	2020-11-10	Europe	Denmark			Europe	Denmark		genome	29768	Neovison vison	unknown	unknown	?	B.1.1.298	GR	Department of Virus and Microbiological Special Diagnostics, Statens Serum Institut, Copenhagen, Denmark	Albertsen Lab, Department of Chemistry and Bioscience, Aalborg University, Denmark	Danish Covid-19 Genome Consortium	https://www.gisaid.org/	?	?	2020-12-09	?
hCoV-19/mink/Denmark/mDK-510/2020	Mink	betacoronavirus	EPI_ISL_683255	?	2020-11-18	Europe	Denmark			Europe	Denmark		genome	29769	Neovison vison	unknown	unknown	?	B.1.1.298	GR	Department of Virus and Microbiological Special Diagnostics, Statens Serum Institut, Copenhagen, Denmark	Albertsen Lab, Department of Chemistry and Bioscience, Aalborg University, Denmark	Danish Covid-19 Genome Consortium	https://www.gisaid.org/	?	?	2020-12-09	?
hCoV-19/mink/Denmark/mDK-245/2020	Mink	betacoronavirus	EPI_ISL_683098	?	2020-11-06	Europe	Denmark			Europe	Denmark		genome	29769	Neovison vison	unknown	unknown	?	B.1.1.298	GR	Department of Virus and Microbiological Special Diagnostics, Statens Serum Institut, Copenhagen, Denmark	Albertsen Lab, Department of Chemistry and Bioscience, Aalborg University, Denmark	Danish Covid-19 Genome Consortium	https://www.gisaid.org/	?	?	2020-12-09	?
hCoV-19/mink/Denmark/mDK-501/2020	Mink	betacoronavirus	EPI_ISL_683246	?	2020-10-21	Europe	Denmark			Europe	Denmark		genome	29768	Neovison vison	unknown	unknown	?	B.1.1.298	O	Department of Virus and Microbiological Special Diagnostics, Statens Serum Institut, Copenhagen, Denmark	Albertsen Lab, Department of Chemistry and Bioscience, Aalborg University, Denmark	Danish Covid-19 Genome Consortium	https://www.gisaid.org/	?	?	2020-12-09	?
hCoV-19/mink/Denmark/mDK-499/2020	Mink	betacoronavirus	EPI_ISL_683245	?	2020-10-21	Europe	Denmark			Europe	Denmark		genome	29769	Neovison vison	unknown	unknown	?	B.1.1.298	GR	Department of Virus and Microbiological Special Diagnostics, Statens Serum Institut, Copenhagen, Denmark	Albertsen Lab, Department of Chemistry and Bioscience, Aalborg University, Denmark	Danish Covid-19 Genome Consortium	https://www.gisaid.org/	?	?	2020-12-09	?
hCoV-19/mink/Denmark/mDK-221/2020	Mink	betacoronavirus	EPI_ISL_683072	?	2020-11-02	Europe	Denmark			Europe	Denmark		genome	29769	Neovison vison	unknown	unknown	?	B.1.1.298	GR	Department of Virus and Microbiological Special Diagnostics, Statens Serum Institut, Copenhagen, Denmark	Albertsen Lab, Department of Chemistry and Bioscience, Aalborg University, Denmark	Danish Covid-19 Genome Consortium	https://www.gisaid.org/	?	?	2020-12-09	?
hCoV-19/mink/Denmark/mDK-503/2020	Mink	betacoronavirus	EPI_ISL_683248	?	2020-10-21	Europe	Denmark			Europe	Denmark		genome	29768	Neovison vison	unknown	unknown	?	B.1.1.298	O	Department of Virus and Microbiological Special Diagnostics, Statens Serum Institut, Copenhagen, Denmark	Albertsen Lab, Department of Chemistry and Bioscience, Aalborg University, Denmark	Danish Covid-19 Genome Consortium	https://www.gisaid.org/	?	?	2020-12-09	?
hCoV-19/mink/Denmark/mDK-497/2020	Mink	betacoronavirus	EPI_ISL_683243	?	2020-10-21	Europe	Denmark			Europe	Denmark		genome	29768	Neovison vison	unknown	unknown	?	B.1.1.298	O	Department of Virus and Microbiological Special Diagnostics, Statens Serum Institut, Copenhagen, Denmark	Albertsen Lab, Department of Chemistry and Bioscience, Aalborg University, Denmark	Danish Covid-19 Genome Consortium	https://www.gisaid.org/	?	?	2020-12-09	?
hCoV-19/mink/Denmark/mDK-502/2020	Mink	betacoronavirus	EPI_ISL_683247	?	2020-10-21	Europe	Denmark			Europe	Denmark		genome	29768	Neovison vison	unknown	unknown	?	B.1.1.298	O	Department of Virus and Microbiological Special Diagnostics, Statens Serum Institut, Copenhagen, Denmark	Albertsen Lab, Department of Chemistry and Bioscience, Aalborg University, Denmark	Danish Covid-19 Genome Consortium	https://www.gisaid.org/	?	?	2020-12-09	?
hCoV-19/mink/Denmark/mDK-492/2020	Mink	betacoronavirus	EPI_ISL_683238	?	2020-10-21	Europe	Denmark			Europe	Denmark		genome	29769	Neovison vison	unknown	unknown	?	B.1.1.298	GR	Department of Virus and Microbiological Special Diagnostics, Statens Serum Institut, Copenhagen, Denmark	Albertsen Lab, Department of Chemistry and Bioscience, Aalborg University, Denmark	Danish Covid-19 Genome Consortium	https://www.gisaid.org/	?	?	2020-12-09	?
hCoV-19/mink/Denmark/mDK-480/2020	Mink	betacoronavirus	EPI_ISL_683226	?	2020-10-22	Europe	Denmark			Europe	Denmark		genome	29769	Neovison vison	unknown	unknown	?	B.1.1.298	GR	Department of Virus and Microbiological Special Diagnostics, Statens Serum Institut, Copenhagen, Denmark	Albertsen Lab, Department of Chemistry and Bioscience, Aalborg University, Denmark	Danish Covid-19 Genome Consortium	https://www.gisaid.org/	?	?	2020-12-09	?
hCoV-19/mink/Denmark/mDK-496/2020	Mink	betacoronavirus	EPI_ISL_683242	?	2020-10-21	Europe	Denmark			Europe	Denmark		genome	29756	Neovison vison	unknown	unknown	?	B.1.1.298	O	Department of Virus and Microbiological Special Diagnostics, Statens Serum Institut, Copenhagen, Denmark	Albertsen Lab, Department of Chemistry and Bioscience, Aalborg University, Denmark	Danish Covid-19 Genome Consortium	https://www.gisaid.org/	?	?	2020-12-09	?
hCoV-19/mink/Denmark/mDK-487/2020	Mink	betacoronavirus	EPI_ISL_683233	?	2020-10-22	Europe	Denmark			Europe	Denmark		genome	29769	Neovison vison	unknown	unknown	?	B.1.1.298	GR	Department of Virus and Microbiological Special Diagnostics, Statens Serum Institut, Copenhagen, Denmark	Albertsen Lab, Department of Chemistry and Bioscience, Aalborg University, Denmark	Danish Covid-19 Genome Consortium	https://www.gisaid.org/	?	?	2020-12-09	?
hCoV-19/mink/Denmark/mDK-240/2020	Mink	betacoronavirus	EPI_ISL_683089	?	2020-10-30	Europe	Denmark			Europe	Denmark		genome	29769	Neovison vison	unknown	unknown	?	B.1.1.298	GR	Department of Virus and Microbiological Special Diagnostics, Statens Serum Institut, Copenhagen, Denmark	Albertsen Lab, Department of Chemistry and Bioscience, Aalborg University, Denmark	Danish Covid-19 Genome Consortium	https://www.gisaid.org/	?	?	2020-12-09	?
hCoV-19/mink/Denmark/mDK-482/2020	Mink	betacoronavirus	EPI_ISL_683228	?	2020-10-22	Europe	Denmark			Europe	Denmark		genome	29769	Neovison vison	unknown	unknown	?	B.1.1.298	GR	Department of Virus and Microbiological Special Diagnostics, Statens Serum Institut, Copenhagen, Denmark	Albertsen Lab, Department of Chemistry and Bioscience, Aalborg University, Denmark	Danish Covid-19 Genome Consortium	https://www.gisaid.org/	?	?	2020-12-09	?
hCoV-19/mink/Denmark/mDK-248/2020	Mink	betacoronavirus	EPI_ISL_683101	?	2020-11-06	Europe	Denmark			Europe	Denmark		genome	29769	Neovison vison	unknown	unknown	?	B.1.1.298	GR	Department of Virus and Microbiological Special Diagnostics, Statens Serum Institut, Copenhagen, Denmark	Albertsen Lab, Department of Chemistry and Bioscience, Aalborg University, Denmark	Danish Covid-19 Genome Consortium	https://www.gisaid.org/	?	?	2020-12-09	?
hCoV-19/mink/Denmark/mDK-489/2020	Mink	betacoronavirus	EPI_ISL_683235	?	2020-10-21	Europe	Denmark			Europe	Denmark		genome	29768	Neovison vison	unknown	unknown	?	B.1.1.298	GR	Department of Virus and Microbiological Special Diagnostics, Statens Serum Institut, Copenhagen, Denmark	Albertsen Lab, Department of Chemistry and Bioscience, Aalborg University, Denmark	Danish Covid-19 Genome Consortium	https://www.gisaid.org/	?	?	2020-12-09	?
hCoV-19/mink/Denmark/mDK-483/2020	Mink	betacoronavirus	EPI_ISL_683229	?	2020-10-22	Europe	Denmark			Europe	Denmark		genome	29769	Neovison vison	unknown	unknown	?	B.1.1.298	GR	Department of Virus and Microbiological Special Diagnostics, Statens Serum Institut, Copenhagen, Denmark	Albertsen Lab, Department of Chemistry and Bioscience, Aalborg University, Denmark	Danish Covid-19 Genome Consortium	https://www.gisaid.org/	?	?	2020-12-09	?
hCoV-19/mink/Denmark/mDK-243/2020	Mink	betacoronavirus	EPI_ISL_683096	?	2020-11-06	Europe	Denmark			Europe	Denmark		genome	29769	Neovison vison	unknown	unknown	?	B.1.1.298	GR	Department of Virus and Microbiological Special Diagnostics, Statens Serum Institut, Copenhagen, Denmark	Albertsen Lab, Department of Chemistry and Bioscience, Aalborg University, Denmark	Danish Covid-19 Genome Consortium	https://www.gisaid.org/	?	?	2020-12-09	?
hCoV-19/mink/Denmark/mDK-247/2020	Mink	betacoronavirus	EPI_ISL_683100	?	2020-11-06	Europe	Denmark			Europe	Denmark		genome	29769	Neovison vison	unknown	unknown	?	B.1.1.298	GR	Department of Virus and Microbiological Special Diagnostics, Statens Serum Institut, Copenhagen, Denmark	Albertsen Lab, Department of Chemistry and Bioscience, Aalborg University, Denmark	Danish Covid-19 Genome Consortium	https://www.gisaid.org/	?	?	2020-12-09	?
hCoV-19/mink/Denmark/mDK-107/2020	Mink	betacoronavirus	EPI_ISL_683094	?	2020-08-26	Europe	Denmark			Europe	Denmark		genome	29769	Neovison vison	unknown	unknown	?	B.1.1.298	GR	Department of Virus and Microbiological Special Diagnostics, Statens Serum Institut, Copenhagen, Denmark	Albertsen Lab, Department of Chemistry and Bioscience, Aalborg University, Denmark	Danish Covid-19 Genome Consortium	https://www.gisaid.org/	?	?	2020-12-09	?
hCoV-19/mink/Denmark/mDK-222/2020	Mink	betacoronavirus	EPI_ISL_683073	?	2020-11-02	Europe	Denmark			Europe	Denmark		genome	29769	Neovison vison	unknown	unknown	?	B.1.1.298	GR	Department of Virus and Microbiological Special Diagnostics, Statens Serum Institut, Copenhagen, Denmark	Albertsen Lab, Department of Chemistry and Bioscience, Aalborg University, Denmark	Danish Covid-19 Genome Consortium	https://www.gisaid.org/	?	?	2020-12-09	?
hCoV-19/mink/Denmark/mDK-225/2020	Mink	betacoronavirus	EPI_ISL_683076	?	2020-11-02	Europe	Denmark			Europe	Denmark		genome	29769	Neovison vison	unknown	unknown	?	B.1.1.298	GR	Department of Virus and Microbiological Special Diagnostics, Statens Serum Institut, Copenhagen, Denmark	Albertsen Lab, Department of Chemistry and Bioscience, Aalborg University, Denmark	Danish Covid-19 Genome Consortium	https://www.gisaid.org/	?	?	2020-12-09	?
hCoV-19/mink/Denmark/mDK-477/2020	Mink	betacoronavirus	EPI_ISL_683225	?	2020-10-22	Europe	Denmark			Europe	Denmark		genome	29769	Neovison vison	unknown	unknown	?	B.1.1.298	GR	Department of Virus and Microbiological Special Diagnostics, Statens Serum Institut, Copenhagen, Denmark	Albertsen Lab, Department of Chemistry and Bioscience, Aalborg University, Denmark	Danish Covid-19 Genome Consortium	https://www.gisaid.org/	?	?	2020-12-09	?
hCoV-19/mink/Denmark/mDK-229/2020	Mink	betacoronavirus	EPI_ISL_683079	?	2020-11-02	Europe	Denmark			Europe	Denmark		genome	29769	Neovison vison	unknown	unknown	?	B.1.1.298	GR	Department of Virus and Microbiological Special Diagnostics, Statens Serum Institut, Copenhagen, Denmark	Albertsen Lab, Department of Chemistry and Bioscience, Aalborg University, Denmark	Danish Covid-19 Genome Consortium	https://www.gisaid.org/	?	?	2020-12-09	?
hCoV-19/mink/Denmark/mDK-111/2020	Mink	betacoronavirus	EPI_ISL_683095	?	2020-09-01	Europe	Denmark			Europe	Denmark		genome	29769	Neovison vison	unknown	unknown	?	B.1.1.298	GR	Department of Virus and Microbiological Special Diagnostics, Statens Serum Institut, Copenhagen, Denmark	Albertsen Lab, Department of Chemistry and Bioscience, Aalborg University, Denmark	Danish Covid-19 Genome Consortium	https://www.gisaid.org/	?	?	2020-12-09	?
hCoV-19/mink/Denmark/mDK-230/2020	Mink	betacoronavirus	EPI_ISL_683080	?	2020-11-02	Europe	Denmark			Europe	Denmark		genome	29769	Neovison vison	unknown	unknown	?	B.1.1.298	GR	Department of Virus and Microbiological Special Diagnostics, Statens Serum Institut, Copenhagen, Denmark	Albertsen Lab, Department of Chemistry and Bioscience, Aalborg University, Denmark	Danish Covid-19 Genome Consortium	https://www.gisaid.org/	?	?	2020-12-09	?
hCoV-19/mink/Denmark/mDK-239/2020	Mink	betacoronavirus	EPI_ISL_683088	?	2020-10-30	Europe	Denmark			Europe	Denmark		genome	29769	Neovison vison	unknown	unknown	?	B.1.1.298	GR	Department of Virus and Microbiological Special Diagnostics, Statens Serum Institut, Copenhagen, Denmark	Albertsen Lab, Department of Chemistry and Bioscience, Aalborg University, Denmark	Danish Covid-19 Genome Consortium	https://www.gisaid.org/	?	?	2020-12-09	?
hCoV-19/mink/Denmark/mDK-238/2020	Mink	betacoronavirus	EPI_ISL_683087	?	2020-10-30	Europe	Denmark			Europe	Denmark		genome	29768	Neovison vison	unknown	unknown	?	B.1.1.298	GR	Department of Virus and Microbiological Special Diagnostics, Statens Serum Institut, Copenhagen, Denmark	Albertsen Lab, Department of Chemistry and Bioscience, Aalborg University, Denmark	Danish Covid-19 Genome Consortium	https://www.gisaid.org/	?	?	2020-12-09	?
hCoV-19/mink/Denmark/mDK-246/2020	Mink	betacoronavirus	EPI_ISL_683099	?	2020-11-06	Europe	Denmark			Europe	Denmark		genome	29769	Neovison vison	unknown	unknown	?	B.1.1.298	GR	Department of Virus and Microbiological Special Diagnostics, Statens Serum Institut, Copenhagen, Denmark	Albertsen Lab, Department of Chemistry and Bioscience, Aalborg University, Denmark	Danish Covid-19 Genome Consortium	https://www.gisaid.org/	?	?	2020-12-09	?
hCoV-19/mink/Denmark/mDK-224/2020	Mink	betacoronavirus	EPI_ISL_683075	?	2020-11-02	Europe	Denmark			Europe	Denmark		genome	29769	Neovison vison	unknown	unknown	?	B.1.1.298	GR	Department of Virus and Microbiological Special Diagnostics, Statens Serum Institut, Copenhagen, Denmark	Albertsen Lab, Department of Chemistry and Bioscience, Aalborg University, Denmark	Danish Covid-19 Genome Consortium	https://www.gisaid.org/	?	?	2020-12-09	?
hCoV-19/mink/Denmark/mDK-232/2020	Mink	betacoronavirus	EPI_ISL_683082	?	2020-11-02	Europe	Denmark			Europe	Denmark		genome	29769	Neovison vison	unknown	unknown	?	B.1.1.298	GR	Department of Virus and Microbiological Special Diagnostics, Statens Serum Institut, Copenhagen, Denmark	Albertsen Lab, Department of Chemistry and Bioscience, Aalborg University, Denmark	Danish Covid-19 Genome Consortium	https://www.gisaid.org/	?	?	2020-12-09	?
hCoV-19/mink/Denmark/mDK-474/2020	Mink	betacoronavirus	EPI_ISL_683223	?	2020-10-22	Europe	Denmark			Europe	Denmark		genome	29767	Neovison vison	unknown	unknown	?	B.1.1.298	GR	Department of Virus and Microbiological Special Diagnostics, Statens Serum Institut, Copenhagen, Denmark	Albertsen Lab, Department of Chemistry and Bioscience, Aalborg University, Denmark	Danish Covid-19 Genome Consortium	https://www.gisaid.org/	?	?	2020-12-09	?
hCoV-19/mink/Denmark/mDK-244/2020	Mink	betacoronavirus	EPI_ISL_683097	?	2020-11-06	Europe	Denmark			Europe	Denmark		genome	29769	Neovison vison	unknown	unknown	?	B.1.1.298	GR	Department of Virus and Microbiological Special Diagnostics, Statens Serum Institut, Copenhagen, Denmark	Albertsen Lab, Department of Chemistry and Bioscience, Aalborg University, Denmark	Danish Covid-19 Genome Consortium	https://www.gisaid.org/	?	?	2020-12-09	?
hCoV-19/mink/Denmark/mDK-218/2020	Mink	betacoronavirus	EPI_ISL_683069	?	2020-11-02	Europe	Denmark			Europe	Denmark		genome	29769	Neovison vison	unknown	unknown	?	B.1.1.298	GR	Department of Virus and Microbiological Special Diagnostics, Statens Serum Institut, Copenhagen, Denmark	Albertsen Lab, Department of Chemistry and Bioscience, Aalborg University, Denmark	Danish Covid-19 Genome Consortium	https://www.gisaid.org/	?	?	2020-12-09	?
hCoV-19/mink/Denmark/mDK-227/2020	Mink	betacoronavirus	EPI_ISL_683077	?	2020-11-02	Europe	Denmark			Europe	Denmark		genome	29769	Neovison vison	unknown	unknown	?	B.1.1.298	GR	Department of Virus and Microbiological Special Diagnostics, Statens Serum Institut, Copenhagen, Denmark	Albertsen Lab, Department of Chemistry and Bioscience, Aalborg University, Denmark	Danish Covid-19 Genome Consortium	https://www.gisaid.org/	?	?	2020-12-09	?
hCoV-19/mink/Denmark/mDK-236/2020	Mink	betacoronavirus	EPI_ISL_683086	?	2020-11-02	Europe	Denmark			Europe	Denmark		genome	29769	Neovison vison	unknown	unknown	?	B.1.1.298	GR	Department of Virus and Microbiological Special Diagnostics, Statens Serum Institut, Copenhagen, Denmark	Albertsen Lab, Department of Chemistry and Bioscience, Aalborg University, Denmark	Danish Covid-19 Genome Consortium	https://www.gisaid.org/	?	?	2020-12-09	?
hCoV-19/mink/Denmark/mDK-220/2020	Mink	betacoronavirus	EPI_ISL_683071	?	2020-11-02	Europe	Denmark			Europe	Denmark		genome	29769	Neovison vison	unknown	unknown	?	B.1.1.298	GR	Department of Virus and Microbiological Special Diagnostics, Statens Serum Institut, Copenhagen, Denmark	Albertsen Lab, Department of Chemistry and Bioscience, Aalborg University, Denmark	Danish Covid-19 Genome Consortium	https://www.gisaid.org/	?	?	2020-12-09	?
hCoV-19/mink/Denmark/mDK-106/2020	Mink	betacoronavirus	EPI_ISL_683093	?	2020-08-26	Europe	Denmark			Europe	Denmark		genome	29769	Neovison vison	unknown	unknown	?	B.1.1.298	GR	Department of Virus and Microbiological Special Diagnostics, Statens Serum Institut, Copenhagen, Denmark	Albertsen Lab, Department of Chemistry and Bioscience, Aalborg University, Denmark	Danish Covid-19 Genome Consortium	https://www.gisaid.org/	?	?	2020-12-09	?
hCoV-19/mink/Denmark/mDK-231/2020	Mink	betacoronavirus	EPI_ISL_683081	?	2020-11-02	Europe	Denmark			Europe	Denmark		genome	29769	Neovison vison	unknown	unknown	?	B.1.1.298	GR	Department of Virus and Microbiological Special Diagnostics, Statens Serum Institut, Copenhagen, Denmark	Albertsen Lab, Department of Chemistry and Bioscience, Aalborg University, Denmark	Danish Covid-19 Genome Consortium	https://www.gisaid.org/	?	?	2020-12-09	?
hCoV-19/mink/Denmark/mDK-203/2020	Mink	betacoronavirus	EPI_ISL_683054	?	2020-11-03	Europe	Denmark			Europe	Denmark		genome	29769	Neovison vison	unknown	unknown	?	B.1.1.298	GR	Department of Virus and Microbiological Special Diagnostics, Statens Serum Institut, Copenhagen, Denmark	Albertsen Lab, Department of Chemistry and Bioscience, Aalborg University, Denmark	Danish Covid-19 Genome Consortium	https://www.gisaid.org/	?	?	2020-12-09	?
hCoV-19/mink/Denmark/mDK-217/2020	Mink	betacoronavirus	EPI_ISL_683068	?	2020-11-02	Europe	Denmark			Europe	Denmark		genome	29769	Neovison vison	unknown	unknown	?	B.1.1.298	GR	Department of Virus and Microbiological Special Diagnostics, Statens Serum Institut, Copenhagen, Denmark	Albertsen Lab, Department of Chemistry and Bioscience, Aalborg University, Denmark	Danish Covid-19 Genome Consortium	https://www.gisaid.org/	?	?	2020-12-09	?
hCoV-19/mink/Denmark/mDK-212/2020	Mink	betacoronavirus	EPI_ISL_683063	?	2020-11-02	Europe	Denmark			Europe	Denmark		genome	29769	Neovison vison	unknown	unknown	?	B.1.1.298	GR	Department of Virus and Microbiological Special Diagnostics, Statens Serum Institut, Copenhagen, Denmark	Albertsen Lab, Department of Chemistry and Bioscience, Aalborg University, Denmark	Danish Covid-19 Genome Consortium	https://www.gisaid.org/	?	?	2020-12-09	?
hCoV-19/mink/Denmark/mDK-186/2020	Mink	betacoronavirus	EPI_ISL_683037	?	2020-11-07	Europe	Denmark			Europe	Denmark		genome	29769	Neovison vison	unknown	unknown	?	B.1.1.298	GR	Department of Virus and Microbiological Special Diagnostics, Statens Serum Institut, Copenhagen, Denmark	Albertsen Lab, Department of Chemistry and Bioscience, Aalborg University, Denmark	Danish Covid-19 Genome Consortium	https://www.gisaid.org/	?	?	2020-12-09	?
hCoV-19/mink/Denmark/mDK-206/2020	Mink	betacoronavirus	EPI_ISL_683057	?	2020-11-03	Europe	Denmark			Europe	Denmark		genome	29769	Neovison vison	unknown	unknown	?	B.1.1.298	GR	Department of Virus and Microbiological Special Diagnostics, Statens Serum Institut, Copenhagen, Denmark	Albertsen Lab, Department of Chemistry and Bioscience, Aalborg University, Denmark	Danish Covid-19 Genome Consortium	https://www.gisaid.org/	?	?	2020-12-09	?
hCoV-19/mink/Denmark/mDK-196/2020	Mink	betacoronavirus	EPI_ISL_683047	?	2020-11-03	Europe	Denmark			Europe	Denmark		genome	29769	Neovison vison	unknown	unknown	?	B.1.1.298	GR	Department of Virus and Microbiological Special Diagnostics, Statens Serum Institut, Copenhagen, Denmark	Albertsen Lab, Department of Chemistry and Bioscience, Aalborg University, Denmark	Danish Covid-19 Genome Consortium	https://www.gisaid.org/	?	?	2020-12-09	?
hCoV-19/mink/Denmark/mDK-210/2020	Mink	betacoronavirus	EPI_ISL_683061	?	2020-11-02	Europe	Denmark			Europe	Denmark		genome	29769	Neovison vison	unknown	unknown	?	B.1.1.298	GR	Department of Virus and Microbiological Special Diagnostics, Statens Serum Institut, Copenhagen, Denmark	Albertsen Lab, Department of Chemistry and Bioscience, Aalborg University, Denmark	Danish Covid-19 Genome Consortium	https://www.gisaid.org/	?	?	2020-12-09	?
hCoV-19/mink/Denmark/mDK-209/2020	Mink	betacoronavirus	EPI_ISL_683060	?	2020-11-03	Europe	Denmark			Europe	Denmark		genome	29769	Neovison vison	unknown	unknown	?	B.1.1.298	GR	Department of Virus and Microbiological Special Diagnostics, Statens Serum Institut, Copenhagen, Denmark	Albertsen Lab, Department of Chemistry and Bioscience, Aalborg University, Denmark	Danish Covid-19 Genome Consortium	https://www.gisaid.org/	?	?	2020-12-09	?
hCoV-19/mink/Denmark/mDK-201/2020	Mink	betacoronavirus	EPI_ISL_683052	?	2020-11-03	Europe	Denmark			Europe	Denmark		genome	29769	Neovison vison	unknown	unknown	?	B.1.1.298	GR	Department of Virus and Microbiological Special Diagnostics, Statens Serum Institut, Copenhagen, Denmark	Albertsen Lab, Department of Chemistry and Bioscience, Aalborg University, Denmark	Danish Covid-19 Genome Consortium	https://www.gisaid.org/	?	?	2020-12-09	?
hCoV-19/mink/Denmark/mDK-197/2020	Mink	betacoronavirus	EPI_ISL_683048	?	2020-11-03	Europe	Denmark			Europe	Denmark		genome	29769	Neovison vison	unknown	unknown	?	B.1.1.298	GR	Department of Virus and Microbiological Special Diagnostics, Statens Serum Institut, Copenhagen, Denmark	Albertsen Lab, Department of Chemistry and Bioscience, Aalborg University, Denmark	Danish Covid-19 Genome Consortium	https://www.gisaid.org/	?	?	2020-12-09	?
hCoV-19/mink/Denmark/mDK-216/2020	Mink	betacoronavirus	EPI_ISL_683067	?	2020-11-02	Europe	Denmark			Europe	Denmark		genome	29769	Neovison vison	unknown	unknown	?	B.1.1.298	GR	Department of Virus and Microbiological Special Diagnostics, Statens Serum Institut, Copenhagen, Denmark	Albertsen Lab, Department of Chemistry and Bioscience, Aalborg University, Denmark	Danish Covid-19 Genome Consortium	https://www.gisaid.org/	?	?	2020-12-09	?
hCoV-19/mink/Denmark/mDK-208/2020	Mink	betacoronavirus	EPI_ISL_683059	?	2020-11-03	Europe	Denmark			Europe	Denmark		genome	29769	Neovison vison	unknown	unknown	?	B.1.1.298	GR	Department of Virus and Microbiological Special Diagnostics, Statens Serum Institut, Copenhagen, Denmark	Albertsen Lab, Department of Chemistry and Bioscience, Aalborg University, Denmark	Danish Covid-19 Genome Consortium	https://www.gisaid.org/	?	?	2020-12-09	?
hCoV-19/mink/Denmark/mDK-213/2020	Mink	betacoronavirus	EPI_ISL_683064	?	2020-11-02	Europe	Denmark			Europe	Denmark		genome	29769	Neovison vison	unknown	unknown	?	B.1.1.298	GR	Department of Virus and Microbiological Special Diagnostics, Statens Serum Institut, Copenhagen, Denmark	Albertsen Lab, Department of Chemistry and Bioscience, Aalborg University, Denmark	Danish Covid-19 Genome Consortium	https://www.gisaid.org/	?	?	2020-12-09	?
hCoV-19/mink/Denmark/mDK-223/2020	Mink	betacoronavirus	EPI_ISL_683074	?	2020-11-02	Europe	Denmark			Europe	Denmark		genome	29769	Neovison vison	unknown	unknown	?	B.1.1.298	GR	Department of Virus and Microbiological Special Diagnostics, Statens Serum Institut, Copenhagen, Denmark	Albertsen Lab, Department of Chemistry and Bioscience, Aalborg University, Denmark	Danish Covid-19 Genome Consortium	https://www.gisaid.org/	?	?	2020-12-09	?
hCoV-19/mink/Denmark/mDK-200/2020	Mink	betacoronavirus	EPI_ISL_683051	?	2020-11-03	Europe	Denmark			Europe	Denmark		genome	29769	Neovison vison	unknown	unknown	?	B.1.1.298	GR	Department of Virus and Microbiological Special Diagnostics, Statens Serum Institut, Copenhagen, Denmark	Albertsen Lab, Department of Chemistry and Bioscience, Aalborg University, Denmark	Danish Covid-19 Genome Consortium	https://www.gisaid.org/	?	?	2020-12-09	?
hCoV-19/mink/Denmark/mDK-199/2020	Mink	betacoronavirus	EPI_ISL_683050	?	2020-11-03	Europe	Denmark			Europe	Denmark		genome	29769	Neovison vison	unknown	unknown	?	B.1.1.298	GR	Department of Virus and Microbiological Special Diagnostics, Statens Serum Institut, Copenhagen, Denmark	Albertsen Lab, Department of Chemistry and Bioscience, Aalborg University, Denmark	Danish Covid-19 Genome Consortium	https://www.gisaid.org/	?	?	2020-12-09	?
hCoV-19/mink/Denmark/mDK-204/2020	Mink	betacoronavirus	EPI_ISL_683055	?	2020-11-03	Europe	Denmark			Europe	Denmark		genome	29769	Neovison vison	unknown	unknown	?	B.1.1.298	GR	Department of Virus and Microbiological Special Diagnostics, Statens Serum Institut, Copenhagen, Denmark	Albertsen Lab, Department of Chemistry and Bioscience, Aalborg University, Denmark	Danish Covid-19 Genome Consortium	https://www.gisaid.org/	?	?	2020-12-09	?
hCoV-19/mink/Denmark/mDK-195/2020	Mink	betacoronavirus	EPI_ISL_683046	?	2020-11-03	Europe	Denmark			Europe	Denmark		genome	29758	Neovison vison	unknown	unknown	?	B.1.1.298	GR	Department of Virus and Microbiological Special Diagnostics, Statens Serum Institut, Copenhagen, Denmark	Albertsen Lab, Department of Chemistry and Bioscience, Aalborg University, Denmark	Danish Covid-19 Genome Consortium	https://www.gisaid.org/	?	?	2020-12-09	?
hCoV-19/mink/Denmark/mDK-198/2020	Mink	betacoronavirus	EPI_ISL_683049	?	2020-11-03	Europe	Denmark			Europe	Denmark		genome	29769	Neovison vison	unknown	unknown	?	B.1.1.298	GR	Department of Virus and Microbiological Special Diagnostics, Statens Serum Institut, Copenhagen, Denmark	Albertsen Lab, Department of Chemistry and Bioscience, Aalborg University, Denmark	Danish Covid-19 Genome Consortium	https://www.gisaid.org/	?	?	2020-12-09	?
hCoV-19/mink/Denmark/mDK-193/2020	Mink	betacoronavirus	EPI_ISL_683044	?	2020-11-03	Europe	Denmark			Europe	Denmark		genome	29763	Neovison vison	unknown	unknown	?	B.1.1.298	GR	Department of Virus and Microbiological Special Diagnostics, Statens Serum Institut, Copenhagen, Denmark	Albertsen Lab, Department of Chemistry and Bioscience, Aalborg University, Denmark	Danish Covid-19 Genome Consortium	https://www.gisaid.org/	?	?	2020-12-09	?
hCoV-19/mink/Denmark/mDK-190/2020	Mink	betacoronavirus	EPI_ISL_683041	?	2020-11-03	Europe	Denmark			Europe	Denmark		genome	29776	Neovison vison	unknown	unknown	?	B.1.258	G	Department of Virus and Microbiological Special Diagnostics, Statens Serum Institut, Copenhagen, Denmark	Albertsen Lab, Department of Chemistry and Bioscience, Aalborg University, Denmark	Danish Covid-19 Genome Consortium	https://www.gisaid.org/	?	?	2020-12-09	?
hCoV-19/mink/Denmark/mDK-166/2020	Mink	betacoronavirus	EPI_ISL_683017	?	2020-11-05	Europe	Denmark			Europe	Denmark		genome	29769	Neovison vison	unknown	unknown	?	B.1.1.298	GR	Department of Virus and Microbiological Special Diagnostics, Statens Serum Institut, Copenhagen, Denmark	Albertsen Lab, Department of Chemistry and Bioscience, Aalborg University, Denmark	Danish Covid-19 Genome Consortium	https://www.gisaid.org/	?	?	2020-12-09	?
hCoV-19/mink/Denmark/mDK-170/2020	Mink	betacoronavirus	EPI_ISL_683021	?	2020-11-07	Europe	Denmark			Europe	Denmark		genome	29769	Neovison vison	unknown	unknown	?	B.1.1.298	GR	Department of Virus and Microbiological Special Diagnostics, Statens Serum Institut, Copenhagen, Denmark	Albertsen Lab, Department of Chemistry and Bioscience, Aalborg University, Denmark	Danish Covid-19 Genome Consortium	https://www.gisaid.org/	?	?	2020-12-09	?
hCoV-19/mink/Denmark/mDK-180/2020	Mink	betacoronavirus	EPI_ISL_683031	?	2020-11-04	Europe	Denmark			Europe	Denmark		genome	29769	Neovison vison	unknown	unknown	?	B.1.1.298	GR	Department of Virus and Microbiological Special Diagnostics, Statens Serum Institut, Copenhagen, Denmark	Albertsen Lab, Department of Chemistry and Bioscience, Aalborg University, Denmark	Danish Covid-19 Genome Consortium	https://www.gisaid.org/	?	?	2020-12-09	?
hCoV-19/mink/Denmark/mDK-182/2020	Mink	betacoronavirus	EPI_ISL_683033	?	2020-11-04	Europe	Denmark			Europe	Denmark		genome	29769	Neovison vison	unknown	unknown	?	B.1.1.298	GR	Department of Virus and Microbiological Special Diagnostics, Statens Serum Institut, Copenhagen, Denmark	Albertsen Lab, Department of Chemistry and Bioscience, Aalborg University, Denmark	Danish Covid-19 Genome Consortium	https://www.gisaid.org/	?	?	2020-12-09	?
hCoV-19/mink/Denmark/mDK-187/2020	Mink	betacoronavirus	EPI_ISL_683038	?	2020-11-03	Europe	Denmark			Europe	Denmark		genome	29769	Neovison vison	unknown	unknown	?	B.1.1.298	GR	Department of Virus and Microbiological Special Diagnostics, Statens Serum Institut, Copenhagen, Denmark	Albertsen Lab, Department of Chemistry and Bioscience, Aalborg University, Denmark	Danish Covid-19 Genome Consortium	https://www.gisaid.org/	?	?	2020-12-09	?
hCoV-19/mink/Denmark/mDK-185/2020	Mink	betacoronavirus	EPI_ISL_683036	?	2020-11-07	Europe	Denmark			Europe	Denmark		genome	29769	Neovison vison	unknown	unknown	?	B.1.1.298	GR	Department of Virus and Microbiological Special Diagnostics, Statens Serum Institut, Copenhagen, Denmark	Albertsen Lab, Department of Chemistry and Bioscience, Aalborg University, Denmark	Danish Covid-19 Genome Consortium	https://www.gisaid.org/	?	?	2020-12-09	?
hCoV-19/mink/Denmark/mDK-184/2020	Mink	betacoronavirus	EPI_ISL_683035	?	2020-11-07	Europe	Denmark			Europe	Denmark		genome	29769	Neovison vison	unknown	unknown	?	B.1.1.298	GR	Department of Virus and Microbiological Special Diagnostics, Statens Serum Institut, Copenhagen, Denmark	Albertsen Lab, Department of Chemistry and Bioscience, Aalborg University, Denmark	Danish Covid-19 Genome Consortium	https://www.gisaid.org/	?	?	2020-12-09	?
hCoV-19/mink/Denmark/mDK-194/2020	Mink	betacoronavirus	EPI_ISL_683045	?	2020-11-03	Europe	Denmark			Europe	Denmark		genome	29763	Neovison vison	unknown	unknown	?	B.1.1.298	GR	Department of Virus and Microbiological Special Diagnostics, Statens Serum Institut, Copenhagen, Denmark	Albertsen Lab, Department of Chemistry and Bioscience, Aalborg University, Denmark	Danish Covid-19 Genome Consortium	https://www.gisaid.org/	?	?	2020-12-09	?
hCoV-19/mink/Denmark/mDK-191/2020	Mink	betacoronavirus	EPI_ISL_683042	?	2020-11-03	Europe	Denmark			Europe	Denmark		genome	29774	Neovison vison	unknown	unknown	?	B.1.258.9	G	Department of Virus and Microbiological Special Diagnostics, Statens Serum Institut, Copenhagen, Denmark	Albertsen Lab, Department of Chemistry and Bioscience, Aalborg University, Denmark	Danish Covid-19 Genome Consortium	https://www.gisaid.org/	?	?	2020-12-09	?
hCoV-19/mink/Denmark/mDK-172/2020	Mink	betacoronavirus	EPI_ISL_683023	?	2020-11-04	Europe	Denmark			Europe	Denmark		genome	29782	Neovison vison	unknown	unknown	?	B.1.536	G	Department of Virus and Microbiological Special Diagnostics, Statens Serum Institut, Copenhagen, Denmark	Albertsen Lab, Department of Chemistry and Bioscience, Aalborg University, Denmark	Danish Covid-19 Genome Consortium	https://www.gisaid.org/	?	?	2020-12-09	?
hCoV-19/mink/Denmark/mDK-183/2020	Mink	betacoronavirus	EPI_ISL_683034	?	2020-11-04	Europe	Denmark			Europe	Denmark		genome	29769	Neovison vison	unknown	unknown	?	B.1.1.298	GR	Department of Virus and Microbiological Special Diagnostics, Statens Serum Institut, Copenhagen, Denmark	Albertsen Lab, Department of Chemistry and Bioscience, Aalborg University, Denmark	Danish Covid-19 Genome Consortium	https://www.gisaid.org/	?	?	2020-12-09	?
hCoV-19/mink/Denmark/mDK-284/2020	Mink	betacoronavirus	EPI_ISL_683134	?	2020-11-10	Europe	Denmark			Europe	Denmark		genome	29769	Neovison vison	unknown	unknown	?	B.1.1.298	GR	Department of Virus and Microbiological Special Diagnostics, Statens Serum Institut, Copenhagen, Denmark	Albertsen Lab, Department of Chemistry and Bioscience, Aalborg University, Denmark	Danish Covid-19 Genome Consortium	https://www.gisaid.org/	?	?	2020-12-09	?
hCoV-19/mink/Denmark/mDK-181/2020	Mink	betacoronavirus	EPI_ISL_683032	?	2020-11-04	Europe	Denmark			Europe	Denmark		genome	29769	Neovison vison	unknown	unknown	?	B.1.1.298	GR	Department of Virus and Microbiological Special Diagnostics, Statens Serum Institut, Copenhagen, Denmark	Albertsen Lab, Department of Chemistry and Bioscience, Aalborg University, Denmark	Danish Covid-19 Genome Consortium	https://www.gisaid.org/	?	?	2020-12-09	?
hCoV-19/mink/Denmark/mDK-163/2020	Mink	betacoronavirus	EPI_ISL_683014	?	2020-11-05	Europe	Denmark			Europe	Denmark		genome	29769	Neovison vison	unknown	unknown	?	B.1.1.298	GR	Department of Virus and Microbiological Special Diagnostics, Statens Serum Institut, Copenhagen, Denmark	Albertsen Lab, Department of Chemistry and Bioscience, Aalborg University, Denmark	Danish Covid-19 Genome Consortium	https://www.gisaid.org/	?	?	2020-12-09	?
hCoV-19/mink/Denmark/mDK-175/2020	Mink	betacoronavirus	EPI_ISL_683026	?	2020-11-05	Europe	Denmark			Europe	Denmark		genome	29769	Neovison vison	unknown	unknown	?	B.1.1.298	GR	Department of Virus and Microbiological Special Diagnostics, Statens Serum Institut, Copenhagen, Denmark	Albertsen Lab, Department of Chemistry and Bioscience, Aalborg University, Denmark	Danish Covid-19 Genome Consortium	https://www.gisaid.org/	?	?	2020-12-09	?
hCoV-19/mink/Denmark/mDK-158/2020	Mink	betacoronavirus	EPI_ISL_683009	?	2020-11-05	Europe	Denmark			Europe	Denmark		genome	29776	Neovison vison	unknown	unknown	?	B.1.536	G	Department of Virus and Microbiological Special Diagnostics, Statens Serum Institut, Copenhagen, Denmark	Albertsen Lab, Department of Chemistry and Bioscience, Aalborg University, Denmark	Danish Covid-19 Genome Consortium	https://www.gisaid.org/	?	?	2020-12-09	?
hCoV-19/mink/Denmark/mDK-164/2020	Mink	betacoronavirus	EPI_ISL_683015	?	2020-11-05	Europe	Denmark			Europe	Denmark		genome	29769	Neovison vison	unknown	unknown	?	B.1.1.298	GR	Department of Virus and Microbiological Special Diagnostics, Statens Serum Institut, Copenhagen, Denmark	Albertsen Lab, Department of Chemistry and Bioscience, Aalborg University, Denmark	Danish Covid-19 Genome Consortium	https://www.gisaid.org/	?	?	2020-12-09	?
hCoV-19/mink/Denmark/mDK-173/2020	Mink	betacoronavirus	EPI_ISL_683024	?	2020-11-04	Europe	Denmark			Europe	Denmark		genome	29782	Neovison vison	unknown	unknown	?	B.1.536	G	Department of Virus and Microbiological Special Diagnostics, Statens Serum Institut, Copenhagen, Denmark	Albertsen Lab, Department of Chemistry and Bioscience, Aalborg University, Denmark	Danish Covid-19 Genome Consortium	https://www.gisaid.org/	?	?	2020-12-09	?
hCoV-19/mink/Denmark/mDK-258/2020	Mink	betacoronavirus	EPI_ISL_683111	?	2020-11-09	Europe	Denmark			Europe	Denmark		genome	29769	Neovison vison	unknown	unknown	?	B.1.1.298	GR	Department of Virus and Microbiological Special Diagnostics, Statens Serum Institut, Copenhagen, Denmark	Albertsen Lab, Department of Chemistry and Bioscience, Aalborg University, Denmark	Danish Covid-19 Genome Consortium	https://www.gisaid.org/	?	?	2020-12-09	?
hCoV-19/mink/Denmark/mDK-281/2020	Mink	betacoronavirus	EPI_ISL_683131	?	2020-11-10	Europe	Denmark			Europe	Denmark		genome	29769	Neovison vison	unknown	unknown	?	B.1.1.298	GR	Department of Virus and Microbiological Special Diagnostics, Statens Serum Institut, Copenhagen, Denmark	Albertsen Lab, Department of Chemistry and Bioscience, Aalborg University, Denmark	Danish Covid-19 Genome Consortium	https://www.gisaid.org/	?	?	2020-12-09	?
hCoV-19/mink/Denmark/mDK-167/2020	Mink	betacoronavirus	EPI_ISL_683018	?	2020-11-05	Europe	Denmark			Europe	Denmark		genome	29769	Neovison vison	unknown	unknown	?	B.1.1.298	GR	Department of Virus and Microbiological Special Diagnostics, Statens Serum Institut, Copenhagen, Denmark	Albertsen Lab, Department of Chemistry and Bioscience, Aalborg University, Denmark	Danish Covid-19 Genome Consortium	https://www.gisaid.org/	?	?	2020-12-09	?
hCoV-19/mink/Denmark/mDK-171/2020	Mink	betacoronavirus	EPI_ISL_683022	?	2020-11-07	Europe	Denmark			Europe	Denmark		genome	29769	Neovison vison	unknown	unknown	?	B.1.1.298	GR	Department of Virus and Microbiological Special Diagnostics, Statens Serum Institut, Copenhagen, Denmark	Albertsen Lab, Department of Chemistry and Bioscience, Aalborg University, Denmark	Danish Covid-19 Genome Consortium	https://www.gisaid.org/	?	?	2020-12-09	?
hCoV-19/mink/Denmark/mDK-169/2020	Mink	betacoronavirus	EPI_ISL_683020	?	2020-11-07	Europe	Denmark			Europe	Denmark		genome	29769	Neovison vison	unknown	unknown	?	B.1.1.298	GR	Department of Virus and Microbiological Special Diagnostics, Statens Serum Institut, Copenhagen, Denmark	Albertsen Lab, Department of Chemistry and Bioscience, Aalborg University, Denmark	Danish Covid-19 Genome Consortium	https://www.gisaid.org/	?	?	2020-12-09	?
hCoV-19/mink/Denmark/mDK-176/2020	Mink	betacoronavirus	EPI_ISL_683027	?	2020-11-05	Europe	Denmark			Europe	Denmark		genome	29769	Neovison vison	unknown	unknown	?	B.1.1.298	GR	Department of Virus and Microbiological Special Diagnostics, Statens Serum Institut, Copenhagen, Denmark	Albertsen Lab, Department of Chemistry and Bioscience, Aalborg University, Denmark	Danish Covid-19 Genome Consortium	https://www.gisaid.org/	?	?	2020-12-09	?
hCoV-19/mink/Denmark/mDK-177/2020	Mink	betacoronavirus	EPI_ISL_683028	?	2020-11-05	Europe	Denmark			Europe	Denmark		genome	29769	Neovison vison	unknown	unknown	?	B.1.1.298	GR	Department of Virus and Microbiological Special Diagnostics, Statens Serum Institut, Copenhagen, Denmark	Albertsen Lab, Department of Chemistry and Bioscience, Aalborg University, Denmark	Danish Covid-19 Genome Consortium	https://www.gisaid.org/	?	?	2020-12-09	?
hCoV-19/mink/Denmark/mDK-260/2020	Mink	betacoronavirus	EPI_ISL_683113	?	2020-11-09	Europe	Denmark			Europe	Denmark		genome	29769	Neovison vison	unknown	unknown	?	B.1.1.298	GR	Department of Virus and Microbiological Special Diagnostics, Statens Serum Institut, Copenhagen, Denmark	Albertsen Lab, Department of Chemistry and Bioscience, Aalborg University, Denmark	Danish Covid-19 Genome Consortium	https://www.gisaid.org/	?	?	2020-12-09	?
hCoV-19/mink/Denmark/mDK-165/2020	Mink	betacoronavirus	EPI_ISL_683016	?	2020-11-05	Europe	Denmark			Europe	Denmark		genome	29769	Neovison vison	unknown	unknown	?	B.1.1.298	GR	Department of Virus and Microbiological Special Diagnostics, Statens Serum Institut, Copenhagen, Denmark	Albertsen Lab, Department of Chemistry and Bioscience, Aalborg University, Denmark	Danish Covid-19 Genome Consortium	https://www.gisaid.org/	?	?	2020-12-09	?
hCoV-19/mink/Denmark/mDK-157/2020	Mink	betacoronavirus	EPI_ISL_683008	?	2020-11-05	Europe	Denmark			Europe	Denmark		genome	29782	Neovison vison	unknown	unknown	?	B.1.536	G	Department of Virus and Microbiological Special Diagnostics, Statens Serum Institut, Copenhagen, Denmark	Albertsen Lab, Department of Chemistry and Bioscience, Aalborg University, Denmark	Danish Covid-19 Genome Consortium	https://www.gisaid.org/	?	?	2020-12-09	?
hCoV-19/mink/Denmark/mDK-155/2020	Mink	betacoronavirus	EPI_ISL_683006	?	2020-11-05	Europe	Denmark			Europe	Denmark		genome	29782	Neovison vison	unknown	unknown	?	B.1.536	G	Department of Virus and Microbiological Special Diagnostics, Statens Serum Institut, Copenhagen, Denmark	Albertsen Lab, Department of Chemistry and Bioscience, Aalborg University, Denmark	Danish Covid-19 Genome Consortium	https://www.gisaid.org/	?	?	2020-12-09	?
hCoV-19/mink/Denmark/mDK-263/2020	Mink	betacoronavirus	EPI_ISL_683116	?	2020-11-09	Europe	Denmark			Europe	Denmark		genome	29769	Neovison vison	unknown	unknown	?	B.1.1.298	GR	Department of Virus and Microbiological Special Diagnostics, Statens Serum Institut, Copenhagen, Denmark	Albertsen Lab, Department of Chemistry and Bioscience, Aalborg University, Denmark	Danish Covid-19 Genome Consortium	https://www.gisaid.org/	?	?	2020-12-09	?
hCoV-19/mink/Denmark/mDK-160/2020	Mink	betacoronavirus	EPI_ISL_683011	?	2020-11-05	Europe	Denmark			Europe	Denmark		genome	29769	Neovison vison	unknown	unknown	?	B.1.1.298	GR	Department of Virus and Microbiological Special Diagnostics, Statens Serum Institut, Copenhagen, Denmark	Albertsen Lab, Department of Chemistry and Bioscience, Aalborg University, Denmark	Danish Covid-19 Genome Consortium	https://www.gisaid.org/	?	?	2020-12-09	?
hCoV-19/mink/Denmark/mDK-268/2020	Mink	betacoronavirus	EPI_ISL_683120	?	2020-11-09	Europe	Denmark			Europe	Denmark		genome	29769	Neovison vison	unknown	unknown	?	B.1.1.298	GR	Department of Virus and Microbiological Special Diagnostics, Statens Serum Institut, Copenhagen, Denmark	Albertsen Lab, Department of Chemistry and Bioscience, Aalborg University, Denmark	Danish Covid-19 Genome Consortium	https://www.gisaid.org/	?	?	2020-12-09	?
hCoV-19/mink/Denmark/mDK-259/2020	Mink	betacoronavirus	EPI_ISL_683112	?	2020-11-09	Europe	Denmark			Europe	Denmark		genome	29769	Neovison vison	unknown	unknown	?	B.1.1.298	GR	Department of Virus and Microbiological Special Diagnostics, Statens Serum Institut, Copenhagen, Denmark	Albertsen Lab, Department of Chemistry and Bioscience, Aalborg University, Denmark	Danish Covid-19 Genome Consortium	https://www.gisaid.org/	?	?	2020-12-09	?
hCoV-19/mink/Denmark/mDK-257/2020	Mink	betacoronavirus	EPI_ISL_683110	?	2020-11-06	Europe	Denmark			Europe	Denmark		genome	29769	Neovison vison	unknown	unknown	?	B.1.1.298	GR	Department of Virus and Microbiological Special Diagnostics, Statens Serum Institut, Copenhagen, Denmark	Albertsen Lab, Department of Chemistry and Bioscience, Aalborg University, Denmark	Danish Covid-19 Genome Consortium	https://www.gisaid.org/	?	?	2020-12-09	?
hCoV-19/mink/Denmark/mDK-159/2020	Mink	betacoronavirus	EPI_ISL_683010	?	2020-11-05	Europe	Denmark			Europe	Denmark		genome	29782	Neovison vison	unknown	unknown	?	B.1.536	G	Department of Virus and Microbiological Special Diagnostics, Statens Serum Institut, Copenhagen, Denmark	Albertsen Lab, Department of Chemistry and Bioscience, Aalborg University, Denmark	Danish Covid-19 Genome Consortium	https://www.gisaid.org/	?	?	2020-12-09	?
hCoV-19/mink/Denmark/mDK-262/2020	Mink	betacoronavirus	EPI_ISL_683115	?	2020-11-09	Europe	Denmark			Europe	Denmark		genome	29769	Neovison vison	unknown	unknown	?	B.1.1.298	GR	Department of Virus and Microbiological Special Diagnostics, Statens Serum Institut, Copenhagen, Denmark	Albertsen Lab, Department of Chemistry and Bioscience, Aalborg University, Denmark	Danish Covid-19 Genome Consortium	https://www.gisaid.org/	?	?	2020-12-09	?
hCoV-19/mink/Denmark/mDK-270/2020	Mink	betacoronavirus	EPI_ISL_683122	?	2020-11-09	Europe	Denmark			Europe	Denmark		genome	29769	Neovison vison	unknown	unknown	?	B.1.1.298	GR	Department of Virus and Microbiological Special Diagnostics, Statens Serum Institut, Copenhagen, Denmark	Albertsen Lab, Department of Chemistry and Bioscience, Aalborg University, Denmark	Danish Covid-19 Genome Consortium	https://www.gisaid.org/	?	?	2020-12-09	?
hCoV-19/mink/Denmark/mDK-264/2020	Mink	betacoronavirus	EPI_ISL_683117	?	2020-11-09	Europe	Denmark			Europe	Denmark		genome	29769	Neovison vison	unknown	unknown	?	B.1.1.298	GR	Department of Virus and Microbiological Special Diagnostics, Statens Serum Institut, Copenhagen, Denmark	Albertsen Lab, Department of Chemistry and Bioscience, Aalborg University, Denmark	Danish Covid-19 Genome Consortium	https://www.gisaid.org/	?	?	2020-12-09	?
hCoV-19/mink/Denmark/mDK-272/2020	Mink	betacoronavirus	EPI_ISL_683124	?	2020-11-09	Europe	Denmark			Europe	Denmark		genome	29769	Neovison vison	unknown	unknown	?	B.1.1.298	GR	Department of Virus and Microbiological Special Diagnostics, Statens Serum Institut, Copenhagen, Denmark	Albertsen Lab, Department of Chemistry and Bioscience, Aalborg University, Denmark	Danish Covid-19 Genome Consortium	https://www.gisaid.org/	?	?	2020-12-09	?
hCoV-19/mink/Denmark/mDK-154/2020	Mink	betacoronavirus	EPI_ISL_683005	?	2020-11-05	Europe	Denmark			Europe	Denmark		genome	29782	Neovison vison	unknown	unknown	?	B.1.536	G	Department of Virus and Microbiological Special Diagnostics, Statens Serum Institut, Copenhagen, Denmark	Albertsen Lab, Department of Chemistry and Bioscience, Aalborg University, Denmark	Danish Covid-19 Genome Consortium	https://www.gisaid.org/	?	?	2020-12-09	?
hCoV-19/mink/Denmark/mDK-261/2020	Mink	betacoronavirus	EPI_ISL_683114	?	2020-11-09	Europe	Denmark			Europe	Denmark		genome	29769	Neovison vison	unknown	unknown	?	B.1.1.298	GR	Department of Virus and Microbiological Special Diagnostics, Statens Serum Institut, Copenhagen, Denmark	Albertsen Lab, Department of Chemistry and Bioscience, Aalborg University, Denmark	Danish Covid-19 Genome Consortium	https://www.gisaid.org/	?	?	2020-12-09	?
hCoV-19/mink/Denmark/mDK-255/2020	Mink	betacoronavirus	EPI_ISL_683108	?	2020-11-06	Europe	Denmark			Europe	Denmark		genome	29769	Neovison vison	unknown	unknown	?	B.1.1.298	GR	Department of Virus and Microbiological Special Diagnostics, Statens Serum Institut, Copenhagen, Denmark	Albertsen Lab, Department of Chemistry and Bioscience, Aalborg University, Denmark	Danish Covid-19 Genome Consortium	https://www.gisaid.org/	?	?	2020-12-09	?
hCoV-19/mink/Denmark/mDK-266/2020	Mink	betacoronavirus	EPI_ISL_683119	?	2020-11-09	Europe	Denmark			Europe	Denmark		genome	29768	Neovison vison	unknown	unknown	?	B.1.1.298	O	Department of Virus and Microbiological Special Diagnostics, Statens Serum Institut, Copenhagen, Denmark	Albertsen Lab, Department of Chemistry and Bioscience, Aalborg University, Denmark	Danish Covid-19 Genome Consortium	https://www.gisaid.org/	?	?	2020-12-09	?
hCoV-19/mink/Denmark/mDK-271/2020	Mink	betacoronavirus	EPI_ISL_683123	?	2020-11-09	Europe	Denmark			Europe	Denmark		genome	29769	Neovison vison	unknown	unknown	?	B.1.1.298	GR	Department of Virus and Microbiological Special Diagnostics, Statens Serum Institut, Copenhagen, Denmark	Albertsen Lab, Department of Chemistry and Bioscience, Aalborg University, Denmark	Danish Covid-19 Genome Consortium	https://www.gisaid.org/	?	?	2020-12-09	?
hCoV-19/mink/Denmark/mDK-256/2020	Mink	betacoronavirus	EPI_ISL_683109	?	2020-11-06	Europe	Denmark			Europe	Denmark		genome	29769	Neovison vison	unknown	unknown	?	B.1.1.298	GR	Department of Virus and Microbiological Special Diagnostics, Statens Serum Institut, Copenhagen, Denmark	Albertsen Lab, Department of Chemistry and Bioscience, Aalborg University, Denmark	Danish Covid-19 Genome Consortium	https://www.gisaid.org/	?	?	2020-12-09	?
hCoV-19/mink/Denmark/mDK-269/2020	Mink	betacoronavirus	EPI_ISL_683121	?	2020-11-09	Europe	Denmark			Europe	Denmark		genome	29769	Neovison vison	unknown	unknown	?	B.1.1.298	GR	Department of Virus and Microbiological Special Diagnostics, Statens Serum Institut, Copenhagen, Denmark	Albertsen Lab, Department of Chemistry and Bioscience, Aalborg University, Denmark	Danish Covid-19 Genome Consortium	https://www.gisaid.org/	?	?	2020-12-09	?
hCoV-19/mink/Denmark/mDK-591/2020	Mink	betacoronavirus	EPI_ISL_683325	?	2020-10-13	Europe	Denmark			Europe	Denmark		genome	29769	Neovison vison	unknown	unknown	?	B.1.1.298	GR	Department of Virus and Microbiological Special Diagnostics, Statens Serum Institut, Copenhagen, Denmark	Albertsen Lab, Department of Chemistry and Bioscience, Aalborg University, Denmark	Danish Covid-19 Genome Consortium	https://www.gisaid.org/	?	?	2020-12-09	?
hCoV-19/mink/Denmark/mDK-517/2020	Mink	betacoronavirus	EPI_ISL_683259	?	2020-11-18	Europe	Denmark			Europe	Denmark		genome	29782	Neovison vison	unknown	unknown	?	B.1.536	G	Department of Virus and Microbiological Special Diagnostics, Statens Serum Institut, Copenhagen, Denmark	Albertsen Lab, Department of Chemistry and Bioscience, Aalborg University, Denmark	Danish Covid-19 Genome Consortium	https://www.gisaid.org/	?	?	2020-12-09	?
hCoV-19/mink/Denmark/mDK-443/2020	Mink	betacoronavirus	EPI_ISL_683198	?	2020-10-28	Europe	Denmark			Europe	Denmark		genome	29769	Neovison vison	unknown	unknown	?	B.1.1.298	GR	Department of Virus and Microbiological Special Diagnostics, Statens Serum Institut, Copenhagen, Denmark	Albertsen Lab, Department of Chemistry and Bioscience, Aalborg University, Denmark	Danish Covid-19 Genome Consortium	https://www.gisaid.org/	?	?	2020-12-09	?
hCoV-19/dog/USA/TX-TAMU-077/2020	Dog	betacoronavirus	EPI_ISL_699508	?	2020-07-28	North America	USA	Texas	Brazos County	North America	USA	Texas	genome	29834	Canis lupus familiaris	unknown	unknown	?	B.1.1	GR	Diagnostic Virology Laboratory, USDA National Veterinary Services Laboratories	Diagnostic Virology Laboratory, USDA National Veterinary Services Laboratories	Hamer, S.A., Pauvolid-Correa, A., Zecca, I.B., Davila, E., Auckland, L.D., Roundy, C.M., Tang, W., Torchetti, M., Killian, M.L., Jenkins-Moore, M., Akpalu, Y., Ghai, R.R., Spengler, J., Barton Behravesh, C., Fischer, R.S., Hamer, G.L., Franzen, K.M., Love, E.R.	https://www.gisaid.org/	?	?	2020-11-17	?
hCoV-19/cat/Belarus/RRPCEM-VIS_1884O/2020	Cat	betacoronavirus	EPI_ISL_2100634	?	2020-11-19	Europe	Belarus			Europe	Belarus		genome	29767	Felis catus	Ilarion	unknown	?	B.1	GH	The Laboratory of Biosafety with Pathogens Collection The Republican Research and Practical Center for Epidemiology and Microbiology (RRPCEM)	Laboratory for HIV and opportunistic infections diagnosis The Republican Research and Practical Center for Epidemiology and Microbiology (RRPCEM)	Ilarion Kupryianav, Iryna Subotsina, Anatoli Krasko, Olga Klimovoch, Elena Gasich, Kirill Bulda, Artur Akhremchuk, Leonid Valentovich, Sergei Semenov, Olga Saleuskaya, Larysa Radzienava 19 ноября	https://www.gisaid.org/	?	?	2021-05-15	?
hCoV-19/cat/USA/AZ-TG787435/2021	Cat	betacoronavirus	EPI_ISL_1525089	?	2021-03-16	North America	USA	Arizona	Maricopa	North America	USA	Arizona	genome	29863	Felis catus	unknown	unknown	?	B.1.575	GH	Sonora Quest Laboratories	TGen North	Jolene Bowers, Heather Centner, Chris French, Hayley Yaglom, Ashlyn Pfeiffer, Darrin Lemmer, Dave Engelthaler, The Arizona COVID Genomics Union (ACGU)	https://www.gisaid.org/	?	?	2021-04-09	?
hCoV-19/mink/Canada/B/2020	Mink	betacoronavirus	EPI_ISL_717715	?	2020-12-04	North America	Canada	British Columbia	Abbotsford	North America	Canada	British Columbia	genome	29870	Neovison vison	unknown	unknown	?	AW.1	GR	Animal Health Centre, British Columbia Ministry of Agriculture	National Centre for Foreign Animal Disease, Canadian Food Inspection Agency	Oliver Lung, Asma Sultana, Peter Kruczkiewicz, Tomy Joseph, Brad Pickering	https://www.gisaid.org/	?	?	2020-12-18	?
hCoV-19/mink/Canada/A/2020	Mink	betacoronavirus	EPI_ISL_717714	?	2020-12-04	North America	Canada	British Columbia	Abbotsford	North America	Canada	British Columbia	genome	29871	Neovison vison	unknown	unknown	?	AW.1	GR	Animal Health Centre, British Columbia Ministry of Agriculture	National Centre for Foreign Animal Disease, Canadian Food Inspection Agency	Oliver Lung, Asma Sultana, Peter Kruczkiewicz, Tomy Joseph, Brad Pickering	https://www.gisaid.org/	?	?	2020-12-18	?
hCoV-19/mink/Canada/D/2020	Mink	betacoronavirus	EPI_ISL_717717	?	2020-12-04	North America	Canada	British Columbia	Abbotsford	North America	Canada	British Columbia	genome	29863	Neovison vison	unknown	unknown	?	AW.1	GR	Animal Health Centre, British Columbia Ministry of Agriculture	National Centre for Foreign Animal Disease, Canadian Food Inspection Agency	Oliver Lung, Asma Sultana, Peter Kruczkiewicz, Tomy Joseph, Brad Pickering	https://www.gisaid.org/	?	?	2020-12-18	?
hCoV-19/mink/Netherlands/NB-EMC-1-5/2020	Mink	betacoronavirus	EPI_ISL_523022	?	2020-04-28	Europe	Netherlands	Noord-Brabant		Europe	Netherlands	Noord-Brabant	genome	29763	Neovison vison	unknown	unknown	?	B.1.8	G	Dutch COVID-19 response team	Erasmus Medical Center	OH consortium	https://www.gisaid.org/	?	?	2020-08-26	?
hCoV-19/mink/Netherlands/NB-EMC-12-37/2020	Mink	betacoronavirus	EPI_ISL_523008	?	2020-06-07	Europe	Netherlands	Limburg		Europe	Netherlands	Limburg	genome	29775	Neovison vison	unknown	unknown	?	B.1.8	G	Dutch COVID-19 response team	Erasmus Medical Center	OH consortium	https://www.gisaid.org/	?	?	2020-08-26	?
hCoV-19/mink/Netherlands/NB-EMC-1-17/2020	Mink	betacoronavirus	EPI_ISL_523002	?	2020-04-28	Europe	Netherlands	Noord-Brabant		Europe	Netherlands	Noord-Brabant	genome	29775	Neovison vison	unknown	unknown	?	B.1.8	G	Dutch COVID-19 response team	Erasmus Medical Center	OH consortium	https://www.gisaid.org/	?	?	2020-08-26	?
hCoV-19/mink/Netherlands/NB-EMC-68-1/2020	Mink	betacoronavirus	EPI_ISL_722448	?	2020-11-03	Europe	Netherlands	Limburg		Europe	Netherlands	Limburg	genome	29772	Neovison vison	unknown	unknown	?	B.1.8	G	Dutch COVID-19 response team	Erasmus Medical Center	OH consortium	https://www.gisaid.org/	?	?	2020-12-21	?
hCoV-19/mink/Netherlands/NB-EMC-20-23/2020	Mink	betacoronavirus	EPI_ISL_523055	?	2020-07-09	Europe	Netherlands	Limburg		Europe	Netherlands	Limburg	genome	29775	Neovison vison	unknown	unknown	?	B.1.8	G	Dutch COVID-19 response team	Erasmus Medical Center	OH consortium	https://www.gisaid.org/	?	?	2020-08-26	?
hCoV-19/mink/Netherlands/NB-EMC-14-3/2020	Mink	betacoronavirus	EPI_ISL_523019	?	2020-06-14	Europe	Netherlands	Noord-Brabant		Europe	Netherlands	Noord-Brabant	genome	29775	Neovison vison	unknown	unknown	?	B.1.22	GH	Dutch COVID-19 response team	Erasmus Medical Center	OH consortium	https://www.gisaid.org/	?	?	2020-08-26	?
hCoV-19/mink/Netherlands/NB-EMC-68-14/2020	Mink	betacoronavirus	EPI_ISL_722449	?	2020-11-03	Europe	Netherlands	Limburg		Europe	Netherlands	Limburg	genome	29772	Neovison vison	unknown	unknown	?	B.1.8	G	Dutch COVID-19 response team	Erasmus Medical Center	OH consortium	https://www.gisaid.org/	?	?	2020-12-21	?
hCoV-19/mink/Netherlands/NB-EMC-67-2/2020	Mink	betacoronavirus	EPI_ISL_722417	?	2020-10-21	Europe	Netherlands	Limburg		Europe	Netherlands	Limburg	genome	29766	Neovison vison	unknown	unknown	?	B.1.8	G	Dutch COVID-19 response team	Erasmus Medical Center	OH consortium	https://www.gisaid.org/	?	?	2020-12-21	?
hCoV-19/mink/Netherlands/NB-EMC-68-3/2020	Mink	betacoronavirus	EPI_ISL_722451	?	2020-11-03	Europe	Netherlands	Limburg		Europe	Netherlands	Limburg	genome	29772	Neovison vison	unknown	unknown	?	B.1.8	G	Dutch COVID-19 response team	Erasmus Medical Center	OH consortium	https://www.gisaid.org/	?	?	2020-12-21	?
hCoV-19/mink/Netherlands/NB-EMC-67-19/2020	Mink	betacoronavirus	EPI_ISL_722416	?	2020-10-21	Europe	Netherlands	Limburg		Europe	Netherlands	Limburg	genome	29463	Neovison vison	unknown	unknown	?	B.1.8	G	Dutch COVID-19 response team	Erasmus Medical Center	OH consortium	https://www.gisaid.org/	?	?	2020-12-21	?
hCoV-19/mink/Netherlands/NB-EMC-68-4/2020	Mink	betacoronavirus	EPI_ISL_722320	?	2020-11-03	Europe	Netherlands	Limburg		Europe	Netherlands	Limburg	genome	29775	Neovison vison	unknown	unknown	?	B.1.8	G	Dutch COVID-19 response team	Erasmus Medical Center	OH consortium	https://www.gisaid.org/	?	?	2020-12-21	?
hCoV-19/dog/Italy/Dog399-20BA/2020	Dog	betacoronavirus	EPI_ISL_730652	?	2020-11-04	Europe	Italy	Apulia		Europe	Italy	Apulia	genome	29876	Canis lupus familiaris	1	Female	?	B.1.177	GV	University of Bari, Valenzano, Italy	Dept. Food safety, Nutrition and Veterinary Public Health, Istituto superiore di sanità	N. Decaro, E. Lorusso, G. Elia, C. Desario, D. Buonavoglia, V., Martella, C. Buonavoglia, G. Vaccari, I. Di Bartolo, L. De Sabato, U. Agrimi	https://www.gisaid.org/	?	?	2020-12-23	?
hCoV-19/mink/Poland/Pomorskie_49/2020	Mink	betacoronavirus	EPI_ISL_732953	?	2020-11-17	Europe	Poland	Pomorskie		Europe	Poland	Pomorskie	genome	29797	Neovison vison	unknown	unknown	?	B.1.1	GR	Department of Tropical Parasitology	Laboratory of Recombinant Vaccines	Lukasz Rabalski, Maciej Kosinski, Teemu Smura, Kirsi Aaltonen, Ravi Kant, Tarja Sironen, Boguslaw Szewczyk, Maciej Grzybek	https://www.gisaid.org/	?	?	2020-12-24	?
hCoV-19/mink/Poland/Pomorskie_50/2020	Mink	betacoronavirus	EPI_ISL_732954	?	2020-11-17	Europe	Poland	Pomorskie		Europe	Poland	Pomorskie	genome	29815	Neovison vison	unknown	unknown	?	B.1.1	GR	Department of Tropical Parasitology	Laboratory of Recombinant Vaccines	Lukasz Rabalski, Maciej Kosinski, Teemu Smura, Kirsi Aaltonen, Ravi Kant, Tarja Sironen, Boguslaw Szewczyk, Maciej Grzybek	https://www.gisaid.org/	?	?	2020-12-24	?
hCoV-19/mink/Poland/Pomorskie_46/2020	Mink	betacoronavirus	EPI_ISL_732951	?	2020-11-17	Europe	Poland	Pomorskie		Europe	Poland	Pomorskie	genome	29843	Neovison vison	unknown	unknown	?	B.1.1	GR	Department of Tropical Parasitology	Laboratory of Recombinant Vaccines	Lukasz Rabalski, Maciej Kosinski, Teemu Smura, Kirsi Aaltonen, Ravi Kant, Tarja Sironen, Boguslaw Szewczyk, Maciej Grzybek	https://www.gisaid.org/	?	?	2020-12-24	?
hCoV-19/mink/Poland/Pomorskie_77/2020	Mink	betacoronavirus	EPI_ISL_732957	?	2020-11-17	Europe	Poland	Pomorskie		Europe	Poland	Pomorskie	genome	29782	Neovison vison	unknown	unknown	?	B.1.1	GR	Department of Tropical Parasitology	Laboratory of Recombinant Vaccines	Lukasz Rabalski, Maciej Kosinski, Teemu Smura, Kirsi Aaltonen, Ravi Kant, Tarja Sironen, Boguslaw Szewczyk, Maciej Grzybek	https://www.gisaid.org/	?	?	2020-12-24	?
hCoV-19/mink/Poland/Pomorskie_83/2020	Mink	betacoronavirus	EPI_ISL_732958	?	2020-11-17	Europe	Poland	Pomorskie		Europe	Poland	Pomorskie	genome	29782	Neovison vison	unknown	unknown	?	B.1.1	GR	Department of Tropical Parasitology	Laboratory of Recombinant Vaccines	Lukasz Rabalski, Maciej Kosinski, Teemu Smura, Kirsi Aaltonen, Ravi Kant, Tarja Sironen, Boguslaw Szewczyk, Maciej Grzybek	https://www.gisaid.org/	?	?	2020-12-24	?
hCoV-19/mink/Poland/Pomorskie_42/2020	Mink	betacoronavirus	EPI_ISL_732950	?	2020-11-17	Europe	Poland	Pomorskie		Europe	Poland	Pomorskie	genome	29848	Neovison vison	unknown	unknown	?	B.1.1	GR	Department of Tropical Parasitology	Laboratory of Recombinant Vaccines	Lukasz Rabalski, Maciej Kosinski, Teemu Smura, Kirsi Aaltonen, Ravi Kant, Tarja Sironen, Boguslaw Szewczyk, Maciej Grzybek	https://www.gisaid.org/	?	?	2020-12-24	?
hCoV-19/mink/Poland/Pomorskie_48/2020	Mink	betacoronavirus	EPI_ISL_732952	?	2020-11-17	Europe	Poland	Pomorskie		Europe	Poland	Pomorskie	genome	29843	Neovison vison	unknown	unknown	?	B.1.1	GR	Department of Tropical Parasitology	Laboratory of Recombinant Vaccines	Lukasz Rabalski, Maciej Kosinski, Teemu Smura, Kirsi Aaltonen, Ravi Kant, Tarja Sironen, Boguslaw Szewczyk, Maciej Grzybek	https://www.gisaid.org/	?	?	2020-12-24	?
hCoV-19/mink/Poland/Pomorskie_88/2020	Mink	betacoronavirus	EPI_ISL_732959	?	2020-11-17	Europe	Poland	Pomorskie		Europe	Poland	Pomorskie	genome	29808	Neovison vison	unknown	unknown	?	B.1.1	GR	Department of Tropical Parasitology	Laboratory of Recombinant Vaccines	Lukasz Rabalski, Maciej Kosinski, Teemu Smura, Kirsi Aaltonen, Ravi Kant, Tarja Sironen, Boguslaw Szewczyk, Maciej Grzybek	https://www.gisaid.org/	?	?	2020-12-24	?
hCoV-19/mink/Poland/Pomorskie_5/2020	Mink	betacoronavirus	EPI_ISL_732949	?	2020-11-17	Europe	Poland	Pomorskie		Europe	Poland	Pomorskie	genome	29846	Neovison vison	unknown	unknown	?	B.1.1	GR	Department of Tropical Parasitology	Laboratory of Recombinant Vaccines	Lukasz Rabalski, Maciej Kosinski, Teemu Smura, Kirsi Aaltonen, Ravi Kant, Tarja Sironen, Boguslaw Szewczyk, Maciej Grzybek	https://www.gisaid.org/	?	?	2020-12-24	?
hCoV-19/mink/Poland/Pomorskie_67/2020	Mink	betacoronavirus	EPI_ISL_732955	?	2020-11-17	Europe	Poland	Pomorskie		Europe	Poland	Pomorskie	genome	29846	Neovison vison	unknown	unknown	?	B.1.1	GR	Department of Tropical Parasitology	Laboratory of Recombinant Vaccines	Lukasz Rabalski, Maciej Kosinski, Teemu Smura, Kirsi Aaltonen, Ravi Kant, Tarja Sironen, Boguslaw Szewczyk, Maciej Grzybek	https://www.gisaid.org/	?	?	2020-12-24	?
hCoV-19/mink/Poland/Pomorskie_76/2020	Mink	betacoronavirus	EPI_ISL_732956	?	2020-11-17	Europe	Poland	Pomorskie		Europe	Poland	Pomorskie	genome	29841	Neovison vison	unknown	unknown	?	B.1.1	GR	Department of Tropical Parasitology	Laboratory of Recombinant Vaccines	Lukasz Rabalski, Maciej Kosinski, Teemu Smura, Kirsi Aaltonen, Ravi Kant, Tarja Sironen, Boguslaw Szewczyk, Maciej Grzybek	https://www.gisaid.org/	?	?	2020-12-24	?
hCoV-19/mink/Latvia/2104/2021	Mink	betacoronavirus	EPI_ISL_2141682	?	2021-04-12	Europe	Latvia			Europe	Latvia		genome	29871	Neovison vison	unknown	unknown	?	B.1.177.60	GV	BIOR, Institute of Food Safety Animal health and Environment	Latvian Biomedical Research and Study Centre	Janis Pjalkovskis, Nikita Zrelovs, Monta Ustinova, Ivars Silamikelis, Liga Birzniece, Kaspars Megnis, Una Krumina, Guntars Zarins, Vita Rovite, Lauma Freimane, Laila Silamikele, Laura Ansone, Davids Fridmanis, Elina Dimina, Irena Meistere, Daina Pule, Jurijs Perevoscikovs, Uga Dumpis, Janis Klovins	https://www.gisaid.org/	?	?	2021-05-18	?
hCoV-19/cat/HongKong/20-04236/2020	Cat	betacoronavirus	EPI_ISL_759858	?	2020-03-30	Asia	Hong Kong			Asia	Hong Kong		genome	29830	Felis catus	unknown	unknown	?	B.1	G	School of Public Health, The University of Hong Kong	School of Public Health, The University of Hong Kong	Barrs, V.R., Peiris, M., Tam, K.W.S., Law, P.Y.L., Brackman, C.J., To, E.M.W., Yu, V.Y.T., Chu, D.K.W., Perera, R.A.P.M. and Sit, T.H.C.	https://www.gisaid.org/	?	?	2020-06-16	?
hCoV-19/cat/Greece/2K/2020	Cat	betacoronavirus	EPI_ISL_717979	?	2020-11-23	Europe	Greece	Thessaloniki		Europe	Greece	Thessaloniki	genome	29834	Felis catus	unknown	unknown	?	B.1.1	GR	Laboratory of Microbiology and Infectious Diseases, Faculty of Veterinary Medicine, Aristotle University of Thessaloniki, University Campus, 541 24, Thessaloniki, Greece.	Laboratory of Biology, Department of Medicine, Democritus University of Thrace, Alexandroupolis, Greece	Dovrolis N., Chaintoutis S., Dimitriou M., Bampali M., Dovas C., Karakasiliotis I.	https://www.gisaid.org/	?	?	2020-12-20	?
hCoV-19/cat/Peru/sc2_cat3/2021	Cat	betacoronavirus	EPI_ISL_2791490	?	2021-05-02	South America	Peru	Lima		South America	Peru	Lima	genome	29791	Felis catus	5	Male	?	C.37	GR	Gatuario Veterinary Clinic	Faculty of Veterinary Medicine, Universidad Peruana Cayetano Heredia	Francesca Schiaffino	https://www.gisaid.org/	?	?	2021-07-02	?
hCoV-19/monkey/USA/MD-USAMRIID-AGM/2020	Monkey	betacoronavirus	EPI_ISL_825033	?	2020-04-06	North America	USA	Maryland		North America	USA	Maryland	genome	29807	Chlorocebus sabaeus	unknown	unknown	?	B.1.1	GR	Center for Genome Sciences, US Army Medical Research Institute of Infectious Disease (USAMRIID)	Center for Genome Sciences, US Army Medical Research Institute of Infectious Disease (USAMRIID)	Kugelman, J. and Beitzel, B.	https://www.gisaid.org/	?	?	2021-01-14	?
hCoV-19/mink/Latvia/2337/2021	Mink	betacoronavirus	EPI_ISL_2172522	?	2021-04-28	Europe	Latvia			Europe	Latvia		genome	29901	Neovison vison	unknown	unknown	?	B.1.177.60	GV	BIOR, Institute of Food Safety Animal health and Environment	Latvian Biomedical Research and Study Centre	Janis Pjalkovskis, Nikita Zrelovs, Monta Ustinova, Ivars Silamikelis, Liga Birzniece, Kaspars Megnis, Una Krumina, Guntars Zarins, Vita Rovite, Lauma Freimane, Laila Silamikele, Laura Ansone, Davids Fridmanis, Elina Dimina, Irena Meistere, Daina Pule, Jurijs Perevoscikovs, Uga Dumpis, Janis Klovins	https://www.gisaid.org/	?	?	2021-05-18	?
hCoV-19/gorilla/CzechRepublic/5145-2/2021	Gorilla	betacoronavirus	EPI_ISL_1497617	?	2021-03-17	Europe	Czech Republic	Prague		Europe	Czech Republic	Prague	genome	29717	Gorilla gorilla gorilla	48	Female	?	B.1.1.7	GRY	State Veterinary Institute Prague	State Veterinary Institute Prague	Nagy,A;Cernikova,L;Stara,M	https://www.gisaid.org/	?	?	2021-04-07	?
hCoV-19/lion/CzechRepublic/3855-1/2021	Lion	betacoronavirus	EPI_ISL_1497613	?	2021-02-25	Europe	Czech Republic	Prague		Europe	Czech Republic	Prague	genome	29717	Panthera leo	unknown	unknown	?	B.1.1.7	GRY	State Veterinary Institute Prague	State Veterinary Institute Prague	Nagy,A;Cernikova,L;Stara,M	https://www.gisaid.org/	?	?	2021-04-07	?
hCoV-19/cat/Brazil/RJ-FIOCRUZ-A003N/2020	Cat	betacoronavirus	EPI_ISL_848071	?	2020-05-28	South America	Brazil	Rio de Janeiro		South America	Brazil	Rio de Janeiro	genome	343	Felis catus	1	Female	?	Unassigned	O	Laboratory of Clinical Research on Dermatozoonoses in Domestic Animals, Evandro Chagas National Institute of Infectious Diseases, Oswaldo Cruz Foundation (Fiocruz), Rio de Janeiro, RJ, Brazil.	Laboratory of Respiratory Viruses and Measles, Oswaldo Cruz Institute, FIOCRUZ	Guilherme Amaral Calvet, Michelle Fernanda Borges da Silva, Anielle de Pina Costa, Ezequias Batista Martins, Isabella Campos Vargas de Moraes, Lusiele Guaraldo, Patrícia Brasil, Sandro Antônio Pereira, Rodrigo Caldas Menezes, Isabella Dib Ferreira Gremião, Lucas Oliveira Keidel, Shanna Araujo dos Santos, Artur Augusto Velho Mendes Junior, Renato Orsini Ornellas, Maria Ogrzewalska, Paola Cristina …	https://www.gisaid.org/	?	?	2021-01-19	?
hCoV-19/cat/Russia/LEN-RII-22390S/2021	Cat	betacoronavirus	EPI_ISL_873040	?	2021-01-08	Europe	Russia	Leningrad	Vsevolozhsk	Europe	Russia	Leningrad	genome	29782	Felis catus	3	Male	?	B.1.1.424	GR	WHO National Influenza Centre Russian Federation	WHO National Influenza Centre Russian Federation	Andrey Komissarov, Artem Fadeev, Anna Ivanova, Kseniya Komissarova, Dmitry Bazhenov, Mikhail Bakaev, Daria Danilenko, Ksenia Safina, Elena Nabieva, Georgii Bazykin, Dmitry Lioznov	https://www.gisaid.org/	?	?	2021-01-26	?
hCoV-19/cat/France/un-ENVT-LHOOQ/2020	Cat	betacoronavirus	EPI_ISL_873210	?	2020-09-24	Europe	France			Europe	France		genome	29664	Felis catus	unknown	unknown	?	B.1.160	GH	Virology, Ecole Nationale Veterinaire de Toulouse	Virology, Ecole Nationale Veterinaire de Toulouse	Bessiere, P., Walch, M., Fusade-Boyer, M., Lebre, L., Croville, G., Cadiergues, M.-C. and Guerin, J.-L.	https://www.gisaid.org/	?	?	2021-01-25	?
hCoV-19/dog/USA/CT-CVMDL-1/2021	Dog	betacoronavirus	EPI_ISL_1241386	?	2021-02-12	North America	USA	Connecticut		North America	USA	Connecticut	genome	29869	Canis lupus familiaris	3 months	Female	?	B.1.2	GH	Connecticut Veterinary Medical Diagnostic Laboratory	Department of Pathobiology, University of Connecticut	Dong-Hun Lee, Zeinab H. Helal, Junwon Kim, Amelia Hunt, Alyza Barbieri, Ji-yeon Hyeon, David H. Chung, Guillermo Risatti	https://www.gisaid.org/	?	?	2021-03-15	?
hCoV-19/mink/USA/MI-CDC-3886709-001/2020	Mink	betacoronavirus	EPI_ISL_925360	?	2020-10-14	North America	USA	Michigan		North America	USA	Michigan	genome	29900	Neovison vison	unknown	unknown	?	B.1	GH	Michigan Department of Agriculture and Rural Development	Pathogen Discovery, Respiratory Viruses Branch, Division of Viral Diseases, Centers for Disease Control and Prevention	Yan Li, Jing Zhang, Ying Tao, Anna montmayeur, Brian Lynch, Krista Queen, Anna Uehara, Rachel Marine, Peter Cook, Clinton R. Paden, Haibin Wang, Suxiang Tong	https://www.gisaid.org/	?	?	2021-02-03	?
hCoV-19/mink/USA/MI-CDC-3886624-001/2020	Mink	betacoronavirus	EPI_ISL_925357	?	2020-10-14	North America	USA	Michigan		North America	USA	Michigan	genome	29900	Neovison vison	unknown	unknown	?	B.1	GH	Michigan Department of Agriculture and Rural Development	Pathogen Discovery, Respiratory Viruses Branch, Division of Viral Diseases, Centers for Disease Control and Prevention	Yan Li, Jing Zhang, Ying Tao, Anna montmayeur, Brian Lynch, Krista Queen, Anna Uehara, Rachel Marine, Peter Cook, Clinton R. Paden, Haibin Wang, Suxiang Tong	https://www.gisaid.org/	?	?	2021-02-03	?
hCoV-19/mink/USA/MI-CDC-3886572-001/2020	Mink	betacoronavirus	EPI_ISL_925336	?	2020-10-13	North America	USA	Michigan		North America	USA	Michigan	genome	29894	Neovison vison	unknown	unknown	?	B.1	GH	Michigan Department of Agriculture and Rural Development	Pathogen Discovery, Respiratory Viruses Branch, Division of Viral Diseases, Centers for Disease Control and Prevention	Yan Li, Jing Zhang, Ying Tao, Anna montmayeur, Brian Lynch, Krista Queen, Anna Uehara, Rachel Marine, Peter Cook, Clinton R. Paden, Haibin Wang, Suxiang Tong	https://www.gisaid.org/	?	?	2021-02-03	?
hCoV-19/mink/USA/MI-CDC-3886724-001/2020	Mink	betacoronavirus	EPI_ISL_925339	?	2020-10-15	North America	USA	Michigan		North America	USA	Michigan	genome	29900	Neovison vison	unknown	unknown	?	B.1	GH	Michigan Department of Agriculture and Rural Development	Pathogen Discovery, Respiratory Viruses Branch, Division of Viral Diseases, Centers for Disease Control and Prevention	Yan Li, Jing Zhang, Ying Tao, Anna montmayeur, Brian Lynch, Krista Queen, Anna Uehara, Rachel Marine, Peter Cook, Clinton R. Paden, Haibin Wang, Suxiang Tong	https://www.gisaid.org/	?	?	2021-02-03	?
hCoV-19/mink/USA/MI-CDC-3886708-001/2020	Mink	betacoronavirus	EPI_ISL_925334	?	2020-10-14	North America	USA	Michigan		North America	USA	Michigan	genome	29912	Neovison vison	unknown	unknown	?	B.1	GH	Michigan Department of Agriculture and Rural Development	Pathogen Discovery, Respiratory Viruses Branch, Division of Viral Diseases, Centers for Disease Control and Prevention	Yan Li, Jing Zhang, Ying Tao, Anna montmayeur, Brian Lynch, Krista Queen, Anna Uehara, Rachel Marine, Peter Cook, Clinton R. Paden, Haibin Wang, Suxiang Tong	https://www.gisaid.org/	?	?	2021-02-03	?
hCoV-19/mink/USA/MI-CDC-3886940-001/2020	Mink	betacoronavirus	EPI_ISL_925311	?	2020-10-18	North America	USA	Michigan		North America	USA	Michigan	genome	29912	Neovison vison	unknown	unknown	?	B.1	GH	Michigan Department of Agriculture and Rural Development	Pathogen Discovery, Respiratory Viruses Branch, Division of Viral Diseases, Centers for Disease Control and Prevention	Yan Li, Jing Zhang, Ying Tao, Anna montmayeur, Brian Lynch, Krista Queen, Anna Uehara, Rachel Marine, Peter Cook, Clinton R. Paden, Haibin Wang, Suxiang Tong	https://www.gisaid.org/	?	?	2021-02-03	?
hCoV-19/mink/USA/MI-CDC-3886772-001/2020	Mink	betacoronavirus	EPI_ISL_925309	?	2020-10-15	North America	USA	Michigan		North America	USA	Michigan	genome	29904	Neovison vison	unknown	unknown	?	B.1	GH	Michigan Department of Agriculture and Rural Development	Pathogen Discovery, Respiratory Viruses Branch, Division of Viral Diseases, Centers for Disease Control and Prevention	Yan Li, Jing Zhang, Ying Tao, Anna montmayeur, Brian Lynch, Krista Queen, Anna Uehara, Rachel Marine, Peter Cook, Clinton R. Paden, Haibin Wang, Suxiang Tong	https://www.gisaid.org/	?	?	2021-02-03	?
hCoV-19/mink/USA/MI-CDC-3886841-001/2020	Mink	betacoronavirus	EPI_ISL_925332	?	2020-10-16	North America	USA	Michigan		North America	USA	Michigan	genome	29912	Neovison vison	unknown	unknown	?	B.1	GH	Michigan Department of Agriculture and Rural Development	Pathogen Discovery, Respiratory Viruses Branch, Division of Viral Diseases, Centers for Disease Control and Prevention	Yan Li, Jing Zhang, Ying Tao, Anna montmayeur, Brian Lynch, Krista Queen, Anna Uehara, Rachel Marine, Peter Cook, Clinton R. Paden, Haibin Wang, Suxiang Tong	https://www.gisaid.org/	?	?	2021-02-03	?
hCoV-19/mink/USA/MI-CDC-3886955-001/2020	Mink	betacoronavirus	EPI_ISL_925313	?	2020-10-18	North America	USA	Michigan		North America	USA	Michigan	genome	29912	Neovison vison	unknown	unknown	?	B.1	GH	Michigan Department of Agriculture and Rural Development	Pathogen Discovery, Respiratory Viruses Branch, Division of Viral Diseases, Centers for Disease Control and Prevention	Yan Li, Jing Zhang, Ying Tao, Anna montmayeur, Brian Lynch, Krista Queen, Anna Uehara, Rachel Marine, Peter Cook, Clinton R. Paden, Haibin Wang, Suxiang Tong	https://www.gisaid.org/	?	?	2021-02-03	?
hCoV-19/mink/USA/MI-CDC-3886719-001/2020	Mink	betacoronavirus	EPI_ISL_925350	?	2020-10-14	North America	USA	Michigan		North America	USA	Michigan	genome	29900	Neovison vison	unknown	unknown	?	B.1	GH	Michigan Department of Agriculture and Rural Development	Pathogen Discovery, Respiratory Viruses Branch, Division of Viral Diseases, Centers for Disease Control and Prevention	Yan Li, Jing Zhang, Ying Tao, Anna montmayeur, Brian Lynch, Krista Queen, Anna Uehara, Rachel Marine, Peter Cook, Clinton R. Paden, Haibin Wang, Suxiang Tong	https://www.gisaid.org/	?	?	2021-02-03	?
hCoV-19/mink/USA/MI-CDC-3886711-001/2020	Mink	betacoronavirus	EPI_ISL_925337	?	2020-10-13	North America	USA	Michigan		North America	USA	Michigan	genome	29900	Neovison vison	unknown	unknown	?	B.1	GH	Michigan Department of Agriculture and Rural Development	Pathogen Discovery, Respiratory Viruses Branch, Division of Viral Diseases, Centers for Disease Control and Prevention	Yan Li, Jing Zhang, Ying Tao, Anna montmayeur, Brian Lynch, Krista Queen, Anna Uehara, Rachel Marine, Peter Cook, Clinton R. Paden, Haibin Wang, Suxiang Tong	https://www.gisaid.org/	?	?	2021-02-03	?
hCoV-19/mink/USA/MI-CDC-3886603-001/2020	Mink	betacoronavirus	EPI_ISL_925356	?	2020-10-14	North America	USA	Michigan		North America	USA	Michigan	genome	29900	Neovison vison	unknown	unknown	?	B.1	GH	Michigan Department of Agriculture and Rural Development	Pathogen Discovery, Respiratory Viruses Branch, Division of Viral Diseases, Centers for Disease Control and Prevention	Yan Li, Jing Zhang, Ying Tao, Anna montmayeur, Brian Lynch, Krista Queen, Anna Uehara, Rachel Marine, Peter Cook, Clinton R. Paden, Haibin Wang, Suxiang Tong	https://www.gisaid.org/	?	?	2021-02-03	?
hCoV-19/mink/USA/MI-CDC-3886875-001/2020	Mink	betacoronavirus	EPI_ISL_925317	?	2020-10-16	North America	USA	Michigan		North America	USA	Michigan	genome	29912	Neovison vison	unknown	unknown	?	B.1	GH	Michigan Department of Agriculture and Rural Development	Pathogen Discovery, Respiratory Viruses Branch, Division of Viral Diseases, Centers for Disease Control and Prevention	Yan Li, Jing Zhang, Ying Tao, Anna montmayeur, Brian Lynch, Krista Queen, Anna Uehara, Rachel Marine, Peter Cook, Clinton R. Paden, Haibin Wang, Suxiang Tong	https://www.gisaid.org/	?	?	2021-02-03	?
hCoV-19/mink/USA/MI-CDC-3886954-001/2020	Mink	betacoronavirus	EPI_ISL_925310	?	2020-10-17	North America	USA	Michigan		North America	USA	Michigan	genome	29912	Neovison vison	unknown	unknown	?	B.1	GH	Michigan Department of Agriculture and Rural Development	Pathogen Discovery, Respiratory Viruses Branch, Division of Viral Diseases, Centers for Disease Control and Prevention	Yan Li, Jing Zhang, Ying Tao, Anna montmayeur, Brian Lynch, Krista Queen, Anna Uehara, Rachel Marine, Peter Cook, Clinton R. Paden, Haibin Wang, Suxiang Tong	https://www.gisaid.org/	?	?	2021-02-03	?
hCoV-19/mink/USA/MI-CDC-3886391-001/2020	Mink	betacoronavirus	EPI_ISL_925319	?	2020-10-15	North America	USA	Michigan		North America	USA	Michigan	genome	29912	Neovison vison	unknown	unknown	?	B.1	GH	Michigan Department of Agriculture and Rural Development	Pathogen Discovery, Respiratory Viruses Branch, Division of Viral Diseases, Centers for Disease Control and Prevention	Yan Li, Jing Zhang, Ying Tao, Anna montmayeur, Brian Lynch, Krista Queen, Anna Uehara, Rachel Marine, Peter Cook, Clinton R. Paden, Haibin Wang, Suxiang Tong	https://www.gisaid.org/	?	?	2021-02-03	?
hCoV-19/mink/USA/MI-CDC-3886734-001/2020	Mink	betacoronavirus	EPI_ISL_925352	?	2020-10-15	North America	USA	Michigan		North America	USA	Michigan	genome	29900	Neovison vison	unknown	unknown	?	B.1	GH	Michigan Department of Agriculture and Rural Development	Pathogen Discovery, Respiratory Viruses Branch, Division of Viral Diseases, Centers for Disease Control and Prevention	Yan Li, Jing Zhang, Ying Tao, Anna montmayeur, Brian Lynch, Krista Queen, Anna Uehara, Rachel Marine, Peter Cook, Clinton R. Paden, Haibin Wang, Suxiang Tong	https://www.gisaid.org/	?	?	2021-02-03	?
hCoV-19/mink/USA/MI-CDC-3886496-001/2020	Mink	betacoronavirus	EPI_ISL_925353	?	2020-10-13	North America	USA	Michigan		North America	USA	Michigan	genome	29900	Neovison vison	unknown	unknown	?	B.1	GH	Michigan Department of Agriculture and Rural Development	Pathogen Discovery, Respiratory Viruses Branch, Division of Viral Diseases, Centers for Disease Control and Prevention	Yan Li, Jing Zhang, Ying Tao, Anna montmayeur, Brian Lynch, Krista Queen, Anna Uehara, Rachel Marine, Peter Cook, Clinton R. Paden, Haibin Wang, Suxiang Tong	https://www.gisaid.org/	?	?	2021-02-03	?
hCoV-19/mink/USA/MI-CDC-3886759-001/2020	Mink	betacoronavirus	EPI_ISL_925322	?	2020-10-15	North America	USA	Michigan		North America	USA	Michigan	genome	29912	Neovison vison	unknown	unknown	?	B.1	GH	Michigan Department of Agriculture and Rural Development	Pathogen Discovery, Respiratory Viruses Branch, Division of Viral Diseases, Centers for Disease Control and Prevention	Yan Li, Jing Zhang, Ying Tao, Anna montmayeur, Brian Lynch, Krista Queen, Anna Uehara, Rachel Marine, Peter Cook, Clinton R. Paden, Haibin Wang, Suxiang Tong	https://www.gisaid.org/	?	?	2021-02-03	?
hCoV-19/mink/USA/MI-CDC-3886398-001/2020	Mink	betacoronavirus	EPI_ISL_925320	?	2020-10-15	North America	USA	Michigan		North America	USA	Michigan	genome	29912	Neovison vison	unknown	unknown	?	B.1	GH	Michigan Department of Agriculture and Rural Development	Pathogen Discovery, Respiratory Viruses Branch, Division of Viral Diseases, Centers for Disease Control and Prevention	Yan Li, Jing Zhang, Ying Tao, Anna montmayeur, Brian Lynch, Krista Queen, Anna Uehara, Rachel Marine, Peter Cook, Clinton R. Paden, Haibin Wang, Suxiang Tong	https://www.gisaid.org/	?	?	2021-02-03	?
hCoV-19/mink/USA/MI-CDC-3886854-001/2020	Mink	betacoronavirus	EPI_ISL_925326	?	2020-10-16	North America	USA	Michigan		North America	USA	Michigan	genome	29912	Neovison vison	unknown	unknown	?	B.1	GH	Michigan Department of Agriculture and Rural Development	Pathogen Discovery, Respiratory Viruses Branch, Division of Viral Diseases, Centers for Disease Control and Prevention	Yan Li, Jing Zhang, Ying Tao, Anna montmayeur, Brian Lynch, Krista Queen, Anna Uehara, Rachel Marine, Peter Cook, Clinton R. Paden, Haibin Wang, Suxiang Tong	https://www.gisaid.org/	?	?	2021-02-03	?
hCoV-19/mink/USA/MI-CDC-3886810-001/2020	Mink	betacoronavirus	EPI_ISL_925331	?	2020-10-16	North America	USA	Michigan		North America	USA	Michigan	genome	29912	Neovison vison	unknown	unknown	?	B.1	GH	Michigan Department of Agriculture and Rural Development	Pathogen Discovery, Respiratory Viruses Branch, Division of Viral Diseases, Centers for Disease Control and Prevention	Yan Li, Jing Zhang, Ying Tao, Anna montmayeur, Brian Lynch, Krista Queen, Anna Uehara, Rachel Marine, Peter Cook, Clinton R. Paden, Haibin Wang, Suxiang Tong	https://www.gisaid.org/	?	?	2021-02-03	?
hCoV-19/mink/USA/MI-CDC-3886516-001/2020	Mink	betacoronavirus	EPI_ISL_925314	?	2020-10-13	North America	USA	Michigan		North America	USA	Michigan	genome	29912	Neovison vison	unknown	unknown	?	B.1	GH	Michigan Department of Agriculture and Rural Development	Pathogen Discovery, Respiratory Viruses Branch, Division of Viral Diseases, Centers for Disease Control and Prevention	Yan Li, Jing Zhang, Ying Tao, Anna montmayeur, Brian Lynch, Krista Queen, Anna Uehara, Rachel Marine, Peter Cook, Clinton R. Paden, Haibin Wang, Suxiang Tong	https://www.gisaid.org/	?	?	2021-02-03	?
hCoV-19/mink/USA/MI-CDC-3886613-001/2020	Mink	betacoronavirus	EPI_ISL_925315	?	2020-10-14	North America	USA	Michigan		North America	USA	Michigan	genome	29912	Neovison vison	unknown	unknown	?	B.1	GH	Michigan Department of Agriculture and Rural Development	Pathogen Discovery, Respiratory Viruses Branch, Division of Viral Diseases, Centers for Disease Control and Prevention	Yan Li, Jing Zhang, Ying Tao, Anna montmayeur, Brian Lynch, Krista Queen, Anna Uehara, Rachel Marine, Peter Cook, Clinton R. Paden, Haibin Wang, Suxiang Tong	https://www.gisaid.org/	?	?	2021-02-03	?
hCoV-19/mink/USA/MI-CDC-3886800-001/2020	Mink	betacoronavirus	EPI_ISL_925330	?	2020-10-15	North America	USA	Michigan		North America	USA	Michigan	genome	29912	Neovison vison	unknown	unknown	?	B.1	GH	Michigan Department of Agriculture and Rural Development	Pathogen Discovery, Respiratory Viruses Branch, Division of Viral Diseases, Centers for Disease Control and Prevention	Yan Li, Jing Zhang, Ying Tao, Anna montmayeur, Brian Lynch, Krista Queen, Anna Uehara, Rachel Marine, Peter Cook, Clinton R. Paden, Haibin Wang, Suxiang Tong	https://www.gisaid.org/	?	?	2021-02-03	?
hCoV-19/mink/USA/MI-CDC-3886544-001/2020	Mink	betacoronavirus	EPI_ISL_925344	?	2020-10-13	North America	USA	Michigan		North America	USA	Michigan	genome	29900	Neovison vison	unknown	unknown	?	B.1	GH	Michigan Department of Agriculture and Rural Development	Pathogen Discovery, Respiratory Viruses Branch, Division of Viral Diseases, Centers for Disease Control and Prevention	Yan Li, Jing Zhang, Ying Tao, Anna montmayeur, Brian Lynch, Krista Queen, Anna Uehara, Rachel Marine, Peter Cook, Clinton R. Paden, Haibin Wang, Suxiang Tong	https://www.gisaid.org/	?	?	2021-02-03	?
hCoV-19/mink/USA/MI-CDC-3886727-001/2020	Mink	betacoronavirus	EPI_ISL_925351	?	2020-10-14	North America	USA	Michigan		North America	USA	Michigan	genome	29900	Neovison vison	unknown	unknown	?	B.1	GH	Michigan Department of Agriculture and Rural Development	Pathogen Discovery, Respiratory Viruses Branch, Division of Viral Diseases, Centers for Disease Control and Prevention	Yan Li, Jing Zhang, Ying Tao, Anna montmayeur, Brian Lynch, Krista Queen, Anna Uehara, Rachel Marine, Peter Cook, Clinton R. Paden, Haibin Wang, Suxiang Tong	https://www.gisaid.org/	?	?	2021-02-03	?
hCoV-19/mink/USA/MI-CDC-3886765-001/2020	Mink	betacoronavirus	EPI_ISL_925323	?	2020-10-15	North America	USA	Michigan		North America	USA	Michigan	genome	29912	Neovison vison	unknown	unknown	?	B.1	GH	Michigan Department of Agriculture and Rural Development	Pathogen Discovery, Respiratory Viruses Branch, Division of Viral Diseases, Centers for Disease Control and Prevention	Yan Li, Jing Zhang, Ying Tao, Anna montmayeur, Brian Lynch, Krista Queen, Anna Uehara, Rachel Marine, Peter Cook, Clinton R. Paden, Haibin Wang, Suxiang Tong	https://www.gisaid.org/	?	?	2021-02-03	?
hCoV-19/mink/USA/MI-CDC-3886720-001/2020	Mink	betacoronavirus	EPI_ISL_925335	?	2020-10-14	North America	USA	Michigan		North America	USA	Michigan	genome	29912	Neovison vison	unknown	unknown	?	B.1	GH	Michigan Department of Agriculture and Rural Development	Pathogen Discovery, Respiratory Viruses Branch, Division of Viral Diseases, Centers for Disease Control and Prevention	Yan Li, Jing Zhang, Ying Tao, Anna montmayeur, Brian Lynch, Krista Queen, Anna Uehara, Rachel Marine, Peter Cook, Clinton R. Paden, Haibin Wang, Suxiang Tong	https://www.gisaid.org/	?	?	2021-02-03	?
hCoV-19/mink/USA/MI-CDC-3886941-001/2020	Mink	betacoronavirus	EPI_ISL_925327	?	2020-10-16	North America	USA	Michigan		North America	USA	Michigan	genome	29912	Neovison vison	unknown	unknown	?	B.1	GH	Michigan Department of Agriculture and Rural Development	Pathogen Discovery, Respiratory Viruses Branch, Division of Viral Diseases, Centers for Disease Control and Prevention	Yan Li, Jing Zhang, Ying Tao, Anna montmayeur, Brian Lynch, Krista Queen, Anna Uehara, Rachel Marine, Peter Cook, Clinton R. Paden, Haibin Wang, Suxiang Tong	https://www.gisaid.org/	?	?	2021-02-03	?
hCoV-19/mink/USA/MI-CDC-3886694-001/2020	Mink	betacoronavirus	EPI_ISL_925358	?	2020-10-14	North America	USA	Michigan		North America	USA	Michigan	genome	29900	Neovison vison	unknown	unknown	?	B.1	GH	Michigan Department of Agriculture and Rural Development	Pathogen Discovery, Respiratory Viruses Branch, Division of Viral Diseases, Centers for Disease Control and Prevention	Yan Li, Jing Zhang, Ying Tao, Anna montmayeur, Brian Lynch, Krista Queen, Anna Uehara, Rachel Marine, Peter Cook, Clinton R. Paden, Haibin Wang, Suxiang Tong	https://www.gisaid.org/	?	?	2021-02-03	?
hCoV-19/mink/USA/MI-CDC-3886728-001/2020	Mink	betacoronavirus	EPI_ISL_925359	?	2020-10-14	North America	USA	Michigan		North America	USA	Michigan	genome	29900	Neovison vison	unknown	unknown	?	B.1	GH	Michigan Department of Agriculture and Rural Development	Pathogen Discovery, Respiratory Viruses Branch, Division of Viral Diseases, Centers for Disease Control and Prevention	Yan Li, Jing Zhang, Ying Tao, Anna montmayeur, Brian Lynch, Krista Queen, Anna Uehara, Rachel Marine, Peter Cook, Clinton R. Paden, Haibin Wang, Suxiang Tong	https://www.gisaid.org/	?	?	2021-02-03	?
hCoV-19/mink/USA/MI-CDC-3886492-001/2020	Mink	betacoronavirus	EPI_ISL_925354	?	2020-10-13	North America	USA	Michigan		North America	USA	Michigan	genome	29900	Neovison vison	unknown	unknown	?	B.1	GH	Michigan Department of Agriculture and Rural Development	Pathogen Discovery, Respiratory Viruses Branch, Division of Viral Diseases, Centers for Disease Control and Prevention	Yan Li, Jing Zhang, Ying Tao, Anna montmayeur, Brian Lynch, Krista Queen, Anna Uehara, Rachel Marine, Peter Cook, Clinton R. Paden, Haibin Wang, Suxiang Tong	https://www.gisaid.org/	?	?	2021-02-03	?
hCoV-19/mink/USA/MI-CDC-3886552-001/2020	Mink	betacoronavirus	EPI_ISL_925355	?	2020-10-13	North America	USA	Michigan		North America	USA	Michigan	genome	29900	Neovison vison	unknown	unknown	?	B.1	GH	Michigan Department of Agriculture and Rural Development	Pathogen Discovery, Respiratory Viruses Branch, Division of Viral Diseases, Centers for Disease Control and Prevention	Yan Li, Jing Zhang, Ying Tao, Anna montmayeur, Brian Lynch, Krista Queen, Anna Uehara, Rachel Marine, Peter Cook, Clinton R. Paden, Haibin Wang, Suxiang Tong	https://www.gisaid.org/	?	?	2021-02-03	?
hCoV-19/mink/USA/MI-CDC-3886891-001/2020	Mink	betacoronavirus	EPI_ISL_925307	?	2020-10-16	North America	USA	Michigan		North America	USA	Michigan	genome	29912	Neovison vison	unknown	unknown	?	B.1	GH	Michigan Department of Agriculture and Rural Development	Pathogen Discovery, Respiratory Viruses Branch, Division of Viral Diseases, Centers for Disease Control and Prevention	Yan Li, Jing Zhang, Ying Tao, Anna montmayeur, Brian Lynch, Krista Queen, Anna Uehara, Rachel Marine, Peter Cook, Clinton R. Paden, Haibin Wang, Suxiang Tong	https://www.gisaid.org/	?	?	2021-02-03	?
hCoV-19/mink/USA/MI-CDC-3886725-001/2020	Mink	betacoronavirus	EPI_ISL_925340	?	2020-10-16	North America	USA	Michigan		North America	USA	Michigan	genome	29900	Neovison vison	unknown	unknown	?	B.1	GH	Michigan Department of Agriculture and Rural Development	Pathogen Discovery, Respiratory Viruses Branch, Division of Viral Diseases, Centers for Disease Control and Prevention	Yan Li, Jing Zhang, Ying Tao, Anna montmayeur, Brian Lynch, Krista Queen, Anna Uehara, Rachel Marine, Peter Cook, Clinton R. Paden, Haibin Wang, Suxiang Tong	https://www.gisaid.org/	?	?	2021-02-03	?
hCoV-19/mink/USA/MI-CDC-3886430-001/2020	Mink	betacoronavirus	EPI_ISL_925321	?	2020-10-16	North America	USA	Michigan		North America	USA	Michigan	genome	29912	Neovison vison	unknown	unknown	?	B.1	GH	Michigan Department of Agriculture and Rural Development	Pathogen Discovery, Respiratory Viruses Branch, Division of Viral Diseases, Centers for Disease Control and Prevention	Yan Li, Jing Zhang, Ying Tao, Anna montmayeur, Brian Lynch, Krista Queen, Anna Uehara, Rachel Marine, Peter Cook, Clinton R. Paden, Haibin Wang, Suxiang Tong	https://www.gisaid.org/	?	?	2021-02-03	?
hCoV-19/mink/USA/MI-CDC-3886453-001/2020	Mink	betacoronavirus	EPI_ISL_925341	?	2020-10-13	North America	USA	Michigan		North America	USA	Michigan	genome	29900	Neovison vison	unknown	unknown	?	B.1	GH	Michigan Department of Agriculture and Rural Development	Pathogen Discovery, Respiratory Viruses Branch, Division of Viral Diseases, Centers for Disease Control and Prevention	Yan Li, Jing Zhang, Ying Tao, Anna montmayeur, Brian Lynch, Krista Queen, Anna Uehara, Rachel Marine, Peter Cook, Clinton R. Paden, Haibin Wang, Suxiang Tong	https://www.gisaid.org/	?	?	2021-02-03	?
hCoV-19/mink/USA/MI-CDC-3886779-001/2020	Mink	betacoronavirus	EPI_ISL_925308	?	2020-10-15	North America	USA	Michigan		North America	USA	Michigan	genome	29912	Neovison vison	unknown	unknown	?	B.1	GH	Michigan Department of Agriculture and Rural Development	Pathogen Discovery, Respiratory Viruses Branch, Division of Viral Diseases, Centers for Disease Control and Prevention	Yan Li, Jing Zhang, Ying Tao, Anna montmayeur, Brian Lynch, Krista Queen, Anna Uehara, Rachel Marine, Peter Cook, Clinton R. Paden, Haibin Wang, Suxiang Tong	https://www.gisaid.org/	?	?	2021-02-03	?
hCoV-19/mink/USA/MI-CDC-3886953-001/2020	Mink	betacoronavirus	EPI_ISL_925312	?	2020-10-16	North America	USA	Michigan		North America	USA	Michigan	genome	29910	Neovison vison	unknown	unknown	?	B.1	GH	Michigan Department of Agriculture and Rural Development	Pathogen Discovery, Respiratory Viruses Branch, Division of Viral Diseases, Centers for Disease Control and Prevention	Yan Li, Jing Zhang, Ying Tao, Anna montmayeur, Brian Lynch, Krista Queen, Anna Uehara, Rachel Marine, Peter Cook, Clinton R. Paden, Haibin Wang, Suxiang Tong	https://www.gisaid.org/	?	?	2021-02-03	?
hCoV-19/mink/USA/MI-CDC-3886495-001/2020	Mink	betacoronavirus	EPI_ISL_925342	?	2020-10-13	North America	USA	Michigan		North America	USA	Michigan	genome	29900	Neovison vison	unknown	unknown	?	B.1	GH	Michigan Department of Agriculture and Rural Development	Pathogen Discovery, Respiratory Viruses Branch, Division of Viral Diseases, Centers for Disease Control and Prevention	Yan Li, Jing Zhang, Ying Tao, Anna montmayeur, Brian Lynch, Krista Queen, Anna Uehara, Rachel Marine, Peter Cook, Clinton R. Paden, Haibin Wang, Suxiang Tong	https://www.gisaid.org/	?	?	2021-02-03	?
hCoV-19/mink/USA/MI-CDC-3886693-001/2020	Mink	betacoronavirus	EPI_ISL_925348	?	2020-10-14	North America	USA	Michigan		North America	USA	Michigan	genome	29900	Neovison vison	unknown	unknown	?	B.1	GH	Michigan Department of Agriculture and Rural Development	Pathogen Discovery, Respiratory Viruses Branch, Division of Viral Diseases, Centers for Disease Control and Prevention	Yan Li, Jing Zhang, Ying Tao, Anna montmayeur, Brian Lynch, Krista Queen, Anna Uehara, Rachel Marine, Peter Cook, Clinton R. Paden, Haibin Wang, Suxiang Tong	https://www.gisaid.org/	?	?	2021-02-03	?
hCoV-19/mink/USA/MI-CDC-3886540-001/2020	Mink	betacoronavirus	EPI_ISL_925343	?	2020-10-13	North America	USA	Michigan		North America	USA	Michigan	genome	29900	Neovison vison	unknown	unknown	?	B.1	GH	Michigan Department of Agriculture and Rural Development	Pathogen Discovery, Respiratory Viruses Branch, Division of Viral Diseases, Centers for Disease Control and Prevention	Yan Li, Jing Zhang, Ying Tao, Anna montmayeur, Brian Lynch, Krista Queen, Anna Uehara, Rachel Marine, Peter Cook, Clinton R. Paden, Haibin Wang, Suxiang Tong	https://www.gisaid.org/	?	?	2021-02-03	?
hCoV-19/mink/USA/MI-CDC-3886707-001/2020	Mink	betacoronavirus	EPI_ISL_925349	?	2020-10-14	North America	USA	Michigan		North America	USA	Michigan	genome	29900	Neovison vison	unknown	unknown	?	B.1	GH	Michigan Department of Agriculture and Rural Development	Pathogen Discovery, Respiratory Viruses Branch, Division of Viral Diseases, Centers for Disease Control and Prevention	Yan Li, Jing Zhang, Ying Tao, Anna montmayeur, Brian Lynch, Krista Queen, Anna Uehara, Rachel Marine, Peter Cook, Clinton R. Paden, Haibin Wang, Suxiang Tong	https://www.gisaid.org/	?	?	2021-02-03	?
hCoV-19/mink/USA/MI-CDC-3886786-001/2020	Mink	betacoronavirus	EPI_ISL_925324	?	2020-10-15	North America	USA	Michigan		North America	USA	Michigan	genome	29910	Neovison vison	unknown	unknown	?	B.1	GH	Michigan Department of Agriculture and Rural Development	Pathogen Discovery, Respiratory Viruses Branch, Division of Viral Diseases, Centers for Disease Control and Prevention	Yan Li, Jing Zhang, Ying Tao, Anna montmayeur, Brian Lynch, Krista Queen, Anna Uehara, Rachel Marine, Peter Cook, Clinton R. Paden, Haibin Wang, Suxiang Tong	https://www.gisaid.org/	?	?	2021-02-03	?
hCoV-19/mink/USA/MI-CDC-3886434-001/2020	Mink	betacoronavirus	EPI_ISL_925328	?	2020-10-16	North America	USA	Michigan		North America	USA	Michigan	genome	29912	Neovison vison	unknown	unknown	?	B.1	GH	Michigan Department of Agriculture and Rural Development	Pathogen Discovery, Respiratory Viruses Branch, Division of Viral Diseases, Centers for Disease Control and Prevention	Yan Li, Jing Zhang, Ying Tao, Anna montmayeur, Brian Lynch, Krista Queen, Anna Uehara, Rachel Marine, Peter Cook, Clinton R. Paden, Haibin Wang, Suxiang Tong	https://www.gisaid.org/	?	?	2021-02-03	?
hCoV-19/mink/USA/MI-CDC-3886922-001/2020	Mink	betacoronavirus	EPI_ISL_925329	?	2020-10-16	North America	USA	Michigan		North America	USA	Michigan	genome	29912	Neovison vison	unknown	unknown	?	B.1	GH	Michigan Department of Agriculture and Rural Development	Pathogen Discovery, Respiratory Viruses Branch, Division of Viral Diseases, Centers for Disease Control and Prevention	Yan Li, Jing Zhang, Ying Tao, Anna montmayeur, Brian Lynch, Krista Queen, Anna Uehara, Rachel Marine, Peter Cook, Clinton R. Paden, Haibin Wang, Suxiang Tong	https://www.gisaid.org/	?	?	2021-02-03	?
hCoV-19/mink/USA/MI-CDC-3886799-001/2020	Mink	betacoronavirus	EPI_ISL_925316	?	2020-10-15	North America	USA	Michigan		North America	USA	Michigan	genome	29910	Neovison vison	unknown	unknown	?	B.1	GH	Michigan Department of Agriculture and Rural Development	Pathogen Discovery, Respiratory Viruses Branch, Division of Viral Diseases, Centers for Disease Control and Prevention	Yan Li, Jing Zhang, Ying Tao, Anna montmayeur, Brian Lynch, Krista Queen, Anna Uehara, Rachel Marine, Peter Cook, Clinton R. Paden, Haibin Wang, Suxiang Tong	https://www.gisaid.org/	?	?	2021-02-03	?
hCoV-19/mink/USA/MI-CDC-3886865-001/2020	Mink	betacoronavirus	EPI_ISL_925333	?	2020-10-16	North America	USA	Michigan		North America	USA	Michigan	genome	29910	Neovison vison	unknown	unknown	?	B.1	GH	Michigan Department of Agriculture and Rural Development	Pathogen Discovery, Respiratory Viruses Branch, Division of Viral Diseases, Centers for Disease Control and Prevention	Yan Li, Jing Zhang, Ying Tao, Anna montmayeur, Brian Lynch, Krista Queen, Anna Uehara, Rachel Marine, Peter Cook, Clinton R. Paden, Haibin Wang, Suxiang Tong	https://www.gisaid.org/	?	?	2021-02-03	?
hCoV-19/mink/USA/MI-CDC-3886755-001/2020	Mink	betacoronavirus	EPI_ISL_925318	?	2020-10-15	North America	USA	Michigan		North America	USA	Michigan	genome	29912	Neovison vison	unknown	unknown	?	B.1	GH	Michigan Department of Agriculture and Rural Development	Pathogen Discovery, Respiratory Viruses Branch, Division of Viral Diseases, Centers for Disease Control and Prevention	Yan Li, Jing Zhang, Ying Tao, Anna montmayeur, Brian Lynch, Krista Queen, Anna Uehara, Rachel Marine, Peter Cook, Clinton R. Paden, Haibin Wang, Suxiang Tong	https://www.gisaid.org/	?	?	2021-02-03	?
hCoV-19/mink/Netherlands/NB03_index/2020	Mink	betacoronavirus	EPI_ISL_447633	?	2020-05-06	Europe	Netherlands	Noord-Brabant		Europe	Netherlands	Noord-Brabant	genome	29890	Neovison vison	unknown	unknown	?	B.1.8	G	Virology, Wageningen Bioveterinary Research	Virology, Wageningen Bioveterinary Research	Oreshkova, N., Vreman, S., Molenaar, R.J., Harders, F., Hakze van der Honing, R.W., Gerhards, N., Bouwstra, R., Hissink, H., Smit, L., Tacken, M., Weesendorp, E., Stegeman, A., van der Poel, W., Engelsma, M.Y.	https://www.gisaid.org/	?	?	2020-05-12	?
hCoV-19/mink/USA/MI-CDC-3886602-001/2020	Mink	betacoronavirus	EPI_ISL_925345	?	2020-10-14	North America	USA	Michigan		North America	USA	Michigan	genome	29900	Neovison vison	unknown	unknown	?	B.1	GH	Michigan Department of Agriculture and Rural Development	Pathogen Discovery, Respiratory Viruses Branch, Division of Viral Diseases, Centers for Disease Control and Prevention	Yan Li, Jing Zhang, Ying Tao, Anna montmayeur, Brian Lynch, Krista Queen, Anna Uehara, Rachel Marine, Peter Cook, Clinton R. Paden, Haibin Wang, Suxiang Tong	https://www.gisaid.org/	?	?	2021-02-03	?
hCoV-19/mink/USA/MI-CDC-3886648-001/2020	Mink	betacoronavirus	EPI_ISL_925347	?	2020-10-14	North America	USA	Michigan		North America	USA	Michigan	genome	29900	Neovison vison	unknown	unknown	?	B.1	GH	Michigan Department of Agriculture and Rural Development	Pathogen Discovery, Respiratory Viruses Branch, Division of Viral Diseases, Centers for Disease Control and Prevention	Yan Li, Jing Zhang, Ying Tao, Anna montmayeur, Brian Lynch, Krista Queen, Anna Uehara, Rachel Marine, Peter Cook, Clinton R. Paden, Haibin Wang, Suxiang Tong	https://www.gisaid.org/	?	?	2021-02-03	?
hCoV-19/mink/USA/MI-CDC-3886641-001/2020	Mink	betacoronavirus	EPI_ISL_925346	?	2020-10-14	North America	USA	Michigan		North America	USA	Michigan	genome	29900	Neovison vison	unknown	unknown	?	B.1	GH	Michigan Department of Agriculture and Rural Development	Pathogen Discovery, Respiratory Viruses Branch, Division of Viral Diseases, Centers for Disease Control and Prevention	Yan Li, Jing Zhang, Ying Tao, Anna montmayeur, Brian Lynch, Krista Queen, Anna Uehara, Rachel Marine, Peter Cook, Clinton R. Paden, Haibin Wang, Suxiang Tong	https://www.gisaid.org/	?	?	2021-02-03	?
hCoV-19/mink/Netherlands/NB04_index/2020	Mink	betacoronavirus	EPI_ISL_447634	?	2020-05-06	Europe	Netherlands	Noord-Brabant		Europe	Netherlands	Noord-Brabant	genome	29891	Neovison vison	unknown	unknown	?	B.1.8	G	Virology, Wageningen Bioveterinary Research	Virology, Wageningen Bioveterinary Research	Oreshkova, N., Vreman, S., Molenaar, R.J., Harders, F., Hakze van der Honing, R.W., Gerhards, N., Bouwstra, R., Hissink, H., Smit, L., Tacken, M., Weesendorp, E., Stegeman, A., van der Poel, W., Engelsma, M.Y.	https://www.gisaid.org/	?	?	2020-05-12	?
hCoV-19/mink/Poland/210209_3597/2021	Mink	betacoronavirus	EPI_ISL_984307	?	2021-01-27	Europe	Poland	Pomorskie		Europe	Poland	Pomorskie	genome	29891	Neovison vison	unknown	unknown	?	B.1.1	O	Department of Poultry Diseases	Department of Omics Analysis	Domanska-Blicharz Katarzyna, Smreczak Marcin, Niemczuk Krzysztof, Orlowska Anna, Ewelina Iwan, Arkadiusz Bomba	https://www.gisaid.org/	?	?	2021-02-13	?
hCoV-19/mink/Poland/210209_3596/2021	Mink	betacoronavirus	EPI_ISL_984305	?	2021-01-27	Europe	Poland	Pomorskie		Europe	Poland	Pomorskie	genome	29891	Neovison vison	unknown	unknown	?	B.1.1	GR	Department of Poultry Diseases	Department of Omics Analysis	Domanska-Blicharz Katarzyna, Smreczak Marcin, Niemczuk Krzysztof, Orlowska Anna, Ewelina Iwan, Arkadiusz Bomba	https://www.gisaid.org/	?	?	2021-02-13	?
hCoV-19/cat/Switzerland/ZH-UZH-Cat1/2020	Cat	betacoronavirus	EPI_ISL_1005699	?	2020-11-16	Europe	Switzerland	Zurich		Europe	Switzerland	Zurich	genome	29663	Felis catus	4	Male	?	B.1.1.39	GR	Clinical Laboratory, Vetsuisse Faculty, University of Zurich	Department of Biosystems Science and Engineering, ETH Zürich	Julia Klaus, Marina Luisa Meli, Regina Hofmann-Lehmann, Christian Beisel, Sarah Nadeau, Chaoran Chen, Ivan Topolsky, Philipp Jablonski, Lara Fuhrmann, David Dreifuss, Katharina Jahn, Rebecca Denes, Ina Nissen, Natascha Santacroce, Elodie Burcklen, Niko Beerenwinkel, Tanja Stadler	https://www.gisaid.org/	?	?	2021-02-16	?
hCoV-19/mink/USA/WI-CDC-3892917-001/2020	Mink	betacoronavirus	EPI_ISL_1014950	?	2020-10-15	North America	USA	Wisconsin		North America	USA	Wisconsin	genome	29797	Neovison vison	unknown	unknown	?	B.1	GH	Wisconsin Department of Agriculture, Trade, and Consumer Protection	Pathogen Discovery, Respiratory Viruses Branch, Division of Viral Diseases, Centers for Disease Control and Prevention	Jing Zhang, Yan Li, Brian Lynch, Ying Tao, Krista Queen, Anna Montmayeur, Anna Uehara, Peter Cook, Han Jia Ng, Rachel Marine, Clinton R. Paden, Haibin Wang, Suxiang Tong	https://www.gisaid.org/	?	?	2021-02-17	?
hCoV-19/mink/USA/WI-CDC-3892592-001/2020	Mink	betacoronavirus	EPI_ISL_1014986	?	2020-10-13	North America	USA	Wisconsin		North America	USA	Wisconsin	genome	29803	Neovison vison	unknown	unknown	?	B.1	GH	Wisconsin Department of Agriculture, Trade, and Consumer Protection	Pathogen Discovery, Respiratory Viruses Branch, Division of Viral Diseases, Centers for Disease Control and Prevention	Jing Zhang, Yan Li, Brian Lynch, Ying Tao, Krista Queen, Anna Montmayeur, Anna Uehara, Peter Cook, Han Jia Ng, Rachel Marine, Clinton R. Paden, Haibin Wang, Suxiang Tong	https://www.gisaid.org/	?	?	2021-02-17	?
hCoV-19/mink/USA/WI-CDC-3892589-001/2020	Mink	betacoronavirus	EPI_ISL_1014983	?	2020-10-13	North America	USA	Wisconsin		North America	USA	Wisconsin	genome	29802	Neovison vison	unknown	unknown	?	B.1	GH	Wisconsin Department of Agriculture, Trade, and Consumer Protection	Pathogen Discovery, Respiratory Viruses Branch, Division of Viral Diseases, Centers for Disease Control and Prevention	Jing Zhang, Yan Li, Brian Lynch, Ying Tao, Krista Queen, Anna Montmayeur, Anna Uehara, Peter Cook, Han Jia Ng, Rachel Marine, Clinton R. Paden, Haibin Wang, Suxiang Tong	https://www.gisaid.org/	?	?	2021-02-17	?
hCoV-19/mink/USA/WI-CDC-3892594-001/2020	Mink	betacoronavirus	EPI_ISL_1014987	?	2020-10-13	North America	USA	Wisconsin		North America	USA	Wisconsin	genome	29803	Neovison vison	unknown	unknown	?	B.1	GH	Wisconsin Department of Agriculture, Trade, and Consumer Protection	Pathogen Discovery, Respiratory Viruses Branch, Division of Viral Diseases, Centers for Disease Control and Prevention	Jing Zhang, Yan Li, Brian Lynch, Ying Tao, Krista Queen, Anna Montmayeur, Anna Uehara, Peter Cook, Han Jia Ng, Rachel Marine, Clinton R. Paden, Haibin Wang, Suxiang Tong	https://www.gisaid.org/	?	?	2021-02-17	?
hCoV-19/mink/USA/WI-CDC-3892916-001/2020	Mink	betacoronavirus	EPI_ISL_1014965	?	2020-10-15	North America	USA	Wisconsin		North America	USA	Wisconsin	genome	29742	Neovison vison	unknown	unknown	?	B.1	GH	Wisconsin Department of Agriculture, Trade, and Consumer Protection	Pathogen Discovery, Respiratory Viruses Branch, Division of Viral Diseases, Centers for Disease Control and Prevention	Jing Zhang, Yan Li, Brian Lynch, Ying Tao, Krista Queen, Anna Montmayeur, Anna Uehara, Peter Cook, Han Jia Ng, Rachel Marine, Clinton R. Paden, Haibin Wang, Suxiang Tong	https://www.gisaid.org/	?	?	2021-02-17	?
hCoV-19/mink/USA/WI-CDC-3892883-001/2020	Mink	betacoronavirus	EPI_ISL_1014970	?	2020-10-13	North America	USA	Wisconsin		North America	USA	Wisconsin	genome	29803	Neovison vison	unknown	unknown	?	B.1	GH	Wisconsin Department of Agriculture, Trade, and Consumer Protection	Pathogen Discovery, Respiratory Viruses Branch, Division of Viral Diseases, Centers for Disease Control and Prevention	Jing Zhang, Yan Li, Brian Lynch, Ying Tao, Krista Queen, Anna Montmayeur, Anna Uehara, Peter Cook, Han Jia Ng, Rachel Marine, Clinton R. Paden, Haibin Wang, Suxiang Tong	https://www.gisaid.org/	?	?	2021-02-17	?
hCoV-19/mink/USA/WI-CDC-3892850-001/2020	Mink	betacoronavirus	EPI_ISL_1014942	?	2020-10-15	North America	USA	Wisconsin		North America	USA	Wisconsin	genome	29903	Neovison vison	unknown	unknown	?	B.1	GH	Wisconsin Department of Agriculture, Trade, and Consumer Protection	Pathogen Discovery, Respiratory Viruses Branch, Division of Viral Diseases, Centers for Disease Control and Prevention	Jing Zhang, Yan Li, Brian Lynch, Ying Tao, Krista Queen, Anna Montmayeur, Anna Uehara, Peter Cook, Han Jia Ng, Rachel Marine, Clinton R. Paden, Haibin Wang, Suxiang Tong	https://www.gisaid.org/	?	?	2021-02-17	?
hCoV-19/mink/USA/WI-CDC-3892899-001/2020	Mink	betacoronavirus	EPI_ISL_1014973	?	2020-10-13	North America	USA	Wisconsin		North America	USA	Wisconsin	genome	29803	Neovison vison	unknown	unknown	?	B.1	GH	Wisconsin Department of Agriculture, Trade, and Consumer Protection	Pathogen Discovery, Respiratory Viruses Branch, Division of Viral Diseases, Centers for Disease Control and Prevention	Jing Zhang, Yan Li, Brian Lynch, Ying Tao, Krista Queen, Anna Montmayeur, Anna Uehara, Peter Cook, Han Jia Ng, Rachel Marine, Clinton R. Paden, Haibin Wang, Suxiang Tong	https://www.gisaid.org/	?	?	2021-02-17	?
hCoV-19/mink/USA/WI-CDC-3892621-001/2020	Mink	betacoronavirus	EPI_ISL_1014941	?	2020-10-15	North America	USA	Wisconsin		North America	USA	Wisconsin	genome	29818	Neovison vison	unknown	unknown	?	B.1	GH	Wisconsin Department of Agriculture, Trade, and Consumer Protection	Pathogen Discovery, Respiratory Viruses Branch, Division of Viral Diseases, Centers for Disease Control and Prevention	Jing Zhang, Yan Li, Brian Lynch, Ying Tao, Krista Queen, Anna Montmayeur, Anna Uehara, Peter Cook, Han Jia Ng, Rachel Marine, Clinton R. Paden, Haibin Wang, Suxiang Tong	https://www.gisaid.org/	?	?	2021-02-17	?
hCoV-19/mink/USA/WI-CDC-3892848-001/2020	Mink	betacoronavirus	EPI_ISL_1014944	?	2020-10-15	North America	USA	Wisconsin		North America	USA	Wisconsin	genome	29797	Neovison vison	unknown	unknown	?	B.1	GH	Wisconsin Department of Agriculture, Trade, and Consumer Protection	Pathogen Discovery, Respiratory Viruses Branch, Division of Viral Diseases, Centers for Disease Control and Prevention	Jing Zhang, Yan Li, Brian Lynch, Ying Tao, Krista Queen, Anna Montmayeur, Anna Uehara, Peter Cook, Han Jia Ng, Rachel Marine, Clinton R. Paden, Haibin Wang, Suxiang Tong	https://www.gisaid.org/	?	?	2021-02-17	?
hCoV-19/mink/USA/WI-CDC-3892842-001/2020	Mink	betacoronavirus	EPI_ISL_1014947	?	2020-10-15	North America	USA	Wisconsin		North America	USA	Wisconsin	genome	29797	Neovison vison	unknown	unknown	?	B.1	GH	Wisconsin Department of Agriculture, Trade, and Consumer Protection	Pathogen Discovery, Respiratory Viruses Branch, Division of Viral Diseases, Centers for Disease Control and Prevention	Jing Zhang, Yan Li, Brian Lynch, Ying Tao, Krista Queen, Anna Montmayeur, Anna Uehara, Peter Cook, Han Jia Ng, Rachel Marine, Clinton R. Paden, Haibin Wang, Suxiang Tong	https://www.gisaid.org/	?	?	2021-02-17	?
hCoV-19/mink/USA/WI-CDC-3892898-001/2020	Mink	betacoronavirus	EPI_ISL_1014964	?	2020-10-13	North America	USA	Wisconsin		North America	USA	Wisconsin	genome	29788	Neovison vison	unknown	unknown	?	B.1	GH	Wisconsin Department of Agriculture, Trade, and Consumer Protection	Pathogen Discovery, Respiratory Viruses Branch, Division of Viral Diseases, Centers for Disease Control and Prevention	Jing Zhang, Yan Li, Brian Lynch, Ying Tao, Krista Queen, Anna Montmayeur, Anna Uehara, Peter Cook, Han Jia Ng, Rachel Marine, Clinton R. Paden, Haibin Wang, Suxiang Tong	https://www.gisaid.org/	?	?	2021-02-17	?
hCoV-19/mink/USA/WI-CDC-3892876-001/2020	Mink	betacoronavirus	EPI_ISL_1014969	?	2020-10-14	North America	USA	Wisconsin		North America	USA	Wisconsin	genome	29802	Neovison vison	unknown	unknown	?	B.1	GH	Wisconsin Department of Agriculture, Trade, and Consumer Protection	Pathogen Discovery, Respiratory Viruses Branch, Division of Viral Diseases, Centers for Disease Control and Prevention	Jing Zhang, Yan Li, Brian Lynch, Ying Tao, Krista Queen, Anna Montmayeur, Anna Uehara, Peter Cook, Han Jia Ng, Rachel Marine, Clinton R. Paden, Haibin Wang, Suxiang Tong	https://www.gisaid.org/	?	?	2021-02-17	?
hCoV-19/mink/USA/WI-CDC-3892938-001/2020	Mink	betacoronavirus	EPI_ISL_1014953	?	2020-10-15	North America	USA	Wisconsin		North America	USA	Wisconsin	genome	29797	Neovison vison	unknown	unknown	?	B.1	GH	Wisconsin Department of Agriculture, Trade, and Consumer Protection	Pathogen Discovery, Respiratory Viruses Branch, Division of Viral Diseases, Centers for Disease Control and Prevention	Jing Zhang, Yan Li, Brian Lynch, Ying Tao, Krista Queen, Anna Montmayeur, Anna Uehara, Peter Cook, Han Jia Ng, Rachel Marine, Clinton R. Paden, Haibin Wang, Suxiang Tong	https://www.gisaid.org/	?	?	2021-02-17	?
hCoV-19/mink/USA/WI-CDC-3892583-001/2020	Mink	betacoronavirus	EPI_ISL_1014979	?	2020-10-13	North America	USA	Wisconsin		North America	USA	Wisconsin	genome	29802	Neovison vison	unknown	unknown	?	B.1	GH	Wisconsin Department of Agriculture, Trade, and Consumer Protection	Pathogen Discovery, Respiratory Viruses Branch, Division of Viral Diseases, Centers for Disease Control and Prevention	Jing Zhang, Yan Li, Brian Lynch, Ying Tao, Krista Queen, Anna Montmayeur, Anna Uehara, Peter Cook, Han Jia Ng, Rachel Marine, Clinton R. Paden, Haibin Wang, Suxiang Tong	https://www.gisaid.org/	?	?	2021-02-17	?
hCoV-19/mink/USA/WI-CDC-3892613-001/2020	Mink	betacoronavirus	EPI_ISL_1014975	?	2020-10-15	North America	USA	Wisconsin		North America	USA	Wisconsin	genome	29780	Neovison vison	unknown	unknown	?	B.1	GH	Wisconsin Department of Agriculture, Trade, and Consumer Protection	Pathogen Discovery, Respiratory Viruses Branch, Division of Viral Diseases, Centers for Disease Control and Prevention	Jing Zhang, Yan Li, Brian Lynch, Ying Tao, Krista Queen, Anna Montmayeur, Anna Uehara, Peter Cook, Han Jia Ng, Rachel Marine, Clinton R. Paden, Haibin Wang, Suxiang Tong	https://www.gisaid.org/	?	?	2021-02-17	?
hCoV-19/mink/USA/WI-CDC-3892875-001/2020	Mink	betacoronavirus	EPI_ISL_1014968	?	2020-10-14	North America	USA	Wisconsin		North America	USA	Wisconsin	genome	29802	Neovison vison	unknown	unknown	?	B.1	GH	Wisconsin Department of Agriculture, Trade, and Consumer Protection	Pathogen Discovery, Respiratory Viruses Branch, Division of Viral Diseases, Centers for Disease Control and Prevention	Jing Zhang, Yan Li, Brian Lynch, Ying Tao, Krista Queen, Anna Montmayeur, Anna Uehara, Peter Cook, Han Jia Ng, Rachel Marine, Clinton R. Paden, Haibin Wang, Suxiang Tong	https://www.gisaid.org/	?	?	2021-02-17	?
hCoV-19/mink/USA/WI-CDC-3892588-001/2020	Mink	betacoronavirus	EPI_ISL_1014963	?	2020-10-13	North America	USA	Wisconsin		North America	USA	Wisconsin	genome	29797	Neovison vison	unknown	unknown	?	B.1	GH	Wisconsin Department of Agriculture, Trade, and Consumer Protection	Pathogen Discovery, Respiratory Viruses Branch, Division of Viral Diseases, Centers for Disease Control and Prevention	Jing Zhang, Yan Li, Brian Lynch, Ying Tao, Krista Queen, Anna Montmayeur, Anna Uehara, Peter Cook, Han Jia Ng, Rachel Marine, Clinton R. Paden, Haibin Wang, Suxiang Tong	https://www.gisaid.org/	?	?	2021-02-17	?
hCoV-19/mink/USA/WI-CDC-3892624-001/2020	Mink	betacoronavirus	EPI_ISL_1014956	?	2020-10-15	North America	USA	Wisconsin		North America	USA	Wisconsin	genome	29817	Neovison vison	unknown	unknown	?	B.1	GH	Wisconsin Department of Agriculture, Trade, and Consumer Protection	Pathogen Discovery, Respiratory Viruses Branch, Division of Viral Diseases, Centers for Disease Control and Prevention	Jing Zhang, Yan Li, Brian Lynch, Ying Tao, Krista Queen, Anna Montmayeur, Anna Uehara, Peter Cook, Han Jia Ng, Rachel Marine, Clinton R. Paden, Haibin Wang, Suxiang Tong	https://www.gisaid.org/	?	?	2021-02-17	?
hCoV-19/mink/USA/WI-CDC-3892618-001/2020	Mink	betacoronavirus	EPI_ISL_1014948	?	2020-10-15	North America	USA	Wisconsin		North America	USA	Wisconsin	genome	29823	Neovison vison	unknown	unknown	?	B.1	GH	Wisconsin Department of Agriculture, Trade, and Consumer Protection	Pathogen Discovery, Respiratory Viruses Branch, Division of Viral Diseases, Centers for Disease Control and Prevention	Jing Zhang, Yan Li, Brian Lynch, Ying Tao, Krista Queen, Anna Montmayeur, Anna Uehara, Peter Cook, Han Jia Ng, Rachel Marine, Clinton R. Paden, Haibin Wang, Suxiang Tong	https://www.gisaid.org/	?	?	2021-02-17	?
hCoV-19/mink/USA/WI-CDC-3892568-001/2020	Mink	betacoronavirus	EPI_ISL_1014958	?	2020-10-15	North America	USA	Wisconsin		North America	USA	Wisconsin	genome	29797	Neovison vison	unknown	unknown	?	B.1	GH	Wisconsin Department of Agriculture, Trade, and Consumer Protection	Pathogen Discovery, Respiratory Viruses Branch, Division of Viral Diseases, Centers for Disease Control and Prevention	Jing Zhang, Yan Li, Brian Lynch, Ying Tao, Krista Queen, Anna Montmayeur, Anna Uehara, Peter Cook, Han Jia Ng, Rachel Marine, Clinton R. Paden, Haibin Wang, Suxiang Tong	https://www.gisaid.org/	?	?	2021-02-17	?
hCoV-19/mink/USA/WI-CDC-3892840-001/2020	Mink	betacoronavirus	EPI_ISL_1014966	?	2020-10-15	North America	USA	Wisconsin		North America	USA	Wisconsin	genome	29779	Neovison vison	unknown	unknown	?	B.1	GH	Wisconsin Department of Agriculture, Trade, and Consumer Protection	Pathogen Discovery, Respiratory Viruses Branch, Division of Viral Diseases, Centers for Disease Control and Prevention	Jing Zhang, Yan Li, Brian Lynch, Ying Tao, Krista Queen, Anna Montmayeur, Anna Uehara, Peter Cook, Han Jia Ng, Rachel Marine, Clinton R. Paden, Haibin Wang, Suxiang Tong	https://www.gisaid.org/	?	?	2021-02-17	?
hCoV-19/mink/USA/WI-CDC-3892625-001/2020	Mink	betacoronavirus	EPI_ISL_1014957	?	2020-10-15	North America	USA	Wisconsin		North America	USA	Wisconsin	genome	29797	Neovison vison	unknown	unknown	?	B.1	GH	Wisconsin Department of Agriculture, Trade, and Consumer Protection	Pathogen Discovery, Respiratory Viruses Branch, Division of Viral Diseases, Centers for Disease Control and Prevention	Jing Zhang, Yan Li, Brian Lynch, Ying Tao, Krista Queen, Anna Montmayeur, Anna Uehara, Peter Cook, Han Jia Ng, Rachel Marine, Clinton R. Paden, Haibin Wang, Suxiang Tong	https://www.gisaid.org/	?	?	2021-02-17	?
hCoV-19/mink/USA/WI-CDC-3892585-001/2020	Mink	betacoronavirus	EPI_ISL_1014980	?	2020-10-13	North America	USA	Wisconsin		North America	USA	Wisconsin	genome	29803	Neovison vison	unknown	unknown	?	B.1	GH	Wisconsin Department of Agriculture, Trade, and Consumer Protection	Pathogen Discovery, Respiratory Viruses Branch, Division of Viral Diseases, Centers for Disease Control and Prevention	Jing Zhang, Yan Li, Brian Lynch, Ying Tao, Krista Queen, Anna Montmayeur, Anna Uehara, Peter Cook, Han Jia Ng, Rachel Marine, Clinton R. Paden, Haibin Wang, Suxiang Tong	https://www.gisaid.org/	?	?	2021-02-17	?
hCoV-19/mink/USA/WI-CDC-3892921-001/2020	Mink	betacoronavirus	EPI_ISL_1014951	?	2020-10-15	North America	USA	Wisconsin		North America	USA	Wisconsin	genome	29797	Neovison vison	unknown	unknown	?	B.1	GH	Wisconsin Department of Agriculture, Trade, and Consumer Protection	Pathogen Discovery, Respiratory Viruses Branch, Division of Viral Diseases, Centers for Disease Control and Prevention	Jing Zhang, Yan Li, Brian Lynch, Ying Tao, Krista Queen, Anna Montmayeur, Anna Uehara, Peter Cook, Han Jia Ng, Rachel Marine, Clinton R. Paden, Haibin Wang, Suxiang Tong	https://www.gisaid.org/	?	?	2021-02-17	?
hCoV-19/mink/USA/WI-CDC-3892607-001/2020	Mink	betacoronavirus	EPI_ISL_1014946	?	2020-10-15	North America	USA	Wisconsin		North America	USA	Wisconsin	genome	29815	Neovison vison	unknown	unknown	?	B.1	GH	Wisconsin Department of Agriculture, Trade, and Consumer Protection	Pathogen Discovery, Respiratory Viruses Branch, Division of Viral Diseases, Centers for Disease Control and Prevention	Jing Zhang, Yan Li, Brian Lynch, Ying Tao, Krista Queen, Anna Montmayeur, Anna Uehara, Peter Cook, Han Jia Ng, Rachel Marine, Clinton R. Paden, Haibin Wang, Suxiang Tong	https://www.gisaid.org/	?	?	2021-02-17	?
hCoV-19/mink/USA/WI-CDC-3892612-001/2020	Mink	betacoronavirus	EPI_ISL_1014945	?	2020-10-15	North America	USA	Wisconsin		North America	USA	Wisconsin	genome	29780	Neovison vison	unknown	unknown	?	B.1	GH	Wisconsin Department of Agriculture, Trade, and Consumer Protection	Pathogen Discovery, Respiratory Viruses Branch, Division of Viral Diseases, Centers for Disease Control and Prevention	Jing Zhang, Yan Li, Brian Lynch, Ying Tao, Krista Queen, Anna Montmayeur, Anna Uehara, Peter Cook, Han Jia Ng, Rachel Marine, Clinton R. Paden, Haibin Wang, Suxiang Tong	https://www.gisaid.org/	?	?	2021-02-17	?
hCoV-19/mink/USA/WI-CDC-3892918-001/2020	Mink	betacoronavirus	EPI_ISL_1014943	?	2020-10-15	North America	USA	Wisconsin		North America	USA	Wisconsin	genome	29797	Neovison vison	unknown	unknown	?	B.1	GH	Wisconsin Department of Agriculture, Trade, and Consumer Protection	Pathogen Discovery, Respiratory Viruses Branch, Division of Viral Diseases, Centers for Disease Control and Prevention	Jing Zhang, Yan Li, Brian Lynch, Ying Tao, Krista Queen, Anna Montmayeur, Anna Uehara, Peter Cook, Han Jia Ng, Rachel Marine, Clinton R. Paden, Haibin Wang, Suxiang Tong	https://www.gisaid.org/	?	?	2021-02-17	?
hCoV-19/mink/USA/WI-CDC-3892577-001/2020	Mink	betacoronavirus	EPI_ISL_1014976	?	2020-10-13	North America	USA	Wisconsin		North America	USA	Wisconsin	genome	29802	Neovison vison	unknown	unknown	?	B.1	GH	Wisconsin Department of Agriculture, Trade, and Consumer Protection	Pathogen Discovery, Respiratory Viruses Branch, Division of Viral Diseases, Centers for Disease Control and Prevention	Jing Zhang, Yan Li, Brian Lynch, Ying Tao, Krista Queen, Anna Montmayeur, Anna Uehara, Peter Cook, Han Jia Ng, Rachel Marine, Clinton R. Paden, Haibin Wang, Suxiang Tong	https://www.gisaid.org/	?	?	2021-02-17	?
hCoV-19/mink/USA/WI-CDC-3892579-001/2020	Mink	betacoronavirus	EPI_ISL_1014977	?	2020-10-13	North America	USA	Wisconsin		North America	USA	Wisconsin	genome	29803	Neovison vison	unknown	unknown	?	B.1	GH	Wisconsin Department of Agriculture, Trade, and Consumer Protection	Pathogen Discovery, Respiratory Viruses Branch, Division of Viral Diseases, Centers for Disease Control and Prevention	Jing Zhang, Yan Li, Brian Lynch, Ying Tao, Krista Queen, Anna Montmayeur, Anna Uehara, Peter Cook, Han Jia Ng, Rachel Marine, Clinton R. Paden, Haibin Wang, Suxiang Tong	https://www.gisaid.org/	?	?	2021-02-17	?
hCoV-19/mink/USA/WI-CDC-3892587-001/2020	Mink	betacoronavirus	EPI_ISL_1014982	?	2020-10-13	North America	USA	Wisconsin		North America	USA	Wisconsin	genome	29802	Neovison vison	unknown	unknown	?	B.1	GH	Wisconsin Department of Agriculture, Trade, and Consumer Protection	Pathogen Discovery, Respiratory Viruses Branch, Division of Viral Diseases, Centers for Disease Control and Prevention	Jing Zhang, Yan Li, Brian Lynch, Ying Tao, Krista Queen, Anna Montmayeur, Anna Uehara, Peter Cook, Han Jia Ng, Rachel Marine, Clinton R. Paden, Haibin Wang, Suxiang Tong	https://www.gisaid.org/	?	?	2021-02-17	?
hCoV-19/mink/USA/WI-CDC-3892596-001/2020	Mink	betacoronavirus	EPI_ISL_1014949	?	2020-10-13	North America	USA	Wisconsin		North America	USA	Wisconsin	genome	29794	Neovison vison	unknown	unknown	?	B.1	GH	Wisconsin Department of Agriculture, Trade, and Consumer Protection	Pathogen Discovery, Respiratory Viruses Branch, Division of Viral Diseases, Centers for Disease Control and Prevention	Jing Zhang, Yan Li, Brian Lynch, Ying Tao, Krista Queen, Anna Montmayeur, Anna Uehara, Peter Cook, Han Jia Ng, Rachel Marine, Clinton R. Paden, Haibin Wang, Suxiang Tong	https://www.gisaid.org/	?	?	2021-02-17	?
hCoV-19/mink/USA/WI-CDC-3892586-001/2020	Mink	betacoronavirus	EPI_ISL_1014981	?	2020-10-13	North America	USA	Wisconsin		North America	USA	Wisconsin	genome	29802	Neovison vison	unknown	unknown	?	B.1	GH	Wisconsin Department of Agriculture, Trade, and Consumer Protection	Pathogen Discovery, Respiratory Viruses Branch, Division of Viral Diseases, Centers for Disease Control and Prevention	Jing Zhang, Yan Li, Brian Lynch, Ying Tao, Krista Queen, Anna Montmayeur, Anna Uehara, Peter Cook, Han Jia Ng, Rachel Marine, Clinton R. Paden, Haibin Wang, Suxiang Tong	https://www.gisaid.org/	?	?	2021-02-17	?
hCoV-19/hamster/Russia/MOW-Moscow_PMVL-1-B2/2020	Hamster	betacoronavirus	EPI_ISL_1708509	?	2020-07-30	Europe	Russia	Moscow		Europe	Russia	Moscow	genome	29859	Mesocricetus auratus	unknown	Na	?	B.1.1.1	GR	State collection of viruses, N.F. Gamaleya National Research Center for Epidemiology and Microbiology of the Ministry of Health of the Russian Federation	Laboratory of genome analysis, N.F. Gamaleya National Research Center for Epidemiology and Microbiology of the Ministry of Health of the Russian Federation	Olga Voronina, Ekaterina Aksenova, Natalia Ryzhova, Marina Kunda, Inna Dolzhikova, Andrey Botikov, Daria Grousova, Ilia Zorkov, Denis Logunov	https://www.gisaid.org/	?	?	2021-04-23	?
hCoV-19/mouse/Wuhan/LG/2020	Mouse	betacoronavirus	EPI_ISL_1039212	?	2020-06-05	Asia	China	Wuhan		Asia	China	Wuhan	genome	29850	Mus musculus	1	Male	?	B	L	Biosafety Level 3 (BSL-3) core facility at Huazhong Agricultural University	State Key Laboratory of Agriculture Microbiology, Huazhong Agric Laboratory of Animal Virology, College of Veterinary Medicine	Yufei Zhang； Kun Huang；Zhong Zou； Meilin Jin	https://www.gisaid.org/	?	?	2021-02-20	?
hCoV-19/dog/HongKong/20-02756/2020	Dog	betacoronavirus	EPI_ISL_414518	?	2020-02-26	Asia	Hong Kong			Asia	Hong Kong		genome	27871	Canis lupus familiaris	17	Male	?	B.43	O	Tai Lung Veterinary Laboratory, Agriculture, Fisheries and Conservation Department	School of Public Health, The University of Hong Kong	Thomas S.H. Chung, Christopher J Brackman, Daniel K.W. Chu, Leo L.M. Poon, Malik Peiris	https://www.gisaid.org/	?	?	2020-03-13	?
hCoV-19/lion/Spain/CT-ZooBarcelona-CR-158-35-P002TH1H6/2020	Lion	betacoronavirus	EPI_ISL_1740500	?	2020-11-16	Europe	Spain	Catalunya	Barcelona	Europe	Spain	Catalunya	genome	29678	Panthera leo	16	Female	?	Unassigned	G	Zoo Barcelona | IRTA-CReSA	IrsiCaixa	J.Rodon, L. Fernández-Bastit, M. Noguera-Julian, M. Casadellà, M. Parera, F. Català-Moll, R. Paredes, B. Clotet, H. Fernández-Bellón, J. Vergara-Alert	https://www.gisaid.org/	?	?	2021-04-27	?
hCoV-19/cat/Netherlands/UN-EMC-1/2020	Cat	betacoronavirus	EPI_ISL_722300	?	2020-09-08	Europe	Netherlands			Europe	Netherlands		genome	29775	Felis catus	unknown	unknown	?	B.1.36	GH	Dutch COVID-19 response team	Erasmus Medical Center	Bas Oude Munnink, Reina Sikkema, David Nieuwenhuijse, Irina Chestakova, Anne van der Linden, Marjan Boter, Emmanuelle Munger, Corine GeurtsvanKessel, Annemiek van der Eijk, Richard Molenkamp, Marion Koopmans, on behalf of the Dutch national COVID-19 response team.	https://www.gisaid.org/	?	?	2020-12-21	?
hCoV-19/cat/USA/TX-TAMU-078/2020	Cat	betacoronavirus	EPI_ISL_699509	?	2020-07-29	North America	USA	Texas	Brazos County	North America	USA	Texas	genome	29834	Felis catus	unknown	unknown	?	B.1.577	GH	Diagnostic Virology Laboratory, USDA National Veterinary Services Laboratories	Diagnostic Virology Laboratory, USDA National Veterinary Services Laboratories	Hamer, S.A., Pauvolid-Correa, A., Zecca, I.B., Davila, E., Auckland, L.D., Roundy, C.M., Tang, W., Torchetti, M., Killian, M.L., Jenkins-Moore, M., Akpalu, Y., Ghai, R.R., Spengler, J., Barton Behravesh, C., Fischer, R.S., Hamer, G.L., Franzen, K.M., Love, E.R.	https://www.gisaid.org/	?	?	2020-11-17	?
hCoV-19/cat/USA/TX-TAMU-013/2020	Cat	betacoronavirus	EPI_ISL_699506	?	2020-06-28	North America	USA	Texas	Brazos County	North America	USA	Texas	genome	29836	Felis catus	unknown	unknown	?	B.1.234	G	Diagnostic Virology Laboratory, USDA National Veterinary Services Laboratories	Diagnostic Virology Laboratory, USDA National Veterinary Services Laboratories	Hamer, S.A., Pauvolid-Correa, A., Zecca, I.B., Davila, E., Auckland, L.D., Roundy, C.M., Tang, W., Torchetti, M., Killian, M.L., Jenkins-Moore, M., Akpalu, Y., Ghai, R.R., Spengler, J., Barton Behravesh, C., Fischer, R.S., Hamer, G.L., Franzen, K.M., Love, E.R.	https://www.gisaid.org/	?	?	2020-11-17	?
hCoV-19/mink/Denmark/mDK-592/2020	Mink	betacoronavirus	EPI_ISL_683326	?	2020-10-13	Europe	Denmark			Europe	Denmark		genome	29769	Neovison vison	unknown	unknown	?	B.1.1.298	GR	Department of Virus and Microbiological Special Diagnostics, Statens Serum Institut, Copenhagen, Denmark	Albertsen Lab, Department of Chemistry and Bioscience, Aalborg University, Denmark	Danish Covid-19 Genome Consortium	https://www.gisaid.org/	?	?	2020-12-09	?
hCoV-19/mink/Denmark/mDK-321/2020	Mink	betacoronavirus	EPI_ISL_683170	?	2020-11-14	Europe	Denmark			Europe	Denmark		genome	29769	Neovison vison	unknown	unknown	?	B.1.1.298	GR	Department of Virus and Microbiological Special Diagnostics, Statens Serum Institut, Copenhagen, Denmark	Albertsen Lab, Department of Chemistry and Bioscience, Aalborg University, Denmark	Danish Covid-19 Genome Consortium	https://www.gisaid.org/	?	?	2020-12-09	?
hCoV-19/cat/Denmark/mDK-317/2020	Cat	betacoronavirus	EPI_ISL_683166	?	2020-11-17	Europe	Denmark			Europe	Denmark		genome	29769	Felis catus	unknown	unknown	?	B.1.1.298	GR	Department of Virus and Microbiological Special Diagnostics, Statens Serum Institut, Copenhagen, Denmark	Albertsen Lab, Department of Chemistry and Bioscience, Aalborg University, Denmark	Danish Covid-19 Genome Consortium	https://www.gisaid.org/	?	?	2020-12-09	?
hCoV-19/mink/Denmark/mDK-301/2020	Mink	betacoronavirus	EPI_ISL_683150	?	2020-11-10	Europe	Denmark			Europe	Denmark		genome	29769	Neovison vison	unknown	unknown	?	B.1.1.298	GR	Department of Virus and Microbiological Special Diagnostics, Statens Serum Institut, Copenhagen, Denmark	Albertsen Lab, Department of Chemistry and Bioscience, Aalborg University, Denmark	Danish Covid-19 Genome Consortium	https://www.gisaid.org/	?	?	2020-12-09	?
hCoV-19/mink/Denmark/mDK-490/2020	Mink	betacoronavirus	EPI_ISL_683236	?	2020-10-21	Europe	Denmark			Europe	Denmark		genome	29769	Neovison vison	unknown	unknown	?	B.1.1.298	GR	Department of Virus and Microbiological Special Diagnostics, Statens Serum Institut, Copenhagen, Denmark	Albertsen Lab, Department of Chemistry and Bioscience, Aalborg University, Denmark	Danish Covid-19 Genome Consortium	https://www.gisaid.org/	?	?	2020-12-09	?
hCoV-19/mink/Denmark/mDK-219/2020	Mink	betacoronavirus	EPI_ISL_683070	?	2020-11-02	Europe	Denmark			Europe	Denmark		genome	29769	Neovison vison	unknown	unknown	?	B.1.1.298	GR	Department of Virus and Microbiological Special Diagnostics, Statens Serum Institut, Copenhagen, Denmark	Albertsen Lab, Department of Chemistry and Bioscience, Aalborg University, Denmark	Danish Covid-19 Genome Consortium	https://www.gisaid.org/	?	?	2020-12-09	?
hCoV-19/mink/Netherlands/NB-EMC-6-2/2020	Mink	betacoronavirus	EPI_ISL_523104	?	2020-05-30	Europe	Netherlands	Noord-Brabant		Europe	Netherlands	Noord-Brabant	genome	29775	Neovison vison	unknown	unknown	?	B.1.22	GH	Dutch COVID-19 response team	Erasmus Medical Center	OH consortium	https://www.gisaid.org/	?	?	2020-08-26	?
hCoV-19/mink/Netherlands/NB-EMC-2-3/2020	Mink	betacoronavirus	EPI_ISL_523075	?	2020-04-27	Europe	Netherlands	Noord-Brabant		Europe	Netherlands	Noord-Brabant	genome	29772	Neovison vison	unknown	unknown	?	B.11	L	Dutch COVID-19 response team	Erasmus Medical Center	OH consortium	https://www.gisaid.org/	?	?	2020-08-26	?
hCoV-19/mink/Denmark/mDK-12/2020	Mink	betacoronavirus	EPI_ISL_641406	?	2020-10-21	Europe	Denmark			Europe	Denmark		genome	29769	Neovison vison	unknown	unknown	?	B.1.1.298	GR	Department of Virus and Microbiological Special Diagnostics, Statens Serum Institut, Copenhagen, Denmark	Albertsen lab, Department of Chemistry and Bioscience, Aalborg University, Denmark	Thomas Bruun Rasmussen, Jannik Fonager, Morten Rasmussen	https://www.gisaid.org/	?	?	2020-11-18	?
hCoV-19/mink/Denmark/mDK-74/2020	Mink	betacoronavirus	EPI_ISL_641466	?	2020-09-24	Europe	Denmark			Europe	Denmark		genome	29769	Neovison vison	unknown	unknown	?	B.1.1.298	GR	Department of Virus and Microbiological Special Diagnostics, Statens Serum Institut, Copenhagen, Denmark	Albertsen lab, Department of Chemistry and Bioscience, Aalborg University, Denmark	Thomas Bruun Rasmussen, Jannik Fonager, Morten Rasmussen	https://www.gisaid.org/	?	?	2020-11-18	?
hCoV-19/mink/Denmark/mDK-73/2020	Mink	betacoronavirus	EPI_ISL_641465	?	2020-09-24	Europe	Denmark			Europe	Denmark		genome	29769	Neovison vison	unknown	unknown	?	B.1.1.298	GR	Department of Virus and Microbiological Special Diagnostics, Statens Serum Institut, Copenhagen, Denmark	Albertsen lab, Department of Chemistry and Bioscience, Aalborg University, Denmark	Thomas Bruun Rasmussen, Jannik Fonager, Morten Rasmussen	https://www.gisaid.org/	?	?	2020-11-18	?
hCoV-19/mink/Denmark/mDK-330/2020	Mink	betacoronavirus	EPI_ISL_683179	?	2020-11-13	Europe	Denmark			Europe	Denmark		genome	29769	Neovison vison	unknown	unknown	?	B.1.1.298	GR	Department of Virus and Microbiological Special Diagnostics, Statens Serum Institut, Copenhagen, Denmark	Albertsen Lab, Department of Chemistry and Bioscience, Aalborg University, Denmark	Danish Covid-19 Genome Consortium	https://www.gisaid.org/	?	?	2020-12-09	?
hCoV-19/mink/Denmark/mDK-551/2020	Mink	betacoronavirus	EPI_ISL_683289	?	2020-10-19	Europe	Denmark			Europe	Denmark		genome	29769	Neovison vison	unknown	unknown	?	B.1.1.298	GR	Department of Virus and Microbiological Special Diagnostics, Statens Serum Institut, Copenhagen, Denmark	Albertsen Lab, Department of Chemistry and Bioscience, Aalborg University, Denmark	Danish Covid-19 Genome Consortium	https://www.gisaid.org/	?	?	2020-12-09	?
hCoV-19/mink/Denmark/mDK-550/2020	Mink	betacoronavirus	EPI_ISL_683288	?	2020-10-19	Europe	Denmark			Europe	Denmark		genome	29769	Neovison vison	unknown	unknown	?	B.1.1.298	GR	Department of Virus and Microbiological Special Diagnostics, Statens Serum Institut, Copenhagen, Denmark	Albertsen Lab, Department of Chemistry and Bioscience, Aalborg University, Denmark	Danish Covid-19 Genome Consortium	https://www.gisaid.org/	?	?	2020-12-09	?
hCoV-19/dog/Germany/BY-MVP-000002393/2020	Dog	betacoronavirus	EPI_ISL_1751194	?	2020-11-24	Europe	Germany	Bavaria	Munich	Europe	Germany	Bavaria	genome	29611	Canis lupus familiaris	unknown	unknown	?	B.1	G	Max von Pettenkofer Institute, Virology, National Reference Center for Retroviruses, LMU Munich	Laboratory for Functional Genome Analysis; Dept. Genomics; Gene Center of the LMU Munich	Max Muenchhoff; Stefan Krebs; Alexander Graf; Oliver Keppler; Helmut Blum	https://www.gisaid.org/	?	?	2021-04-27	?
hCoV-19/dog/Germany/BY-MVP-000002394/2020	Dog	betacoronavirus	EPI_ISL_1751195	?	2020-11-24	Europe	Germany	Bavaria	Munich	Europe	Germany	Bavaria	genome	29782	Canis lupus familiaris	unknown	unknown	?	B.1	G	Max von Pettenkofer Institute, Virology, National Reference Center for Retroviruses, LMU Munich	Laboratory for Functional Genome Analysis; Dept. Genomics; Gene Center of the LMU Munich	Max Muenchhoff; Stefan Krebs; Alexander Graf; Oliver Keppler; Helmut Blum	https://www.gisaid.org/	?	?	2021-04-27	?
hCoV-19/dog/Germany/BY-MVP-000002395/2020	Dog	betacoronavirus	EPI_ISL_1751196	?	2020-11-24	Europe	Germany	Bavaria	Munich	Europe	Germany	Bavaria	genome	29611	Canis lupus familiaris	unknown	unknown	?	B.1	G	Max von Pettenkofer Institute, Virology, National Reference Center for Retroviruses, LMU Munich	Laboratory for Functional Genome Analysis; Dept. Genomics; Gene Center of the LMU Munich	Max Muenchhoff; Stefan Krebs; Alexander Graf; Oliver Keppler; Helmut Blum	https://www.gisaid.org/	?	?	2021-04-27	?
hCoV-19/mink/Netherlands/NB-EMC-36-4/2020	Mink	betacoronavirus	EPI_ISL_577780	?	2020-08-20	Europe	Netherlands	Noord-Brabant		Europe	Netherlands	Noord-Brabant	genome	29621	Neovison vison	unknown	unknown	?	B.1.8	G	Dutch COVID-19 response team	Erasmus Medical Center	OH consortium	https://www.gisaid.org/	?	?	2020-10-13	?
hCoV-19/dog/Germany/BY-MVP-000003828/2020	Dog	betacoronavirus	EPI_ISL_1750982	?	2020-11-24	Europe	Germany	Bavaria	Munich	Europe	Germany	Bavaria	genome	29818	Canis lupus familiaris	unknown	unknown	?	B.1	G	Max von Pettenkofer Institute, Virology, National Reference Center for Retroviruses, LMU Munich	Laboratory for Functional Genome Analysis; Dept. Genomics; Gene Center of the LMU Munich	Max Muenchhoff; Stefan Krebs; Alexander Graf; Oliver Keppler; Helmut Blum	https://www.gisaid.org/	?	?	2021-04-27	?
hCoV-19/cat/Spain/CT-IrsiCaixa-G5/2020	Cat	betacoronavirus	EPI_ISL_482820	?	2020-04-23	Europe	Spain	Catalunya	Barcelona	Europe	Spain	Catalunya	genome	29541	Felis catus	4	Male	?	Unassigned	G	Centre de Recerca en Sanitat Animal (IRTA-CReSA)	IrsiCaixa AIDS Research Lab	J. Segalés, M. Puig, J. Rodon, C. Avila-Nieto, J. Carrillo, G. Cantero, M.T. Terrón, S. Cruz, M. Parera, M. Noguera-Julián, N. Izquierdo-Useros, V. Guallar, E. Vidal, A. Valencia, I. Blanco, J. Blanco, B. Clotet, J. Vergara-Alert	https://www.gisaid.org/	?	?	2020-07-06	?
hCoV-19/cat/France/Env-Ba/2020	Cat	betacoronavirus	EPI_ISL_483063	?	2020-05-14	Europe	France			Europe	France		genome	29838	Felis catus	unknown	unknown	?	B.1.1.254	GR	unknown	Virology, Ecole Nationale Veterinaire de Toulouse	Bessiere, P., Cadiergues, M.-C., Croville, G., Walch, M., Dubois, M., Izopet, J., Guerin, J.-L.	https://www.gisaid.org/	?	?	2020-07-06	?
hCoV-19/cat/France/Env-Di/2020	Cat	betacoronavirus	EPI_ISL_483064	?	2020-05-14	Europe	France			Europe	France		genome	29838	Felis catus	unknown	unknown	?	B.1.1.254	GR	unknown	Virology, Ecole Nationale Veterinaire de Toulouse	Bessiere, P., Cadiergues, M.-C., Croville, G., Walch, M., Dubois, M., Izopet, J., Guerin, J.-L.	https://www.gisaid.org/	?	?	2020-07-06	?
hCoV-19/mink/Netherlands/NB-EMC-1-8/2020	Mink	betacoronavirus	EPI_ISL_523040	?	2020-04-28	Europe	Netherlands	Noord-Brabant		Europe	Netherlands	Noord-Brabant	genome	29775	Neovison vison	unknown	unknown	?	B.1.8	G	Dutch COVID-19 response team	Erasmus Medical Center	OH consortium	https://www.gisaid.org/	?	?	2020-08-26	?
hCoV-19/mink/Netherlands/NB-EMC-15-11/2020	Mink	betacoronavirus	EPI_ISL_523023	?	2020-06-21	Europe	Netherlands	Noord-Brabant		Europe	Netherlands	Noord-Brabant	genome	29772	Neovison vison	unknown	unknown	?	B.11	L	Dutch COVID-19 response team	Erasmus Medical Center	OH consortium	https://www.gisaid.org/	?	?	2020-08-26	?
hCoV-19/mink/Netherlands/NB-EMC-1-14/2020	Mink	betacoronavirus	EPI_ISL_523000	?	2020-04-28	Europe	Netherlands	Noord-Brabant		Europe	Netherlands	Noord-Brabant	genome	29775	Neovison vison	unknown	unknown	?	B.1.8	G	Dutch COVID-19 response team	Erasmus Medical Center	OH consortium	https://www.gisaid.org/	?	?	2020-08-26	?
hCoV-19/mink/Netherlands/NB-EMC-9-3/2020	Mink	betacoronavirus	EPI_ISL_523120	?	2020-06-03	Europe	Netherlands	Noord-Brabant		Europe	Netherlands	Noord-Brabant	genome	29472	Neovison vison	unknown	unknown	?	B.1.22	GH	Dutch COVID-19 response team	Erasmus Medical Center	OH consortium	https://www.gisaid.org/	?	?	2020-08-26	?
hCoV-19/mink/Netherlands/NB-EMC-17-3/2020	Mink	betacoronavirus	EPI_ISL_523038	?	2020-07-02	Europe	Netherlands	Noord-Brabant		Europe	Netherlands	Noord-Brabant	genome	29775	Neovison vison	unknown	unknown	?	B.1.22	GH	Dutch COVID-19 response team	Erasmus Medical Center	OH consortium	https://www.gisaid.org/	?	?	2020-08-26	?
hCoV-19/mink/Netherlands/NB-EMC-17-6/2020	Mink	betacoronavirus	EPI_ISL_523039	?	2020-07-02	Europe	Netherlands	Noord-Brabant		Europe	Netherlands	Noord-Brabant	genome	29775	Neovison vison	unknown	unknown	?	B.1.22	GH	Dutch COVID-19 response team	Erasmus Medical Center	OH consortium	https://www.gisaid.org/	?	?	2020-08-26	?
hCoV-19/mink/Netherlands/NB-EMC-3-4/2020	Mink	betacoronavirus	EPI_ISL_523093	?	2020-05-06	Europe	Netherlands	Noord-Brabant		Europe	Netherlands	Noord-Brabant	genome	29775	Neovison vison	unknown	unknown	?	B.1.8	G	Dutch COVID-19 response team	Erasmus Medical Center	OH consortium	https://www.gisaid.org/	?	?	2020-08-26	?
hCoV-19/mink/Netherlands/NB-EMC-6-14/2020	Mink	betacoronavirus	EPI_ISL_523099	?	2020-05-30	Europe	Netherlands	Noord-Brabant		Europe	Netherlands	Noord-Brabant	genome	29775	Neovison vison	unknown	unknown	?	B.1.22	GH	Dutch COVID-19 response team	Erasmus Medical Center	OH consortium	https://www.gisaid.org/	?	?	2020-08-26	?
hCoV-19/mink/Netherlands/NB-EMC-20-3/2020	Mink	betacoronavirus	EPI_ISL_523058	?	2020-07-09	Europe	Netherlands	Noord-Brabant		Europe	Netherlands	Noord-Brabant	genome	29773	Neovison vison	unknown	unknown	?	B.1.8	G	Dutch COVID-19 response team	Erasmus Medical Center	OH consortium	https://www.gisaid.org/	?	?	2020-08-26	?
hCoV-19/mink/Netherlands/NB-EMC-8-11/2020	Mink	betacoronavirus	EPI_ISL_523113	?	2020-06-01	Europe	Netherlands	Limburg		Europe	Netherlands	Limburg	genome	29775	Neovison vison	unknown	unknown	?	B.1.8	G	Dutch COVID-19 response team	Erasmus Medical Center	OH consortium	https://www.gisaid.org/	?	?	2020-08-26	?
hCoV-19/mink/Netherlands/NB-EMC-8-20/2020	Mink	betacoronavirus	EPI_ISL_523116	?	2020-06-01	Europe	Netherlands	Limburg		Europe	Netherlands	Limburg	genome	29772	Neovison vison	unknown	unknown	?	B.11	L	Dutch COVID-19 response team	Erasmus Medical Center	OH consortium	https://www.gisaid.org/	?	?	2020-08-26	?
hCoV-19/mink/Netherlands/NB-EMC-6-16/2020	Mink	betacoronavirus	EPI_ISL_523101	?	2020-05-30	Europe	Netherlands	Noord-Brabant		Europe	Netherlands	Noord-Brabant	genome	29775	Neovison vison	unknown	unknown	?	B.1.22	GH	Dutch COVID-19 response team	Erasmus Medical Center	OH consortium	https://www.gisaid.org/	?	?	2020-08-26	?
hCoV-19/mink/Netherlands/NB-EMC-8-8/2020	Mink	betacoronavirus	EPI_ISL_523117	?	2020-06-01	Europe	Netherlands	Limburg		Europe	Netherlands	Limburg	genome	29775	Neovison vison	unknown	unknown	?	B.1.8	G	Dutch COVID-19 response team	Erasmus Medical Center	OH consortium	https://www.gisaid.org/	?	?	2020-08-26	?
hCoV-19/mink/Netherlands/NB-EMC-6-18/2020	Mink	betacoronavirus	EPI_ISL_523103	?	2020-05-30	Europe	Netherlands	Noord-Brabant		Europe	Netherlands	Noord-Brabant	genome	29775	Neovison vison	unknown	unknown	?	B.1.22	GH	Dutch COVID-19 response team	Erasmus Medical Center	OH consortium	https://www.gisaid.org/	?	?	2020-08-26	?
hCoV-19/mink/Netherlands/NB-EMC-25-12/2020	Mink	betacoronavirus	EPI_ISL_523084	?	2020-07-26	Europe	Netherlands	Noord-Brabant		Europe	Netherlands	Noord-Brabant	genome	29765	Neovison vison	unknown	unknown	?	B.11	L	Dutch COVID-19 response team	Erasmus Medical Center	OH consortium	https://www.gisaid.org/	?	?	2020-08-26	?
hCoV-19/mink/Netherlands/NB-EMC-21-5/2020	Mink	betacoronavirus	EPI_ISL_523071	?	2020-07-09	Europe	Netherlands	Noord-Brabant		Europe	Netherlands	Noord-Brabant	genome	29772	Neovison vison	unknown	unknown	?	B.1.8	G	Dutch COVID-19 response team	Erasmus Medical Center	OH consortium	https://www.gisaid.org/	?	?	2020-08-26	?
hCoV-19/mink/Netherlands/NB-EMC-2-19/2020	Mink	betacoronavirus	EPI_ISL_523072	?	2020-04-27	Europe	Netherlands	Noord-Brabant		Europe	Netherlands	Noord-Brabant	genome	29772	Neovison vison	unknown	unknown	?	B.11	L	Dutch COVID-19 response team	Erasmus Medical Center	OH consortium	https://www.gisaid.org/	?	?	2020-08-26	?
hCoV-19/mink/Netherlands/NB-EMC-21-19/2020	Mink	betacoronavirus	EPI_ISL_523065	?	2020-07-09	Europe	Netherlands	Limburg		Europe	Netherlands	Limburg	genome	29772	Neovison vison	unknown	unknown	?	B.1.8	G	Dutch COVID-19 response team	Erasmus Medical Center	OH consortium	https://www.gisaid.org/	?	?	2020-08-26	?
hCoV-19/mink/Netherlands/NB-EMC-2-13/2020	Mink	betacoronavirus	EPI_ISL_523068	?	2020-04-27	Europe	Netherlands	Noord-Brabant		Europe	Netherlands	Noord-Brabant	genome	29772	Neovison vison	unknown	unknown	?	B.11	L	Dutch COVID-19 response team	Erasmus Medical Center	OH consortium	https://www.gisaid.org/	?	?	2020-08-26	?
hCoV-19/mink/Netherlands/NB-EMC-26-2/2020	Mink	betacoronavirus	EPI_ISL_523087	?	2020-07-29	Europe	Netherlands	Noord-Brabant		Europe	Netherlands	Noord-Brabant	genome	29775	Neovison vison	unknown	unknown	?	B.1.22	GH	Dutch COVID-19 response team	Erasmus Medical Center	OH consortium	https://www.gisaid.org/	?	?	2020-08-26	?
hCoV-19/mink/Netherlands/NB-EMC-18-14/2020	Mink	betacoronavirus	EPI_ISL_523041	?	2020-07-04	Europe	Netherlands	Noord-Brabant		Europe	Netherlands	Noord-Brabant	genome	29772	Neovison vison	unknown	unknown	?	B.11	L	Dutch COVID-19 response team	Erasmus Medical Center	OH consortium	https://www.gisaid.org/	?	?	2020-08-26	?
hCoV-19/mink/Netherlands/NB-EMC-21-4/2020	Mink	betacoronavirus	EPI_ISL_523069	?	2020-07-09	Europe	Netherlands	Noord-Brabant		Europe	Netherlands	Noord-Brabant	genome	29772	Neovison vison	unknown	unknown	?	B.1.8	G	Dutch COVID-19 response team	Erasmus Medical Center	OH consortium	https://www.gisaid.org/	?	?	2020-08-26	?
hCoV-19/mink/Netherlands/NB-EMC-19-15/2020	Mink	betacoronavirus	EPI_ISL_523049	?	2020-07-05	Europe	Netherlands	Noord-Brabant		Europe	Netherlands	Noord-Brabant	genome	29772	Neovison vison	unknown	unknown	?	B.11	L	Dutch COVID-19 response team	Erasmus Medical Center	OH consortium	https://www.gisaid.org/	?	?	2020-08-26	?
hCoV-19/mink/Netherlands/NB-EMC-13-11/2020	Mink	betacoronavirus	EPI_ISL_523012	?	2020-06-14	Europe	Netherlands	Noord-Brabant		Europe	Netherlands	Noord-Brabant	genome	29772	Neovison vison	unknown	unknown	?	B.1.8	G	Dutch COVID-19 response team	Erasmus Medical Center	OH consortium	https://www.gisaid.org/	?	?	2020-08-26	?
hCoV-19/mink/Netherlands/NB-EMC-16-1/2020	Mink	betacoronavirus	EPI_ISL_523029	?	2020-06-21	Europe	Netherlands	Noord-Brabant		Europe	Netherlands	Noord-Brabant	genome	29636	Neovison vison	unknown	unknown	?	B.1.8	G	Dutch COVID-19 response team	Erasmus Medical Center	OH consortium	https://www.gisaid.org/	?	?	2020-08-26	?
hCoV-19/mink/Netherlands/NB-EMC-12-13/2020	Mink	betacoronavirus	EPI_ISL_523006	?	2020-06-07	Europe	Netherlands	Limburg		Europe	Netherlands	Limburg	genome	29775	Neovison vison	unknown	unknown	?	B.1.8	G	Dutch COVID-19 response team	Erasmus Medical Center	OH consortium	https://www.gisaid.org/	?	?	2020-08-26	?
hCoV-19/mink/Netherlands/NB-EMC-18-8/2020	Mink	betacoronavirus	EPI_ISL_523045	?	2020-07-04	Europe	Netherlands	Noord-Brabant		Europe	Netherlands	Noord-Brabant	genome	29772	Neovison vison	unknown	unknown	?	B.11	L	Dutch COVID-19 response team	Erasmus Medical Center	OH consortium	https://www.gisaid.org/	?	?	2020-08-26	?
hCoV-19/tiger/USA/NY-3-040420/2020	Tiger	betacoronavirus	EPI_ISL_566041	?	2020-04-04	North America	USA	New York		North America	USA	New York	genome	29863	Panthera tigris jacksoni	unknown	unknown	?	B.1	GH	Wildlife Conservation Society, Bronx Zoo	Diagnostic Virology Laboratory, United States Department of Agriculture, National Veterinary Services Laboratories, Population Medicine and Diagnostic Sciences, Cornell University	McAloose, D., Laverack, M., Wang, L., Killian, M.L., Caserta, L.C., Yuan, F., Mitchell, P.K., Queen, K., Mauldin, M.R., Cronk, B.D., Bartlett, S.L., Sykes, J.M., Zec, S., Stokol, T., Ingerman, K., Delaney, M.A., Frederikson, R., Ivancic, M., Jenkins-Moore, M., Mozingo, K., Farnzen, K., Kuzmin, I., Hines Bergeson, N., Goodman, L., Wang, H., Tong, S., Fang, Y., Olmstead, C., McCann, C., Thomas, P.,…	https://www.gisaid.org/	?	?	2020-07-02	?
hCoV-19/mink/Netherlands/NB-EMC-32-18/2020	Mink	betacoronavirus	EPI_ISL_577761	?	2020-08-15	Europe	Netherlands	Limburg		Europe	Netherlands	Limburg	genome	29775	Neovison vison	unknown	unknown	?	B.1.22	GH	Dutch COVID-19 response team	Erasmus Medical Center	OH consortium	https://www.gisaid.org/	?	?	2020-10-13	?
hCoV-19/mink/Netherlands/NB-EMC-41-4/2020	Mink	betacoronavirus	EPI_ISL_577791	?	2020-08-27	Europe	Netherlands	Limburg		Europe	Netherlands	Limburg	genome	29775	Neovison vison	unknown	unknown	?	B.1.22	GH	Dutch COVID-19 response team	Erasmus Medical Center	OH consortium	https://www.gisaid.org/	?	?	2020-10-13	?
hCoV-19/mink/USA/MI-CDC-3886793-001/2020	Mink	betacoronavirus	EPI_ISL_925325	?	2020-10-15	North America	USA	Michigan		North America	USA	Michigan	genome	29912	Neovison vison	unknown	unknown	?	B.1	GH	Michigan Department of Agriculture and Rural Development	Pathogen Discovery, Respiratory Viruses Branch, Division of Viral Diseases, Centers for Disease Control and Prevention	Yan Li, Jing Zhang, Ying Tao, Anna montmayeur, Brian Lynch, Krista Queen, Anna Uehara, Rachel Marine, Peter Cook, Clinton R. Paden, Haibin Wang, Suxiang Tong	https://www.gisaid.org/	?	?	2021-02-03	?
hCoV-19/cat/Germany/NW-FLI-0721/2021	Cat	betacoronavirus	EPI_ISL_2365363	?	2021-04-09	Europe	Germany	North Rhine-Westphalia		Europe	Germany	North Rhine-Westphalia	genome	29854	Felis catus	3 years 10 months	Female, neutered	?	B.1.1.7	O	Katzenpraxis (Cat practice) Dr. Cat	Friedrich-Loeffler-Institut	Markus Keller, Ibrahim Hagag, Jörg Balzer, Katja Beyer, Balal Sadeghi, Kerstin Wernike, Martin Beer, Dirk Höper, Claudia Wylezich, Martin Groschup	https://www.gisaid.org/	?	?	2021-06-01	?
hCoV-19/mink/Denmark/AD37-Farm3/2020	Mink	betacoronavirus	EPI_ISL_626346	?	2020-06-29	Europe	Denmark			Europe	Denmark		genome	29836	Neovison vison	unknown	unknown	?	B.1.1.298	GR	Statens Serum Institute	Statens Serum Institute	Hammer, A.S., Quaade, M.L., Rasmussen, T.B., Fonager, J., Rasmussen, M., Mundbjerg, K., Lohse, L., Strandbygaard, B., Jorgensen, C.S., Afaro-Nunez, A., Rosenstierne, M.W., Halasa, T., Foomsgaard, A., Belsham, G.J. and Botner, A.	https://www.gisaid.org/	?	?	2020-08-22	?
hCoV-19/mink/Netherlands/NB-EMC/2020	Mink	betacoronavirus	EPI_ISL_632492	?	2020-10-12	Europe	Netherlands	Noord-Brabant		Europe	Netherlands	Noord-Brabant	genome	29771	Neovison vison	unknown	unknown	?	B.1.8	G	Dutch COVID-19 response team	Erasmus Medical Center	OH consortium	https://www.gisaid.org/	?	?	2020-11-11	?
hCoV-19/mink/Netherlands/NB-EMC-63-5/2020	Mink	betacoronavirus	EPI_ISL_632485	?	2020-10-06	Europe	Netherlands	Noord-Brabant		Europe	Netherlands	Noord-Brabant	genome	29771	Neovison vison	unknown	unknown	?	B.1.8	G	Dutch COVID-19 response team	Erasmus Medical Center	OH consortium	https://www.gisaid.org/	?	?	2020-11-11	?
hCoV-19/mink/Netherlands/NB-EMC-63-1/2020	Mink	betacoronavirus	EPI_ISL_632483	?	2020-10-06	Europe	Netherlands	Noord-Brabant		Europe	Netherlands	Noord-Brabant	genome	29771	Neovison vison	unknown	unknown	?	B.1.8	G	Dutch COVID-19 response team	Erasmus Medical Center	OH consortium	https://www.gisaid.org/	?	?	2020-11-11	?
hCoV-19/mink/Netherlands/NB-EMC-65-2/2020	Mink	betacoronavirus	EPI_ISL_632324	?	2020-10-14	Europe	Netherlands	Noord-Brabant		Europe	Netherlands	Noord-Brabant	genome	29774	Neovison vison	unknown	unknown	?	B.1.8	G	Dutch COVID-19 response team	Erasmus Medical Center	OH consortium	https://www.gisaid.org/	?	?	2020-11-11	?
hCoV-19/mink/Netherlands/NB-EMC-55-18/2020	Mink	betacoronavirus	EPI_ISL_632429	?	2020-09-23	Europe	Netherlands	Noord-Brabant		Europe	Netherlands	Noord-Brabant	genome	29765	Neovison vison	unknown	unknown	?	B.1.8	G	Dutch COVID-19 response team	Erasmus Medical Center	OH consortium	https://www.gisaid.org/	?	?	2020-11-11	?
hCoV-19/mink/Netherlands/NB-EMC-56-10/2020	Mink	betacoronavirus	EPI_ISL_632455	?	2020-09-23	Europe	Netherlands	Noord-Brabant		Europe	Netherlands	Noord-Brabant	genome	29771	Neovison vison	unknown	unknown	?	B.1.8	G	Dutch COVID-19 response team	Erasmus Medical Center	OH consortium	https://www.gisaid.org/	?	?	2020-11-11	?
hCoV-19/mink/Netherlands/NB-EMC-55-6/2020	Mink	betacoronavirus	EPI_ISL_632428	?	2020-09-23	Europe	Netherlands	Noord-Brabant		Europe	Netherlands	Noord-Brabant	genome	29664	Neovison vison	unknown	unknown	?	B.1.8	G	Dutch COVID-19 response team	Erasmus Medical Center	OH consortium	https://www.gisaid.org/	?	?	2020-11-11	?
hCoV-19/mink/Netherlands/NB-EMC-64-3/2020	Mink	betacoronavirus	EPI_ISL_632487	?	2020-10-14	Europe	Netherlands	Noord-Brabant		Europe	Netherlands	Noord-Brabant	genome	29771	Neovison vison	unknown	unknown	?	B.1.8	G	Dutch COVID-19 response team	Erasmus Medical Center	OH consortium	https://www.gisaid.org/	?	?	2020-11-11	?
hCoV-19/mink/Netherlands/NB-EMC-64-7/2020	Mink	betacoronavirus	EPI_ISL_632488	?	2020-10-14	Europe	Netherlands	Noord-Brabant		Europe	Netherlands	Noord-Brabant	genome	29771	Neovison vison	unknown	unknown	?	B.1.8	G	Dutch COVID-19 response team	Erasmus Medical Center	OH consortium	https://www.gisaid.org/	?	?	2020-11-11	?
hCoV-19/mink/Netherlands/NB-EMC-62-6/2020	Mink	betacoronavirus	EPI_ISL_632438	?	2020-10-05	Europe	Netherlands	Noord-Brabant		Europe	Netherlands	Noord-Brabant	genome	29765	Neovison vison	unknown	unknown	?	B.1.8	G	Dutch COVID-19 response team	Erasmus Medical Center	OH consortium	https://www.gisaid.org/	?	?	2020-11-11	?
hCoV-19/mink/Netherlands/NB-EMC-64-2/2020	Mink	betacoronavirus	EPI_ISL_632348	?	2020-10-14	Europe	Netherlands	Noord-Brabant		Europe	Netherlands	Noord-Brabant	genome	29774	Neovison vison	unknown	unknown	?	B.1.8	G	Dutch COVID-19 response team	Erasmus Medical Center	OH consortium	https://www.gisaid.org/	?	?	2020-11-11	?
hCoV-19/mink/Netherlands/NB-EMC-57-3/2020	Mink	betacoronavirus	EPI_ISL_632385	?	2020-09-28	Europe	Netherlands	Noord-Brabant		Europe	Netherlands	Noord-Brabant	genome	29624	Neovison vison	unknown	unknown	?	B.1.8	G	Dutch COVID-19 response team	Erasmus Medical Center	OH consortium	https://www.gisaid.org/	?	?	2020-11-11	?
hCoV-19/mink/Netherlands/NB-EMC-55-20/2020	Mink	betacoronavirus	EPI_ISL_632380	?	2020-09-23	Europe	Netherlands	Noord-Brabant		Europe	Netherlands	Noord-Brabant	genome	29599	Neovison vison	unknown	unknown	?	B.1.8	G	Dutch COVID-19 response team	Erasmus Medical Center	OH consortium	https://www.gisaid.org/	?	?	2020-11-11	?
hCoV-19/mink/Denmark/mDK-4/2020	Mink	betacoronavirus	EPI_ISL_641398	?	2020-10-29	Europe	Denmark			Europe	Denmark		genome	29769	Neovison vison	unknown	unknown	?	B.1.1.298	GR	Department of Virus and Microbiological Special Diagnostics, Statens Serum Institut, Copenhagen, Denmark	Albertsen lab, Department of Chemistry and Bioscience, Aalborg University, Denmark	Thomas Bruun Rasmussen, Jannik Fonager, Morten Rasmussen	https://www.gisaid.org/	?	?	2020-11-18	?
hCoV-19/mink/Denmark/mDK-86/2020	Mink	betacoronavirus	EPI_ISL_641478	?	2020-09-10	Europe	Denmark			Europe	Denmark		genome	29769	Neovison vison	unknown	unknown	?	B.1.1.298	GR	Department of Virus and Microbiological Special Diagnostics, Statens Serum Institut, Copenhagen, Denmark	Albertsen lab, Department of Chemistry and Bioscience, Aalborg University, Denmark	Thomas Bruun Rasmussen, Jannik Fonager, Morten Rasmussen	https://www.gisaid.org/	?	?	2020-11-18	?
hCoV-19/mink/Denmark/mDK-89/2020	Mink	betacoronavirus	EPI_ISL_641481	?	2020-09-14	Europe	Denmark			Europe	Denmark		genome	29769	Neovison vison	unknown	unknown	?	B.1.1.298	GR	Department of Virus and Microbiological Special Diagnostics, Statens Serum Institut, Copenhagen, Denmark	Albertsen lab, Department of Chemistry and Bioscience, Aalborg University, Denmark	Thomas Bruun Rasmussen, Jannik Fonager, Morten Rasmussen	https://www.gisaid.org/	?	?	2020-11-18	?
hCoV-19/mink/Denmark/mDK-11/2020	Mink	betacoronavirus	EPI_ISL_641405	?	2020-10-21	Europe	Denmark			Europe	Denmark		genome	29769	Neovison vison	unknown	unknown	?	B.1.1.298	GR	Department of Virus and Microbiological Special Diagnostics, Statens Serum Institut, Copenhagen, Denmark	Albertsen lab, Department of Chemistry and Bioscience, Aalborg University, Denmark	Thomas Bruun Rasmussen, Jannik Fonager, Morten Rasmussen	https://www.gisaid.org/	?	?	2020-11-18	?
hCoV-19/mink/Denmark/mDK-135/2020	Mink	betacoronavirus	EPI_ISL_641513	?	2020-08-13	Europe	Denmark			Europe	Denmark		genome	29769	Neovison vison	unknown	unknown	?	B.1.1.298	GR	Department of Virus and Microbiological Special Diagnostics, Statens Serum Institut, Copenhagen, Denmark	Albertsen lab, Department of Chemistry and Bioscience, Aalborg University, Denmark	Thomas Bruun Rasmussen, Jannik Fonager, Morten Rasmussen	https://www.gisaid.org/	?	?	2020-11-18	?
hCoV-19/mink/Denmark/mDK-302/2020	Mink	betacoronavirus	EPI_ISL_683151	?	2020-11-10	Europe	Denmark			Europe	Denmark		genome	29769	Neovison vison	unknown	unknown	?	B.1.1.298	GR	Department of Virus and Microbiological Special Diagnostics, Statens Serum Institut, Copenhagen, Denmark	Albertsen Lab, Department of Chemistry and Bioscience, Aalborg University, Denmark	Danish Covid-19 Genome Consortium	https://www.gisaid.org/	?	?	2020-12-09	?
hCoV-19/mink/Denmark/mDK-294/2020	Mink	betacoronavirus	EPI_ISL_683143	?	2020-11-10	Europe	Denmark			Europe	Denmark		genome	29769	Neovison vison	unknown	unknown	?	B.1.1.298	GR	Department of Virus and Microbiological Special Diagnostics, Statens Serum Institut, Copenhagen, Denmark	Albertsen Lab, Department of Chemistry and Bioscience, Aalborg University, Denmark	Danish Covid-19 Genome Consortium	https://www.gisaid.org/	?	?	2020-12-09	?
hCoV-19/mink/Denmark/mDK-295/2020	Mink	betacoronavirus	EPI_ISL_683144	?	2020-11-10	Europe	Denmark			Europe	Denmark		genome	29769	Neovison vison	unknown	unknown	?	B.1.1.298	GR	Department of Virus and Microbiological Special Diagnostics, Statens Serum Institut, Copenhagen, Denmark	Albertsen Lab, Department of Chemistry and Bioscience, Aalborg University, Denmark	Danish Covid-19 Genome Consortium	https://www.gisaid.org/	?	?	2020-12-09	?
hCoV-19/mink/Denmark/mDK-526/2020	Mink	betacoronavirus	EPI_ISL_683268	?	2020-10-16	Europe	Denmark			Europe	Denmark		genome	29769	Neovison vison	unknown	unknown	?	B.1.1.298	GR	Department of Virus and Microbiological Special Diagnostics, Statens Serum Institut, Copenhagen, Denmark	Albertsen Lab, Department of Chemistry and Bioscience, Aalborg University, Denmark	Danish Covid-19 Genome Consortium	https://www.gisaid.org/	?	?	2020-12-09	?
hCoV-19/mink/Denmark/mDK-300/2020	Mink	betacoronavirus	EPI_ISL_683149	?	2020-11-10	Europe	Denmark			Europe	Denmark		genome	29769	Neovison vison	unknown	unknown	?	B.1.1.298	GR	Department of Virus and Microbiological Special Diagnostics, Statens Serum Institut, Copenhagen, Denmark	Albertsen Lab, Department of Chemistry and Bioscience, Aalborg University, Denmark	Danish Covid-19 Genome Consortium	https://www.gisaid.org/	?	?	2020-12-09	?
hCoV-19/mink/Denmark/mDK-291/2020	Mink	betacoronavirus	EPI_ISL_683140	?	2020-11-10	Europe	Denmark			Europe	Denmark		genome	29769	Neovison vison	unknown	unknown	?	B.1.1.298	GR	Department of Virus and Microbiological Special Diagnostics, Statens Serum Institut, Copenhagen, Denmark	Albertsen Lab, Department of Chemistry and Bioscience, Aalborg University, Denmark	Danish Covid-19 Genome Consortium	https://www.gisaid.org/	?	?	2020-12-09	?
hCoV-19/mink/Denmark/mDK-521/2020	Mink	betacoronavirus	EPI_ISL_683263	?	2020-10-20	Europe	Denmark			Europe	Denmark		genome	29769	Neovison vison	unknown	unknown	?	B.1.1.298	GR	Department of Virus and Microbiological Special Diagnostics, Statens Serum Institut, Copenhagen, Denmark	Albertsen Lab, Department of Chemistry and Bioscience, Aalborg University, Denmark	Danish Covid-19 Genome Consortium	https://www.gisaid.org/	?	?	2020-12-09	?
hCoV-19/mink/Denmark/mDK-511/2020	Mink	betacoronavirus	EPI_ISL_683256	?	2020-11-18	Europe	Denmark			Europe	Denmark		genome	29769	Neovison vison	unknown	unknown	?	B.1.1.298	GR	Department of Virus and Microbiological Special Diagnostics, Statens Serum Institut, Copenhagen, Denmark	Albertsen Lab, Department of Chemistry and Bioscience, Aalborg University, Denmark	Danish Covid-19 Genome Consortium	https://www.gisaid.org/	?	?	2020-12-09	?
hCoV-19/mink/Denmark/mDK-491/2020	Mink	betacoronavirus	EPI_ISL_683237	?	2020-10-21	Europe	Denmark			Europe	Denmark		genome	29769	Neovison vison	unknown	unknown	?	B.1.1.298	GR	Department of Virus and Microbiological Special Diagnostics, Statens Serum Institut, Copenhagen, Denmark	Albertsen Lab, Department of Chemistry and Bioscience, Aalborg University, Denmark	Danish Covid-19 Genome Consortium	https://www.gisaid.org/	?	?	2020-12-09	?
hCoV-19/mink/Denmark/mDK-509/2020	Mink	betacoronavirus	EPI_ISL_683254	?	2020-10-21	Europe	Denmark			Europe	Denmark		genome	29769	Neovison vison	unknown	unknown	?	B.1.1.298	GR	Department of Virus and Microbiological Special Diagnostics, Statens Serum Institut, Copenhagen, Denmark	Albertsen Lab, Department of Chemistry and Bioscience, Aalborg University, Denmark	Danish Covid-19 Genome Consortium	https://www.gisaid.org/	?	?	2020-12-09	?
hCoV-19/mink/Denmark/mDK-495/2020	Mink	betacoronavirus	EPI_ISL_683241	?	2020-10-21	Europe	Denmark			Europe	Denmark		genome	29760	Neovison vison	unknown	unknown	?	B.1.1.298	GR	Department of Virus and Microbiological Special Diagnostics, Statens Serum Institut, Copenhagen, Denmark	Albertsen Lab, Department of Chemistry and Bioscience, Aalborg University, Denmark	Danish Covid-19 Genome Consortium	https://www.gisaid.org/	?	?	2020-12-09	?
hCoV-19/mink/Denmark/mDK-292/2020	Mink	betacoronavirus	EPI_ISL_683141	?	2020-11-10	Europe	Denmark			Europe	Denmark		genome	29769	Neovison vison	unknown	unknown	?	B.1.1.298	GR	Department of Virus and Microbiological Special Diagnostics, Statens Serum Institut, Copenhagen, Denmark	Albertsen Lab, Department of Chemistry and Bioscience, Aalborg University, Denmark	Danish Covid-19 Genome Consortium	https://www.gisaid.org/	?	?	2020-12-09	?
hCoV-19/mink/Denmark/mDK-519/2020	Mink	betacoronavirus	EPI_ISL_683261	?	2020-10-20	Europe	Denmark			Europe	Denmark		genome	29769	Neovison vison	unknown	unknown	?	B.1.1.298	GR	Department of Virus and Microbiological Special Diagnostics, Statens Serum Institut, Copenhagen, Denmark	Albertsen Lab, Department of Chemistry and Bioscience, Aalborg University, Denmark	Danish Covid-19 Genome Consortium	https://www.gisaid.org/	?	?	2020-12-09	?
hCoV-19/mink/Denmark/mDK-516/2020	Mink	betacoronavirus	EPI_ISL_683258	?	2020-11-18	Europe	Denmark			Europe	Denmark		genome	29782	Neovison vison	unknown	unknown	?	B.1.536	G	Department of Virus and Microbiological Special Diagnostics, Statens Serum Institut, Copenhagen, Denmark	Albertsen Lab, Department of Chemistry and Bioscience, Aalborg University, Denmark	Danish Covid-19 Genome Consortium	https://www.gisaid.org/	?	?	2020-12-09	?
hCoV-19/mink/Denmark/mDK-506/2020	Mink	betacoronavirus	EPI_ISL_683251	?	2020-10-21	Europe	Denmark			Europe	Denmark		genome	29769	Neovison vison	unknown	unknown	?	B.1.1.298	GR	Department of Virus and Microbiological Special Diagnostics, Statens Serum Institut, Copenhagen, Denmark	Albertsen Lab, Department of Chemistry and Bioscience, Aalborg University, Denmark	Danish Covid-19 Genome Consortium	https://www.gisaid.org/	?	?	2020-12-09	?
hCoV-19/mink/Denmark/mDK-505/2020	Mink	betacoronavirus	EPI_ISL_683250	?	2020-10-21	Europe	Denmark			Europe	Denmark		genome	29769	Neovison vison	unknown	unknown	?	B.1.1.298	GR	Department of Virus and Microbiological Special Diagnostics, Statens Serum Institut, Copenhagen, Denmark	Albertsen Lab, Department of Chemistry and Bioscience, Aalborg University, Denmark	Danish Covid-19 Genome Consortium	https://www.gisaid.org/	?	?	2020-12-09	?
hCoV-19/mink/Denmark/mDK-498/2020	Mink	betacoronavirus	EPI_ISL_683244	?	2020-10-21	Europe	Denmark			Europe	Denmark		genome	29769	Neovison vison	unknown	unknown	?	B.1.1.298	GR	Department of Virus and Microbiological Special Diagnostics, Statens Serum Institut, Copenhagen, Denmark	Albertsen Lab, Department of Chemistry and Bioscience, Aalborg University, Denmark	Danish Covid-19 Genome Consortium	https://www.gisaid.org/	?	?	2020-12-09	?
hCoV-19/mink/Denmark/mDK-485/2020	Mink	betacoronavirus	EPI_ISL_683231	?	2020-10-22	Europe	Denmark			Europe	Denmark		genome	29769	Neovison vison	unknown	unknown	?	B.1.1.298	GR	Department of Virus and Microbiological Special Diagnostics, Statens Serum Institut, Copenhagen, Denmark	Albertsen Lab, Department of Chemistry and Bioscience, Aalborg University, Denmark	Danish Covid-19 Genome Consortium	https://www.gisaid.org/	?	?	2020-12-09	?
hCoV-19/mink/Denmark/mDK-481/2020	Mink	betacoronavirus	EPI_ISL_683227	?	2020-10-22	Europe	Denmark			Europe	Denmark		genome	29769	Neovison vison	unknown	unknown	?	B.1.1.298	GR	Department of Virus and Microbiological Special Diagnostics, Statens Serum Institut, Copenhagen, Denmark	Albertsen Lab, Department of Chemistry and Bioscience, Aalborg University, Denmark	Danish Covid-19 Genome Consortium	https://www.gisaid.org/	?	?	2020-12-09	?
hCoV-19/mink/Denmark/mDK-242/2020	Mink	betacoronavirus	EPI_ISL_683091	?	2020-10-30	Europe	Denmark			Europe	Denmark		genome	29769	Neovison vison	unknown	unknown	?	B.1.1.298	GR	Department of Virus and Microbiological Special Diagnostics, Statens Serum Institut, Copenhagen, Denmark	Albertsen Lab, Department of Chemistry and Bioscience, Aalborg University, Denmark	Danish Covid-19 Genome Consortium	https://www.gisaid.org/	?	?	2020-12-09	?
hCoV-19/mink/Denmark/mDK-214/2020	Mink	betacoronavirus	EPI_ISL_683065	?	2020-11-02	Europe	Denmark			Europe	Denmark		genome	29769	Neovison vison	unknown	unknown	?	B.1.1.298	GR	Department of Virus and Microbiological Special Diagnostics, Statens Serum Institut, Copenhagen, Denmark	Albertsen Lab, Department of Chemistry and Bioscience, Aalborg University, Denmark	Danish Covid-19 Genome Consortium	https://www.gisaid.org/	?	?	2020-12-09	?
hCoV-19/mink/Denmark/mDK-202/2020	Mink	betacoronavirus	EPI_ISL_683053	?	2020-11-03	Europe	Denmark			Europe	Denmark		genome	29769	Neovison vison	unknown	unknown	?	B.1.1.298	GR	Department of Virus and Microbiological Special Diagnostics, Statens Serum Institut, Copenhagen, Denmark	Albertsen Lab, Department of Chemistry and Bioscience, Aalborg University, Denmark	Danish Covid-19 Genome Consortium	https://www.gisaid.org/	?	?	2020-12-09	?
hCoV-19/mink/Denmark/mDK-205/2020	Mink	betacoronavirus	EPI_ISL_683056	?	2020-11-03	Europe	Denmark			Europe	Denmark		genome	29769	Neovison vison	unknown	unknown	?	B.1.1.298	GR	Department of Virus and Microbiological Special Diagnostics, Statens Serum Institut, Copenhagen, Denmark	Albertsen Lab, Department of Chemistry and Bioscience, Aalborg University, Denmark	Danish Covid-19 Genome Consortium	https://www.gisaid.org/	?	?	2020-12-09	?
hCoV-19/mink/Denmark/mDK-162/2020	Mink	betacoronavirus	EPI_ISL_683013	?	2020-11-05	Europe	Denmark			Europe	Denmark		genome	29769	Neovison vison	unknown	unknown	?	B.1.1.298	GR	Department of Virus and Microbiological Special Diagnostics, Statens Serum Institut, Copenhagen, Denmark	Albertsen Lab, Department of Chemistry and Bioscience, Aalborg University, Denmark	Danish Covid-19 Genome Consortium	https://www.gisaid.org/	?	?	2020-12-09	?
hCoV-19/mink/Denmark/mDK-254/2020	Mink	betacoronavirus	EPI_ISL_683107	?	2020-11-06	Europe	Denmark			Europe	Denmark		genome	29769	Neovison vison	unknown	unknown	?	B.1.1.298	GR	Department of Virus and Microbiological Special Diagnostics, Statens Serum Institut, Copenhagen, Denmark	Albertsen Lab, Department of Chemistry and Bioscience, Aalborg University, Denmark	Danish Covid-19 Genome Consortium	https://www.gisaid.org/	?	?	2020-12-09	?
hCoV-19/mink/Denmark/mDK-583/2020	Mink	betacoronavirus	EPI_ISL_683317	?	2020-10-14	Europe	Denmark			Europe	Denmark		genome	29769	Neovison vison	unknown	unknown	?	B.1.1.298	GR	Department of Virus and Microbiological Special Diagnostics, Statens Serum Institut, Copenhagen, Denmark	Albertsen Lab, Department of Chemistry and Bioscience, Aalborg University, Denmark	Danish Covid-19 Genome Consortium	https://www.gisaid.org/	?	?	2020-12-09	?
hCoV-19/mink/Denmark/mDK-433/2020	Mink	betacoronavirus	EPI_ISL_683190	?	2020-10-28	Europe	Denmark			Europe	Denmark		genome	29769	Neovison vison	unknown	unknown	?	B.1.1.298	GR	Department of Virus and Microbiological Special Diagnostics, Statens Serum Institut, Copenhagen, Denmark	Albertsen Lab, Department of Chemistry and Bioscience, Aalborg University, Denmark	Danish Covid-19 Genome Consortium	https://www.gisaid.org/	?	?	2020-12-09	?
hCoV-19/mink/Denmark/mDK-188/2020	Mink	betacoronavirus	EPI_ISL_683039	?	2020-11-03	Europe	Denmark			Europe	Denmark		genome	29769	Neovison vison	unknown	unknown	?	B.1.1.298	GR	Department of Virus and Microbiological Special Diagnostics, Statens Serum Institut, Copenhagen, Denmark	Albertsen Lab, Department of Chemistry and Bioscience, Aalborg University, Denmark	Danish Covid-19 Genome Consortium	https://www.gisaid.org/	?	?	2020-12-09	?
hCoV-19/mink/Denmark/mDK-309/2020	Mink	betacoronavirus	EPI_ISL_683158	?	2020-11-10	Europe	Denmark			Europe	Denmark		genome	29753	Neovison vison	unknown	unknown	?	B.1.1.298	GR	Department of Virus and Microbiological Special Diagnostics, Statens Serum Institut, Copenhagen, Denmark	Albertsen Lab, Department of Chemistry and Bioscience, Aalborg University, Denmark	Danish Covid-19 Genome Consortium	https://www.gisaid.org/	?	?	2020-12-09	?
hCoV-19/mink/Denmark/mDK-546/2020	Mink	betacoronavirus	EPI_ISL_683284	?	2020-10-19	Europe	Denmark			Europe	Denmark		genome	29756	Neovison vison	unknown	unknown	?	B.1.1.298	GR	Department of Virus and Microbiological Special Diagnostics, Statens Serum Institut, Copenhagen, Denmark	Albertsen Lab, Department of Chemistry and Bioscience, Aalborg University, Denmark	Danish Covid-19 Genome Consortium	https://www.gisaid.org/	?	?	2020-12-09	?
hCoV-19/mink/Denmark/mDK-279/2020	Mink	betacoronavirus	EPI_ISL_683129	?	2020-11-10	Europe	Denmark			Europe	Denmark		genome	29769	Neovison vison	unknown	unknown	?	B.1.1.298	GR	Department of Virus and Microbiological Special Diagnostics, Statens Serum Institut, Copenhagen, Denmark	Albertsen Lab, Department of Chemistry and Bioscience, Aalborg University, Denmark	Danish Covid-19 Genome Consortium	https://www.gisaid.org/	?	?	2020-12-09	?
hCoV-19/mink/Denmark/mDK-156/2020	Mink	betacoronavirus	EPI_ISL_683007	?	2020-11-05	Europe	Denmark			Europe	Denmark		genome	29782	Neovison vison	unknown	unknown	?	B.1.536	G	Department of Virus and Microbiological Special Diagnostics, Statens Serum Institut, Copenhagen, Denmark	Albertsen Lab, Department of Chemistry and Bioscience, Aalborg University, Denmark	Danish Covid-19 Genome Consortium	https://www.gisaid.org/	?	?	2020-12-09	?
hCoV-19/mink/Denmark/mDK-457/2020	Mink	betacoronavirus	EPI_ISL_683209	?	2020-10-20	Europe	Denmark			Europe	Denmark		genome	29769	Neovison vison	unknown	unknown	?	B.1.1.298	GR	Department of Virus and Microbiological Special Diagnostics, Statens Serum Institut, Copenhagen, Denmark	Albertsen Lab, Department of Chemistry and Bioscience, Aalborg University, Denmark	Danish Covid-19 Genome Consortium	https://www.gisaid.org/	?	?	2020-12-09	?
hCoV-19/mink/Denmark/mDK-189/2020	Mink	betacoronavirus	EPI_ISL_683040	?	2020-11-03	Europe	Denmark			Europe	Denmark		genome	29769	Neovison vison	unknown	unknown	?	B.1.1.298	GR	Department of Virus and Microbiological Special Diagnostics, Statens Serum Institut, Copenhagen, Denmark	Albertsen Lab, Department of Chemistry and Bioscience, Aalborg University, Denmark	Danish Covid-19 Genome Consortium	https://www.gisaid.org/	?	?	2020-12-09	?
hCoV-19/mink/Netherlands/NB07_03KS/2020	Mink	betacoronavirus	EPI_ISL_1265362	?	2020-05-31	Europe	Netherlands	Noord-Brabant		Europe	Netherlands	Noord-Brabant	genome	29857	Neovison vison	unknown	unknown	?	B.1.22	GH	Dutch COVID-19 response team	Wageningen Bioveterinary Research	OH consortium	https://www.gisaid.org/	?	?	2021-03-17	?
hCoV-19/mink/Netherlands/NB-EMC-68-2/2020	Mink	betacoronavirus	EPI_ISL_722450	?	2020-11-03	Europe	Netherlands	Limburg		Europe	Netherlands	Limburg	genome	29772	Neovison vison	unknown	unknown	?	B.1.8	G	Dutch COVID-19 response team	Erasmus Medical Center	OH consortium	https://www.gisaid.org/	?	?	2020-12-21	?
hCoV-19/dog/Netherlands/un-EMC-2/2020	Dog	betacoronavirus	EPI_ISL_722380	?	2020-10-29	Europe	Netherlands			Europe	Netherlands		genome	29775	Canis lupus familiaris	unknown	unknown	?	B.1.177	G	Dutch COVID-19 response team	Erasmus Medical Center	Bas Oude Munnink, Reina Sikkema, David Nieuwenhuijse, Irina Chestakova, Anne van der Linden, Marjan Boter, Emmanuelle Munger, Corine GeurtsvanKessel, Annemiek van der Eijk, Richard Molenkamp, Marion Koopmans, on behalf of the Dutch national COVID-19 response team.	https://www.gisaid.org/	?	?	2020-12-21	?
hCoV-19/mink/Netherlands/NB-EMC-67-1/2020	Mink	betacoronavirus	EPI_ISL_722414	?	2020-10-21	Europe	Netherlands	Limburg		Europe	Netherlands	Limburg	genome	29766	Neovison vison	unknown	unknown	?	B.1.8	G	Dutch COVID-19 response team	Erasmus Medical Center	OH consortium	https://www.gisaid.org/	?	?	2020-12-21	?
hCoV-19/mink/Netherlands/NB-EMC-67-6/2020	Mink	betacoronavirus	EPI_ISL_722418	?	2020-10-21	Europe	Netherlands	Limburg		Europe	Netherlands	Limburg	genome	29766	Neovison vison	unknown	unknown	?	B.1.8	G	Dutch COVID-19 response team	Erasmus Medical Center	OH consortium	https://www.gisaid.org/	?	?	2020-12-21	?
hCoV-19/mink/Netherlands/NB-EMC-67-18/2020	Mink	betacoronavirus	EPI_ISL_722415	?	2020-10-21	Europe	Netherlands	Limburg		Europe	Netherlands	Limburg	genome	29766	Neovison vison	unknown	unknown	?	B.1.8	G	Dutch COVID-19 response team	Erasmus Medical Center	OH consortium	https://www.gisaid.org/	?	?	2020-12-21	?
hCoV-19/cat/USA/FL-BPHL-1081/2021	Cat	betacoronavirus	EPI_ISL_1218882	?	2021-02-22	North America	USA	Florida		North America	USA	Florida	genome	29810	Felis catus	unknown	unknown	?	B.1.2	GH	Florida Bureau of Public Health Laboratories	Florida Bureau of Public Health Laboratories	Sarah Schmedes, Jason Blanton	https://www.gisaid.org/	?	?	2021-03-11	?
hCoV-19/cat/USA/FL-BPHL-1082/2021	Cat	betacoronavirus	EPI_ISL_1218883	?	2021-02-22	North America	USA	Florida		North America	USA	Florida	genome	29782	Felis catus	unknown	unknown	?	B.1.2	GH	Florida Bureau of Public Health Laboratories	Florida Bureau of Public Health Laboratories	Sarah Schmedes, Jason Blanton	https://www.gisaid.org/	?	?	2021-03-11	?
hCoV-19/mink/Belarus/RRPCEM-VIS_2210O/2020	Mink	betacoronavirus	EPI_ISL_2467943	?	2020-06-22	Europe	Belarus			Europe	Belarus		genome	29767	Neovison vison	unknown	unknown	?	B.1	GH	The Laboratory of Biosafety with Pathogens Collection The Republican Research and Practical Center for Epidemiology and Microbiology (RRPCEM)	Laboratory for HIV and opportunistic infections diagnosis The Republican Research and Practical Center for Epidemiology and Microbiology (RRPCEM)	Ilarion Kupryianav, Iryna Subotsina, Anatoli Krasko, Olga Klimovich, Elena Gasich, Kirill Bulda, Artur Akhremchuk, Leonid Valentovich, Sergei Semenov, Olga Saleuskaya, Larysa Radzienava	https://www.gisaid.org/	?	?	2021-06-10	?
hCoV-19/cat/Switzerland/ZH-UZH-USZ_10_Tier_2/2021	Cat	betacoronavirus	EPI_ISL_2521769	?	2021-01-20	Europe	Switzerland	Zurich		Europe	Switzerland	Zurich	genome	29847	Felis catus	12	Female	?	B.1.160.16	GH	Clinical Laboratory, Vetsuisse Faculty, University of Zurich	Department of Biosystems Science and Engineering, ETH Zürich	Julia Klaus, Marina Luisa Meli, Regina Hofmann-Lehmann, Christian Beisel, Sarah Nadeau, Chaoran Chen, Ivan Topolsky, Philipp Jablonski, Lara Fuhrmann, David Dreifuss, Katharina Jahn, Rebecca Denes, Ina Nissen, Natascha Santacroce, Elodie Burcklen, Niko Beerenwinkel, Tanja Stadler	https://www.gisaid.org/	?	?	2021-06-14	?
hCoV-19/cat/Switzerland/ZH-UZH-S20_1829/2020	Cat	betacoronavirus	EPI_ISL_2521766	?	2020-12-30	Europe	Switzerland	Zurich		Europe	Switzerland	Zurich	genome	29836	Felis catus	6	Female	?	B.1.36.35	GH	Clinical Laboratory, Vetsuisse Faculty, University of Zurich	Department of Biosystems Science and Engineering, ETH Zürich	Julia Klaus, Marina Luisa Meli, Regina Hofmann-Lehmann, Christian Beisel, Sarah Nadeau, Chaoran Chen, Ivan Topolsky, Philipp Jablonski, Lara Fuhrmann, David Dreifuss, Katharina Jahn, Rebecca Denes, Ina Nissen, Natascha Santacroce, Elodie Burcklen, Niko Beerenwinkel, Tanja Stadler	https://www.gisaid.org/	?	?	2021-06-14	?
hCoV-19/mink/Belarus/RRPCEM-VIS_2216O/2020	Ferret	betacoronavirus	EPI_ISL_2521999	?	2020-06-22	Europe	Belarus			Europe	Belarus		genome	29767	Mustela putorius furo	unknown	unknown	?	B.1	GH	The Laboratory of Biosafety with Pathogens Collection The Republican Research and Practical Center for Epidemiology and Microbiology (RRPCEM)	Laboratory for HIV and opportunistic infections diagnosis The Republican Research and Practical Center for Epidemiology and Microbiology (RRPCEM)	Ilarion Kupryianav, Iryna Subotsina, Anatoli Krasko, Olga Klimovich, Elena Gasich, Kirill Bulda, Artur Akhremchuk, Leonid Valentovich, Sergei Semenov, Olga Saleuskaya, Larysa Radzienava	https://www.gisaid.org/	?	?	2021-06-14	?
hCoV-19/mink/USA/MI-CDC-3886712-001/2020	Mink	betacoronavirus	EPI_ISL_925338	?	2020-10-14	North America	USA	Michigan		North America	USA	Michigan	genome	29900	Neovison vison	unknown	unknown	?	B.1	GH	Michigan Department of Agriculture and Rural Development	Pathogen Discovery, Respiratory Viruses Branch, Division of Viral Diseases, Centers for Disease Control and Prevention	Yan Li, Jing Zhang, Ying Tao, Anna montmayeur, Brian Lynch, Krista Queen, Anna Uehara, Rachel Marine, Peter Cook, Clinton R. Paden, Haibin Wang, Suxiang Tong	https://www.gisaid.org/	?	?	2021-02-03	?
hCoV-19/cat/Italy/VE-IZSVe-20DIA30040-2/2020	Cat	betacoronavirus	EPI_ISL_962892	?	2020-11-27	Europe	Italy	Veneto	Venezia	Europe	Italy	Veneto	genome	29746	Felis catus	10	Male	?	B.1.177	GV	ULSS 03 Venezia	Istituto Zooprofilattico Sperimentale delle Venezie	Natale Alda, Mazzotta Elisa, Mason Nicoletta, Ceglie Letizia, Lucchese L, Stefani Annalisa, Bonfante Francesco, Bortolami Alessio, Fincato Alice, Monne Isabella, Bellinati Laura, Mion Monica, Guadagno Carmine, Quaranta Erika, Pastori Ambra, Terregino Calogero	https://www.gisaid.org/	?	?	2021-02-10	?
hCoV-19/gorilla/USA/CA-ALSR-5742/2021	Gorilla	betacoronavirus	EPI_ISL_862722	?	2021-01-10	North America	USA	California	San Diego	North America	USA	California	genome	29782	Gorilla gorilla gorilla	unknown	unknown	?	B.1.232	G	San Diego County Public Health Laboratory	Andersen lab at Scripps Research	SEARCH Alliance San Diego with Tracy Basler, Jovan Shephard, Brett Austin	https://www.gisaid.org/	?	?	2021-01-25	?
hCoV-19/mink/USA/UT-20-028674-001/2020	Mink	betacoronavirus	EPI_ISL_2834689	?	2020-10-01	North America	USA	Utah		North America	USA	Utah	genome	29837	Neovison vison	Adult	Female	?	B.1	G	Utah Veterinary Diagnostic Laboratory	Diagnostic Virology Laboratory, National Veterinary Services Laboratories, USDA1920 Dayton Avenue, Ames, IA 50010, USA	Kerrie M. Franzen, Mary L. Killian, Emily R. Love, Tod P. Stuber, Mia Torchetti, Suelee Robbe-Austerman	https://www.gisaid.org/	?	?	2021-07-06	?
hCoV-19/mink/Denmark/mDK-456/2020	Mink	betacoronavirus	EPI_ISL_683208	?	2020-10-20	Europe	Denmark			Europe	Denmark		genome	29769	Neovison vison	unknown	unknown	?	B.1	G	Department of Virus and Microbiological Special Diagnostics, Statens Serum Institut, Copenhagen, Denmark	Albertsen Lab, Department of Chemistry and Bioscience, Aalborg University, Denmark	Danish Covid-19 Genome Consortium	https://www.gisaid.org/	?	?	2020-12-09	?
hCoV-19/mink/Denmark/mDK-192/2020	Mink	betacoronavirus	EPI_ISL_683043	?	2020-11-03	Europe	Denmark			Europe	Denmark		genome	29763	Neovison vison	unknown	unknown	?	B.1.1.298	GR	Department of Virus and Microbiological Special Diagnostics, Statens Serum Institut, Copenhagen, Denmark	Albertsen Lab, Department of Chemistry and Bioscience, Aalborg University, Denmark	Danish Covid-19 Genome Consortium	https://www.gisaid.org/	?	?	2020-12-09	?
hCoV-19/mink/Denmark/mDK-179/2020	Mink	betacoronavirus	EPI_ISL_683030	?	2020-11-04	Europe	Denmark			Europe	Denmark		genome	29769	Neovison vison	unknown	unknown	?	B.1.1.298	GR	Department of Virus and Microbiological Special Diagnostics, Statens Serum Institut, Copenhagen, Denmark	Albertsen Lab, Department of Chemistry and Bioscience, Aalborg University, Denmark	Danish Covid-19 Genome Consortium	https://www.gisaid.org/	?	?	2020-12-09	?
hCoV-19/mink/Denmark/mDK-253/2020	Mink	betacoronavirus	EPI_ISL_683106	?	2020-11-06	Europe	Denmark			Europe	Denmark		genome	29769	Neovison vison	unknown	unknown	?	B.1.1.298	GR	Department of Virus and Microbiological Special Diagnostics, Statens Serum Institut, Copenhagen, Denmark	Albertsen Lab, Department of Chemistry and Bioscience, Aalborg University, Denmark	Danish Covid-19 Genome Consortium	https://www.gisaid.org/	?	?	2020-12-09	?
hCoV-19/cat/Thailand/CU27081N/2021	Cat	betacoronavirus	EPI_ISL_2628995	?	2021-05-07	Asia	Thailand	Bangkok		Asia	Thailand	Bangkok	genome	29713	Felis catus	unknown	unknown	?	B.1.1.7	GRY	Department of Veterinary Public Health, Faculty of Veterinary Science, Chulalongkorn University	Department of Veterinary Public Health, Faculty of Veterinary Science, Chulalongkorn University	Jairak,W., Charoenkul,K., Chamsai,E., Udom,K., Chaiyawong,S.,Bunpapong,N., Boonyapisitsopa,S., Tantilertcharoen,R., Techakriengkrai,N., Surachetpong,S., Tangwangvivat,R.,Suwannakarn,K., Poovorawan,Y. and Amonsin,A.	https://www.gisaid.org/	?	?	2021-06-17	?
hCoV-19/dog/Thailand/CU27042N/2021	Dog	betacoronavirus	EPI_ISL_2628963	?	2021-05-04	Asia	Thailand	Bangkok		Asia	Thailand	Bangkok	genome	29778	Canis lupus familiaris	unknown	unknown	?	B.1.1.7	GRY	Department of Veterinary Public Health, Faculty of Veterinary Science, Chulalongkorn University, Bangkok, Thailand, Center of Excellence for Emerging and Re-emerging Infectious Diseases in Animals, and One Health Research Cluster, Faculty of Veterinary Science, Chulalongkorn University	Department of Veterinary Public Health, Faculty of Veterinary Science, Chulalongkorn University, Bangkok, Thailand, Center of Excellence for Emerging and Re-emerging Infectious Diseases in Animals, and One Health Research Cluster, Faculty of Veterinary Science, Chulalongkorn University	Jairak,W., Charoenkul,K., Chamsai,E., Udom,K., Chaiyawong,S., Bunpapong,N., Boonyapisitsopa,S., Tantilertcharoen,R., Techakriengkrai,N., Surachetpong,S., Tangwangvivat,R., Suwannakarn,K., Poovorawan,Y. and Amonsin,A.	https://www.gisaid.org/	?	?	2021-06-16	?
hCoV-19/mink/USA/WI-CDC-3892911-001/2020	Mink	betacoronavirus	EPI_ISL_1014955	?	2020-10-15	North America	USA	Wisconsin		North America	USA	Wisconsin	genome	29796	Neovison vison	unknown	unknown	?	B.1	GH	Wisconsin Department of Agriculture, Trade, and Consumer Protection	Pathogen Discovery, Respiratory Viruses Branch, Division of Viral Diseases, Centers for Disease Control and Prevention	Jing Zhang, Yan Li, Brian Lynch, Ying Tao, Krista Queen, Anna Montmayeur, Anna Uehara, Peter Cook, Han Jia Ng, Rachel Marine, Clinton R. Paden, Haibin Wang, Suxiang Tong	https://www.gisaid.org/	?	?	2021-02-17	?
hCoV-19/mink/USA/WI-CDC-3892847-001/2020	Mink	betacoronavirus	EPI_ISL_1014954	?	2020-10-15	North America	USA	Wisconsin		North America	USA	Wisconsin	genome	29797	Neovison vison	unknown	unknown	?	B.1	GH	Wisconsin Department of Agriculture, Trade, and Consumer Protection	Pathogen Discovery, Respiratory Viruses Branch, Division of Viral Diseases, Centers for Disease Control and Prevention	Jing Zhang, Yan Li, Brian Lynch, Ying Tao, Krista Queen, Anna Montmayeur, Anna Uehara, Peter Cook, Han Jia Ng, Rachel Marine, Clinton R. Paden, Haibin Wang, Suxiang Tong	https://www.gisaid.org/	?	?	2021-02-17	?
hCoV-19/mink/USA/WI-CDC-3892590-001/2020	Mink	betacoronavirus	EPI_ISL_1014984	?	2020-10-13	North America	USA	Wisconsin		North America	USA	Wisconsin	genome	29803	Neovison vison	unknown	unknown	?	B.1	GH	Wisconsin Department of Agriculture, Trade, and Consumer Protection	Pathogen Discovery, Respiratory Viruses Branch, Division of Viral Diseases, Centers for Disease Control and Prevention	Jing Zhang, Yan Li, Brian Lynch, Ying Tao, Krista Queen, Anna Montmayeur, Anna Uehara, Peter Cook, Han Jia Ng, Rachel Marine, Clinton R. Paden, Haibin Wang, Suxiang Tong	https://www.gisaid.org/	?	?	2021-02-17	?
hCoV-19/mink/USA/WI-CDC-3892896-001/2020	Mink	betacoronavirus	EPI_ISL_1014972	?	2020-10-13	North America	USA	Wisconsin		North America	USA	Wisconsin	genome	29771	Neovison vison	unknown	unknown	?	B.1	GH	Wisconsin Department of Agriculture, Trade, and Consumer Protection	Pathogen Discovery, Respiratory Viruses Branch, Division of Viral Diseases, Centers for Disease Control and Prevention	Jing Zhang, Yan Li, Brian Lynch, Ying Tao, Krista Queen, Anna Montmayeur, Anna Uehara, Peter Cook, Han Jia Ng, Rachel Marine, Clinton R. Paden, Haibin Wang, Suxiang Tong	https://www.gisaid.org/	?	?	2021-02-17	?
hCoV-19/mink/USA/WI-CDC-3892849-001/2020	Mink	betacoronavirus	EPI_ISL_1014967	?	2020-10-15	North America	USA	Wisconsin		North America	USA	Wisconsin	genome	29803	Neovison vison	unknown	unknown	?	B.1	GH	Wisconsin Department of Agriculture, Trade, and Consumer Protection	Pathogen Discovery, Respiratory Viruses Branch, Division of Viral Diseases, Centers for Disease Control and Prevention	Jing Zhang, Yan Li, Brian Lynch, Ying Tao, Krista Queen, Anna Montmayeur, Anna Uehara, Peter Cook, Han Jia Ng, Rachel Marine, Clinton R. Paden, Haibin Wang, Suxiang Tong	https://www.gisaid.org/	?	?	2021-02-17	?
hCoV-19/mink/USA/WI-CDC-3892604-001/2020	Mink	betacoronavirus	EPI_ISL_1014974	?	2020-10-15	North America	USA	Wisconsin		North America	USA	Wisconsin	genome	29803	Neovison vison	unknown	unknown	?	B.1	GH	Wisconsin Department of Agriculture, Trade, and Consumer Protection	Pathogen Discovery, Respiratory Viruses Branch, Division of Viral Diseases, Centers for Disease Control and Prevention	Jing Zhang, Yan Li, Brian Lynch, Ying Tao, Krista Queen, Anna Montmayeur, Anna Uehara, Peter Cook, Han Jia Ng, Rachel Marine, Clinton R. Paden, Haibin Wang, Suxiang Tong	https://www.gisaid.org/	?	?	2021-02-17	?
hCoV-19/mink/USA/WI-CDC-3892578-001/2020	Mink	betacoronavirus	EPI_ISL_1014960	?	2020-10-13	North America	USA	Wisconsin		North America	USA	Wisconsin	genome	29796	Neovison vison	unknown	unknown	?	B.1	GH	Wisconsin Department of Agriculture, Trade, and Consumer Protection	Pathogen Discovery, Respiratory Viruses Branch, Division of Viral Diseases, Centers for Disease Control and Prevention	Jing Zhang, Yan Li, Brian Lynch, Ying Tao, Krista Queen, Anna Montmayeur, Anna Uehara, Peter Cook, Han Jia Ng, Rachel Marine, Clinton R. Paden, Haibin Wang, Suxiang Tong	https://www.gisaid.org/	?	?	2021-02-17	?
hCoV-19/mink/USA/WI-CDC-3892584-001/2020	Mink	betacoronavirus	EPI_ISL_1014962	?	2020-10-13	North America	USA	Wisconsin		North America	USA	Wisconsin	genome	29797	Neovison vison	unknown	unknown	?	B.1	GH	Wisconsin Department of Agriculture, Trade, and Consumer Protection	Pathogen Discovery, Respiratory Viruses Branch, Division of Viral Diseases, Centers for Disease Control and Prevention	Jing Zhang, Yan Li, Brian Lynch, Ying Tao, Krista Queen, Anna Montmayeur, Anna Uehara, Peter Cook, Han Jia Ng, Rachel Marine, Clinton R. Paden, Haibin Wang, Suxiang Tong	https://www.gisaid.org/	?	?	2021-02-17	?
hCoV-19/mink/USA/WI-CDC-3892580-001/2020	Mink	betacoronavirus	EPI_ISL_1014961	?	2020-10-13	North America	USA	Wisconsin		North America	USA	Wisconsin	genome	29827	Neovison vison	unknown	unknown	?	B.1	GH	Wisconsin Department of Agriculture, Trade, and Consumer Protection	Pathogen Discovery, Respiratory Viruses Branch, Division of Viral Diseases, Centers for Disease Control and Prevention	Jing Zhang, Yan Li, Brian Lynch, Ying Tao, Krista Queen, Anna Montmayeur, Anna Uehara, Peter Cook, Han Jia Ng, Rachel Marine, Clinton R. Paden, Haibin Wang, Suxiang Tong	https://www.gisaid.org/	?	?	2021-02-17	?
hCoV-19/mink/USA/WI-CDC-3892576-001/2020	Mink	betacoronavirus	EPI_ISL_1014959	?	2020-10-14	North America	USA	Wisconsin		North America	USA	Wisconsin	genome	29797	Neovison vison	unknown	unknown	?	B.1	GH	Wisconsin Department of Agriculture, Trade, and Consumer Protection	Pathogen Discovery, Respiratory Viruses Branch, Division of Viral Diseases, Centers for Disease Control and Prevention	Jing Zhang, Yan Li, Brian Lynch, Ying Tao, Krista Queen, Anna Montmayeur, Anna Uehara, Peter Cook, Han Jia Ng, Rachel Marine, Clinton R. Paden, Haibin Wang, Suxiang Tong	https://www.gisaid.org/	?	?	2021-02-17	?
hCoV-19/mink/USA/WI-CDC-3892928-001/2020	Mink	betacoronavirus	EPI_ISL_1014952	?	2020-10-15	North America	USA	Wisconsin		North America	USA	Wisconsin	genome	29797	Neovison vison	unknown	unknown	?	B.1	GH	Wisconsin Department of Agriculture, Trade, and Consumer Protection	Pathogen Discovery, Respiratory Viruses Branch, Division of Viral Diseases, Centers for Disease Control and Prevention	Jing Zhang, Yan Li, Brian Lynch, Ying Tao, Krista Queen, Anna Montmayeur, Anna Uehara, Peter Cook, Han Jia Ng, Rachel Marine, Clinton R. Paden, Haibin Wang, Suxiang Tong	https://www.gisaid.org/	?	?	2021-02-17	?
hCoV-19/mink/USA/WI-CDC-3892591-001/2020	Mink	betacoronavirus	EPI_ISL_1014985	?	2020-10-13	North America	USA	Wisconsin		North America	USA	Wisconsin	genome	29803	Neovison vison	unknown	unknown	?	B.1	GH	Wisconsin Department of Agriculture, Trade, and Consumer Protection	Pathogen Discovery, Respiratory Viruses Branch, Division of Viral Diseases, Centers for Disease Control and Prevention	Jing Zhang, Yan Li, Brian Lynch, Ying Tao, Krista Queen, Anna Montmayeur, Anna Uehara, Peter Cook, Han Jia Ng, Rachel Marine, Clinton R. Paden, Haibin Wang, Suxiang Tong	https://www.gisaid.org/	?	?	2021-02-17	?
hCoV-19/mink/USA/WI-CDC-3892581-001/2020	Mink	betacoronavirus	EPI_ISL_1014978	?	2020-10-13	North America	USA	Wisconsin		North America	USA	Wisconsin	genome	29803	Neovison vison	unknown	unknown	?	B.1	GH	Wisconsin Department of Agriculture, Trade, and Consumer Protection	Pathogen Discovery, Respiratory Viruses Branch, Division of Viral Diseases, Centers for Disease Control and Prevention	Jing Zhang, Yan Li, Brian Lynch, Ying Tao, Krista Queen, Anna Montmayeur, Anna Uehara, Peter Cook, Han Jia Ng, Rachel Marine, Clinton R. Paden, Haibin Wang, Suxiang Tong	https://www.gisaid.org/	?	?	2021-02-17	?
hCoV-19/mink/USA/WI-CDC-3892894-001/2020	Mink	betacoronavirus	EPI_ISL_1014971	?	2020-10-13	North America	USA	Wisconsin		North America	USA	Wisconsin	genome	29803	Neovison vison	unknown	unknown	?	B.1	GH	Wisconsin Department of Agriculture, Trade, and Consumer Protection	Pathogen Discovery, Respiratory Viruses Branch, Division of Viral Diseases, Centers for Disease Control and Prevention	Jing Zhang, Yan Li, Brian Lynch, Ying Tao, Krista Queen, Anna Montmayeur, Anna Uehara, Peter Cook, Han Jia Ng, Rachel Marine, Clinton R. Paden, Haibin Wang, Suxiang Tong	https://www.gisaid.org/	?	?	2021-02-17	?
hCoV-19/lion/Spain/CT-ZooBarcelona-CR-129-IrsiCaixaP002TH1G10/2020	Lion	betacoronavirus	EPI_ISL_1443170	?	2020-11-10	Europe	Spain	Catalunya	Barcelona	Europe	Spain	Catalunya	genome	29815	Panthera leo	4	Male	?	B.1.177	GV	Zoo Barcelona | IRTA-CReSA	IrsiCaixa	J.Rodon, L. Fernández-Bastit, M. Noguera-Julian, M. Casadellà, M. Parera, F. Català-Moll, R. Paredes, B. Clotet, H. Fernández-Bellón, J. Vergara-Alert	https://www.gisaid.org/	?	?	2021-04-01	?
hCoV-19/mink/Netherlands/NB07_10KS/2020	Mink	betacoronavirus	EPI_ISL_1265364	?	2020-05-31	Europe	Netherlands	Noord-Brabant		Europe	Netherlands	Noord-Brabant	genome	29857	Neovison vison	unknown	unknown	?	B.1.22	GH	Dutch COVID-19 response team	Wageningen Bioveterinary Research	OH consortium	https://www.gisaid.org/	?	?	2021-03-17	?
hCoV-19/cat/Netherlands/NB04_55/2020	Cat	betacoronavirus	EPI_ISL_1265353	?	2020-05-30	Europe	Netherlands	Noord-Brabant		Europe	Netherlands	Noord-Brabant	genome	29301	Felis catus	unknown	unknown	?	B.1	G	Dutch COVID-19 response team	Wageningen Bioveterinary Research	OH consortium	https://www.gisaid.org/	?	?	2021-03-17	?
hCoV-19/mink/Netherlands/NB07_06KS/2020	Mink	betacoronavirus	EPI_ISL_1265363	?	2020-05-31	Europe	Netherlands	Noord-Brabant		Europe	Netherlands	Noord-Brabant	genome	29857	Neovison vison	unknown	unknown	?	B.1.22	GH	Dutch COVID-19 response team	Wageningen Bioveterinary Research	OH consortium	https://www.gisaid.org/	?	?	2021-03-17	?
hCoV-19/mink/Netherlands/NB10_02KS/2020	Mink	betacoronavirus	EPI_ISL_1265365	?	2020-06-08	Europe	Netherlands	Noord-Brabant		Europe	Netherlands	Noord-Brabant	genome	29872	Neovison vison	unknown	unknown	?	B.11	L	Dutch COVID-19 response team	Wageningen Bioveterinary Research	OH consortium	https://www.gisaid.org/	?	?	2021-03-17	?
hCoV-19/mink/Netherlands/NB08_08KS/2020	Mink	betacoronavirus	EPI_ISL_1265357	?	2020-06-02	Europe	Netherlands	Limburg		Europe	Netherlands	Limburg	genome	29862	Neovison vison	unknown	unknown	?	B.1.8	G	Dutch COVID-19 response team	Wageningen Bioveterinary Research	OH consortium	https://www.gisaid.org/	?	?	2021-03-17	?
hCoV-19/mink/Netherlands/NB06_13KS/2020	Mink	betacoronavirus	EPI_ISL_1265354	?	2020-05-30	Europe	Netherlands	Noord-Brabant		Europe	Netherlands	Noord-Brabant	genome	29876	Neovison vison	unknown	unknown	?	B.1.22	GH	Dutch COVID-19 response team	Wageningen Bioveterinary Research	OH consortium	https://www.gisaid.org/	?	?	2021-03-17	?
[truncated: 1,160 more rows]
