# Supplementary material for: Concerns on cross-species transmission of SARS-CoV-2 between pets and humans
Source: Front Microbiol. 2022 Sep 21;13:985528. doi: 10.3389/fmicb.2022.985528 (PMC9532748; doi:10.3389/fmicb.2022.985528)
Supplement: Supplementary file 2 [file Table_2.XLSX]

## Sheet: Table. S2
Supplementary Table S2. Characteristics of SARS-CoV-2 sequences sampled from cats and dogs.
We gratefully acknowledge the Authors and Originating and Submitting Laboratories for their sequences and metadata shared through GISAID1, on which this research is based.
All submitters of data may be contacted directly via www.gisaid.org
Virus name	Accession ID	Collection date	Location	Host	Additional location information	Sampling strategy	Gender	Patient age	Patient status	Last vaccinated	Passage	Specimen	Additional host information	Lineage	Clade	AA Substitutions
hCoV-19/cat/Switzerland/ZH-UZH-Cat1/2020	EPI_ISL_1005699	2020-11-16	Europe / Switzerland / Zurich	Felis catus			Male	4	Live		Original	Nasal swab		B.1.1.39	GR	(N_P199S,N_R203K,Spike_S673T,N_G204R,NSP3_P340L,NSP14_M49I,NSP3_I1468T,NSP2_D144G,N_V72I,NSP12_P323L,Spike_D614G)
hCoV-19/cat/Spain/MD-2162/2021	EPI_ISL_10126704	2021-10-03	Europe / Spain / Madrid	Felis catus		Active surveillance	Male	unknown	Live		Original	Oropharyngeal swab		AY.9.2	GK	(N_D63G,N_R203M,NSP12_G671S,Spike_T250I,Spike_G142D,NSP6_T181I,NS3_S26L,Spike_P681R,Spike_R158del,NS7a_V82A,NSP14_T16I,Spike_F157del,Spike_T19R,NS7a_T120I,Spike_A222V,NSP6_A41V,N_D377Y,M_I82T,NSP6_V149A,Spike_D950N,NSP3_P822L,NSP13_P77L,NSP12_R197Q,Spike_E156G,NSP4_A446V,Spike_T478K,NSP12_P323L,Spike_D614G,Spike_L452R,Spike_S255F)
hCoV-19/cat/USA/OH-21-039013-001/2021	EPI_ISL_10656103	2021-12-10	North America / USA / Ohio	Felis catus			Male	1 year	alive		Original		domestic cat	AY.100	GK	(N_G215C,Spike_T95I,N_D63G,N_R203M,NSP12_G671S,NSP14_T378I,Spike_G142D,NS7a_E95stop,NS3_S26L,NSP13_A296S,Spike_P681R,Spike_R158del,NSP3_P1228L,NSP3_A488S,Spike_F157del,NSP4_T492I,NSP14_A394V,Spike_T19R,NS7a_T120I,N_D377Y,M_I82T,Spike_D950N,NS7b_T40I,NSP13_P77L,Spike_E156G,NSP3_S370L,NSP3_P1469S,NSP3_S1675I,NSP12_Q822H,Spike_T478K,NS7a_S44N,NSP6_T77A,NSP12_P323L,Spike_D614G,NSP4_V167L,Spike_L452R,…
hCoV-19/cat/USA/CA-21-039419-001/2021	EPI_ISL_10656104	2021-12-21	North America / USA / California	Felis catus			Female	8 years	alive		Original		domestic cat	AY.20	GK	(N_G215C,Spike_T95I,N_D63G,NSP15_P65S,N_R203M,NSP12_G671S,Spike_G142D,NSP4_A380V,NSP2_A419V,NSP12_D155N,NS3_S26L,Spike_P681R,NSP4_T109M,Spike_R158del,Spike_F464S,NSP3_P1228L,NS7a_V82A,NSP3_A488S,Spike_F157del,NSP4_T492I,NSP14_A394V,Spike_T19R,NS7a_T120I,N_D377Y,M_I82T,Spike_D950N,NS7b_T40I,NSP13_P77L,Spike_E156G,NSP3_P1469S,NSP12_L614F,Spike_T478K,NSP6_T77A,NSP12_P323L,NSP5_K90R,Spike_D614G,Spike…
hCoV-19/USA/IN-DSH-1/2021	EPI_ISL_11348757	2021-11-11	North America / USA / Indiana	Felis catus		Active surveillance	Female	6	Live		Original, clinical sample	Anterior Nasal Swab		AY.46.4	GK	(N_G215C,NSP4_H36Y,N_D63G,N_R203M,NSP12_G671S,Spike_G142D,NS3_S26L,Spike_E661D,NS3_D155Y,Spike_P681R,Spike_R158del,NSP3_P1228L,NS7a_V82A,NSP3_A488S,Spike_F157del,NSP4_T492I,NSP14_A394V,Spike_T19R,NS7a_T120I,N_D377Y,M_I82T,Spike_D950N,NS7b_T40I,NSP13_P77L,NS8_A55V,Spike_E156G,NSP3_P1469S,Spike_T478K,NSP6_T77A,NSP6_A2V,NSP12_P323L,Spike_D614G,NSP4_V167L,Spike_L452R,NS3_I63T)
hCoV-19/cat/Spain/MD-VISAVET-SUAT_19/2022	EPI_ISL_11580576	2022-01-17	Europe / Spain / Madrid	Felis catus	Residence: Europe	Active surveillance	Female	2	Live		Original	Oropharyngeal swab		BA.1.17	GRA	(NSP5_P132H,Spike_H69del,Spike_T95I,Spike_A67V,Spike_S373P,Spike_Q493R,Spike_N969K,Spike_H655Y,Spike_N856K,N_R203K,Spike_G142D,NSP3_A1892T,Spike_Q954H,N_P13L,NSP3_L1266I,Spike_N501Y,N_R32del,M_Q19E,Spike_N440K,NSP4_T492I,NSP6_L105del,Spike_N679K,Spike_N764K,Spike_L212I,NSP6_G107del,Spike_Y505H,NSP6_I189V,Spike_T547K,M_D3G,Spike_D796Y,N_G204R,Spike_T478K,NS3_L15del,Spike_V143del,NS7a_ins45EstopLN,…
hCoV-19/cat/Switzerland/GR-UZH-P1841_USZ43_T1/2021	EPI_ISL_11583314	2021-12-28	Europe / Switzerland / Grisons	Felis catus			Male	17	Live		Original			AY.43	G	(N_G215C,N_R203M,Spike_N856K,Spike_G142D,NS3_S26L,Spike_Q954H,Spike_K356R,N_P13L,N_R32del,N_S33del,NSP4_T492I,Spike_T19R,M_I82T,NSP13_P77L,N_E31del,NSP3_K38R,NSP6_I189V,Spike_T547K,NSP3_P1469S,NSP12_L838I,NSP6_T77A,Spike_A570S,Spike_D614G,NSP4_V167L)
hCoV-19/cat/Switzerland/GR-UZH-P1841_USZ43_T2/2021	EPI_ISL_11583315	2021-12-28	Europe / Switzerland / Grisons	Felis catus			Female	9	Live		Original			AY.1	GRA	(Spike_S371F,Spike_H69del,N_G215C,Spike_T95I,N_R203M,Spike_A67V,NSP12_G671S,Spike_K417N,Spike_S373P,Spike_T376A,Spike_N969K,Spike_H655Y,Spike_G142D,NSP3_A1892T,Spike_Q954H,Spike_G339D,NSP3_L1266I,Spike_R408S,NSP3_S1265del,NSP14_I42V,Spike_P681H,NSP3_P841L,Spike_Y144del,NS7a_V82A,NSP4_T492I,Spike_S375F,NSP14_A394V,Spike_T19R,NS7a_T120I,Spike_D405N,M_I82T,Spike_N679K,NS7a_T28I,NS7b_T40I,NSP13_P77L,…
hCoV-19/cat/Switzerland/GR-UZH-P1841_USZ43_T4/2021	EPI_ISL_11583316	2021-12-28	Europe / Switzerland / Grisons	Felis catus			Female	5	Live		Original			B.1.1	GR	(NSP5_P132H,N_D63G,NSP12_G671S,NSP3_K1118T,N_R203K,NSP3_M1529R,NS3_S26L,Spike_K356R,N_P13L,Spike_R158del,N_R32del,M_Q19E,NSP3_A488S,Spike_F157del,N_S33del,NSP4_T492I,Spike_T19R,Spike_N764K,NSP13_P77L,NSP9_P71T,N_E31del,Spike_E156G,NSP3_K38R,NSP12_M924L,NSP6_I189V,Spike_T547K,Spike_D796Y,N_G204R,Spike_T478K,NS3_L129F,N_S413R,NSP6_T77A,M_A63T,NSP12_P323L,Spike_D614G,Spike_L452R)
hCoV-19/cat/Switzerland/GR-UZH-P1841_USZ43_T6/2021	EPI_ISL_11583317	2021-12-28	Europe / Switzerland / Grisons	Felis catus			Male	3	Live		Original			B.1.1	GRA	(NSP5_P132H,Spike_S371F,Spike_K417N,Spike_S373P,NSP6_S106del,Spike_T376A,Spike_N969K,Spike_N856K,N_R203K,Spike_Q954H,Spike_G339D,N_P13L,NSP3_L1266I,Spike_R408S,N_R32del,NSP3_S1265del,NSP3_A488S,N_S33del,NSP4_T492I,Spike_S375F,Spike_D405N,NSP6_L105del,M_I82T,Spike_N764K,NS7b_T40I,NSP6_G107del,N_E31del,NSP3_K38R,Spike_D796Y,N_G204R,NSP6_E195K,E_S67F,Spike_L981F,Spike_D614G,NSP4_V167L)
hCoV-19/cat/Switzerland/GR-UZH-P1841_USZ43_T8/2021	EPI_ISL_11583318	2021-12-28	Europe / Switzerland / Grisons	Felis catus			Female	3 months	Live		Original			AY.43.4	GK	(Spike_H69del,N_G215C,Spike_T95I,N_D63G,N_R203M,Spike_A67V,NSP12_G671S,Spike_G142D,NS3_S26L,Spike_K356R,Spike_P681R,NSP3_P1228L,NSP3_P841L,Spike_Y144del,NS7a_V82A,NSP3_A488S,NSP4_T492I,NSP14_G300C,NSP14_A394V,Spike_T19R,NS7a_T120I,N_D377Y,M_I82T,Spike_D950N,N_Q9L,NS7a_T28I,NS7b_T40I,NSP13_P77L,NSP3_P1469S,Spike_T478K,NSP12_L838I,Spike_V70del,NSP6_T77A,Spike_V143del,NSP12_P323L,Spike_Y145del,Spike…
hCoV-19/cat/Switzerland/SG-UZH-P1841_USZ58_T1/2022	EPI_ISL_11583319	2022-01-06	Europe / Switzerland / St Gall	Felis catus			Male	unknown	Live		Original			Unassigned	GRA	(NSP5_P132H,Spike_H69del,Spike_T95I,Spike_A67V,NSP6_S106del,Spike_Q493R,Spike_G142D,Spike_L5F,Spike_G339D,N_P13L,Spike_N501Y,N_R32del,NSP14_I42V,Spike_P681H,Spike_Y144del,Spike_N440K,N_S33del,NSP6_L105del,Spike_Q498R,Spike_G446S,Spike_N679K,Spike_S477N,NSP6_G107del,Spike_Y505H,N_E31del,Spike_R346K,NSP6_I189V,Spike_T547K,M_D3G,Spike_E484A,Spike_T478K,E_T9I,Spike_V70del,Spike_V143del,NSP12_P323L,Sp…
hCoV-19/cat/Switzerland/ZH-UZH-P1841_USZ29_T_3/2021	EPI_ISL_11583320	2021-11-24	Europe / Switzerland / Zurich	Felis catus			Female	5	Live		Original			B.1.1	GRA	(NSP5_P132H,Spike_S371F,Spike_H69del,Spike_T95I,N_D63G,Spike_A67V,NSP12_G671S,Spike_K417N,Spike_S373P,NSP6_S106del,Spike_T376A,Spike_N969K,N_R203K,Spike_G142D,Spike_Q954H,Spike_G339D,N_P13L,Spike_R408S,N_R32del,Spike_V1228L,Spike_Y144del,N_S33del,NSP1_S135R,NSP4_T492I,Spike_S375F,Spike_D405N,NSP6_L105del,M_I82T,NSP6_G107del,N_E31del,NSP3_K38R,NSP3_P1469S,Spike_T547K,N_G204R,NSP6_E195K,NSP12_I223V…
hCoV-19/cat/Switzerland/ZH-UZH-P1841_USZ35_T1/2021	EPI_ISL_11583321	2021-12-19	Europe / Switzerland / Zurich	Felis catus			Male	7	Live		Original			B.1.1.529	GRA	(NSP16_T110I,Spike_H69del,Spike_T95I,N_D63G,Spike_A67V,NSP6_S106del,Spike_N969K,Spike_H655Y,Spike_N856K,N_R203K,Spike_G142D,Spike_Q954H,Spike_G339D,N_P13L,NSP3_L1266I,N_R32del,NSP3_S1265del,NSP4_L438F,NSP14_I42V,Spike_P681H,Spike_Y144del,Spike_Q762H,M_Q19E,N_S33del,NSP4_T492I,N_D377Y,Spike_N679K,NSP6_G107del,N_E31del,NSP6_F108del,Spike_T547K,N_G204R,E_T9I,Spike_V70del,Spike_V143del,M_A63T,NSP12_P…
hCoV-19/cat/Switzerland/ZH-UZH-P1841_USZ36_T1/2021	EPI_ISL_11583324	2021-12-08	Europe / Switzerland / Zurich	Felis catus			Female	18	Live		Original			AY.43	GK	(N_G215C,N_D63G,N_R203M,NSP12_G671S,NSP13_G206V,NS3_S26L,Spike_P681R,Spike_R158del,NSP3_P1228L,NS7a_V82A,NSP3_A488S,Spike_F157del,NSP4_T492I,NSP14_A394V,Spike_T19R,NS7a_T120I,N_D377Y,M_I82T,Spike_D950N,N_Q9L,NS7b_T40I,NSP13_P77L,Spike_E156G,NSP3_P1469S,Spike_T478K,NSP12_L838I,NSP6_T77A,NSP2_K335E,NSP12_P323L,Spike_D614G,NSP2_I42V,NSP4_V167L,Spike_L452R)
hCoV-19/cat/Switzerland/ZH-UZH-P1841_USZ38_T_2/2021	EPI_ISL_11583327	2021-12-14	Europe / Switzerland / Zurich	Felis catus			Male	17 months	Live		Original			AY.4	GK	(Spike_H69del,N_G215C,NSP3_A1711V,Spike_T95I,N_D63G,N_R203M,Spike_A67V,NSP12_G671S,NS3_S26L,NS7a_H73Y,Spike_P681R,Spike_R158del,NSP16_D179G,NSP3_P1228L,NS7a_V82A,NSP3_A488S,Spike_F157del,NSP4_T492I,NSP14_A394V,Spike_T19R,NS7a_T120I,N_D377Y,M_I82T,NSP12_D879N,NSP3_P67L,NS7b_T40I,NSP13_P77L,Spike_E156G,NSP3_P1469S,Spike_T478K,Spike_V70del,NSP6_T77A,NSP12_P323L,Spike_D614G,NSP4_V167L,Spike_L452R,NSP…
hCoV-19/cat/Switzerland/ZH-UZH-P1841_USZ39_T_1/2021	EPI_ISL_11583331	2021-12-09	Europe / Switzerland / Zurich	Felis catus			Male	7	Live		Original			AY.43	GK	(Spike_H69del,Spike_T95I,N_D63G,N_R203M,Spike_A67V,NSP12_G671S,NS3_S26L,N_P13L,Spike_P681R,Spike_R158del,NSP3_P1228L,NS7a_V82A,NSP3_A488S,Spike_F157del,NSP4_T492I,NS3_G100C,NSP14_A394V,Spike_T19R,NS7a_T120I,NSP3_T1482I,N_D377Y,Spike_G107S,M_I82T,Spike_D950N,NS7a_T28I,NSP13_P77L,Spike_E156G,NSP3_P1469S,Spike_T478K,NSP12_L838I,Spike_V70del,NSP6_T77A,NSP12_P323L,Spike_D614G,NSP4_V167L,Spike_L452R)
hCoV-19/cat/Switzerland/ZH-UZH-P1841_USZ39_T_2/2021	EPI_ISL_11583332	2021-12-09	Europe / Switzerland / Zurich	Felis catus			Female	12	Live		Original			AY.43	GK	(Spike_H69del,Spike_T95I,N_D63G,N_R203M,Spike_A67V,NSP12_G671S,NS3_S26L,Spike_P681R,Spike_R158del,NSP3_P1228L,NS7a_V82A,NSP3_A488S,Spike_F157del,NSP4_T492I,NS3_G100C,NSP14_A394V,Spike_T19R,NS7a_T120I,NSP3_T1482I,N_D377Y,M_I82T,Spike_D950N,NSP13_P77L,Spike_E156G,NSP3_P1469S,Spike_T478K,NSP12_L838I,Spike_V70del,NSP6_T77A,NSP12_P323L,Spike_D614G,NSP4_V167L,Spike_L452R)
hCoV-19/cat/Switzerland/ZH-UZH-P1841_USZ_41_T_3_F2/2022	EPI_ISL_11583333	2022-01-08	Europe / Switzerland / Zurich	Felis catus			Female	4	Live		Original			AY.42	GK	(N_G215C,N_D63G,N_R203M,NSP12_G671S,NS3_S26L,Spike_P681R,Spike_R158del,NSP16_L183I,NS7a_V82A,NSP3_A488S,Spike_F157del,NSP4_T492I,NSP14_A394V,Spike_T19R,NS7a_T120I,NSP2_V485I,N_D377Y,M_I82T,Spike_D950N,NS7b_T40I,Spike_E156G,NSP3_P1469S,Spike_T323I,Spike_T478K,NSP2_R362C,NSP6_T77A,NSP15_V320L,Spike_A1020S,NSP12_P323L,Spike_D614G,NSP4_V167L,Spike_L452R,NSP1_G150D)
hCoV-19/cat/Switzerland/ZH-UZH-P1841_USZ50_T1/2021	EPI_ISL_11583335	2021-12-28	Europe / Switzerland / Zurich	Felis catus			unknown	unknown	Live		Original			BA.1.1.11	GRA	(Spike_H69del,Spike_T95I,NSP2_G517R,Spike_A67V,Spike_Q493R,Spike_N969K,Spike_H655Y,Spike_N856K,N_R203K,Spike_G142D,NSP3_A1892T,Spike_Q954H,N_P13L,NSP3_L1266I,Spike_N501Y,N_R32del,M_Q19E,Spike_N440K,NSP4_T492I,NSP6_L105del,Spike_N679K,Spike_N764K,Spike_Y505H,NSP6_G107del,Spike_R346K,NSP6_I189V,Spike_D796Y,N_G204R,Spike_T478K,Spike_V143del,M_A63T,NSP6_S106del,Spike_E1195K,Spike_G339D,NSP3_S1265del,…
hCoV-19/cat/Switzerland/GR-UZH-P1841_USZ43_T3/2021	EPI_ISL_11610924	2021-12-28	Europe / Switzerland / Grisons	Felis catus			Male	9	Live		Original			B.1.1	GRA	(NSP5_P132H,Spike_S371F,Spike_K417N,Spike_L24del,Spike_S373P,Spike_T376A,Spike_N969K,Spike_N856K,N_R203K,Spike_A27S,Spike_Q954H,Spike_G339D,N_P13L,Spike_P681R,NSP3_L1266I,Spike_R408S,Spike_P25del,N_R32del,NSP3_S1265del,Spike_T19I,N_S33del,NSP4_T492I,Spike_S375F,Spike_D405N,M_I82T,Spike_N764K,N_E31del,NSP3_K38R,Spike_R847K,Spike_T547K,Spike_D796Y,N_G204R,NSP8_W154C,NSP6_E195K,Spike_T478K,NSP6_T77A…
hCoV-19/cat/Switzerland/GR-UZH-P1841_USZ43_T5/2021	EPI_ISL_11610925	2021-12-28	Europe / Switzerland / Grisons	Felis catus			Male	5	Live		Original			Unassigned	GRA	(NSP10_R134S,NSP3_L312F,Spike_H655Y,Spike_N856K,N_R203K,NSP3_K314R,N_P13L,NSP3_E308K,NSP3_E318K,NSP3_L1266I,N_R32del,NSP3_S1265del,Spike_P681H,NSP3_A488S,N_S33del,NSP4_T492I,M_I82T,NSP3_I310F,NSP3_Q311N,NSP3_G307V,Spike_N679K,Spike_N764K,NS7a_T28I,N_E31del,NSP3_K38R,NSP2_Q427stop,Spike_T547K,Spike_D796Y,N_G204R,NSP12_T262A,Spike_T478K,NSP3_S315del,NSP3_Y317L,NSP6_T77A,Spike_D614G,Spike_L452R,NSP3…
hCoV-19/cat/USA/FL-BPHL-1081/2021	EPI_ISL_1218882	2021-02-22	North America / USA / Florida	Felis catus		Targeted for sequencing	unknown	unknown	unknown		Original			B.1.2	GH	(N_P67S,NSP16_R216C,NSP1_E176V,NS3_Q57H,NSP2_T85I,NSP3_T217I,NSP5_L89F,NSP14_V167L,NS8_S24L,NSP14_N129D,NS3_G172V,NS3_S180P,N_Q389L,NSP12_P323L,Spike_D614G,N_P199L,NSP15_D36G,NSP12_V776L,Spike_A520S)
hCoV-19/cat/USA/FL-BPHL-1082/2021	EPI_ISL_1218883	2021-02-22	North America / USA / Florida	Felis catus		Targeted for sequencing	unknown	unknown	unknown		Original			B.1.2	GH	(NSP4_F359L,NSP1_L16F,N_P67S,NS3_Q57H,NSP2_T85I,NSP3_T217I,NSP14_V167L,NS8_S24L,NSP14_N129D,NSP12_A379V,NS3_G172V,NS3_S180P,N_Q389L,NSP12_P323L,Spike_D614G,N_P199L,NSP15_D36G,NSP12_V776L,Spike_A520S)
hCoV-19/cat/USA/FL-BPHL-1083/2021	EPI_ISL_1218884	2021-02-22	North America / USA / Florida	Felis catus		Targeted for sequencing	unknown	unknown	unknown		Original			B.1.2	GH	(N_P67S,NSP16_R216C,NS3_Q57H,Spike_L5F,NSP2_T85I,NSP3_T217I,NSP5_L89F,NSP14_V167L,NS8_S24L,NSP14_N129D,NS3_G172V,NS3_S180P,N_Q389L,NSP12_P323L,Spike_D614G,N_P199L,NSP15_D36G,NSP12_V776L,Spike_A520S)
hCoV-19/USA/AZ-TG713627/2021	EPI_ISL_12543438	2021-03-16	North America / USA / Arizona	Felis catus			unknown	unknown	unknown		Original			B.1.575	GH	(Spike_L18F,M_I82T,Spike_S494P,Spike_T716I,N_T205I,NSP6_T181I,NS3_Q57H,NSP2_T85I,NSP3_S1406F,NSP12_P323L,Spike_P681H,Spike_D614G,NSP4_T492I,NSP3_T1378P,Spike_Q613H)
hCoV-19/cat/USA/AZ-TG713856/2021	EPI_ISL_12543440	2021-08-04	North America / USA / Arizona	Felis catus			unknown	unknown	unknown		Original			BA.1	G	(Spike_N764K,NSP6_G107del,N_E31del,NSP6_S106del,Spike_G142D,NSP6_F108del,Spike_Q954H,Spike_T478K,N_R32del,Spike_V143del,NSP3_Y840N,NSP12_P323L,NSP14_I42V,Spike_Y145del,Spike_D614G,Spike_Y144del,N_S33del,NSP4_T492I)
hCoV-19/cat/USA/AZ-TG846458/2021	EPI_ISL_12543441	2021-05-17	North America / USA / Arizona	Felis catus			unknown	unknown	unknown		Original			B.1.1.7	GR	(Spike_A27V,Spike_H69del,NS8_Q27stop,NSP2_R399S,NSP3_T183I,Spike_T716I,NSP6_S106del,N_R203K,Spike_A570D,NS3_A51V,NSP13_L581F,Spike_N501Y,NSP3_I1412T,NS8_R52I,Spike_P681H,Spike_Y144del,NSP6_G107del,Spike_D1118H,NS7b_E39G,NSP6_F108del,NS8_Y73C,N_G204R,Spike_V70del,NSP12_P323L,Spike_D614G,N_D3L,Spike_S982A,N_S235F)
hCoV-19/cat/Netherlands/NB04_55/2020	EPI_ISL_1265353	2020-05-30	Europe / Netherlands / Noord-Brabant	Felis catus	Other: Mink farm		unknown	unknown	unknown		Original			B.1	G	(NSP1_R24C,NSP6_K285R,NSP3_D178Y,N_R203K,NSP2_A192V,NSP12_P323L,Spike_D614G)
hCoV-19/cat/USA/TX-TAMU-21-005988-005-467/2021	EPI_ISL_1315075	2021-02-12	North America / USA / Texas / Brazos County	Felis catus	Same household as TAMU-466	Surveillance of pets from COVID-19 positive households; the project is funded by the Centers for Disease Control and Prevention and conducted by researchers in Texas A&M’s College of Veterinary Medicine & Biomedical Sciences (CVMBS), College of Agriculture and Life Sciences (COALS), and School of Public Health	Male	12	Alive	N/A	Original	Nasal swab (PCR Cts~24-25)	Domestic short haired cat	B.1.1.7	GRY	(Spike_H69del,NS8_Q27stop,NSP3_T183I,Spike_T716I,NS8_K68stop,NSP6_S106del,N_R203K,Spike_A570D,NSP5_G283S,Spike_N501Y,NSP3_I1412T,NS8_R52I,Spike_P681H,Spike_Y144del,NS8_C61F,NSP12_P227L,NSP6_G107del,NSP3_A890D,Spike_D1118H,NSP6_F108del,NS8_Y73C,NSP3_M1441I,N_G204R,Spike_V70del,NSP12_P323L,Spike_D614G,N_D3L,Spike_S982A,N_S235F)
hCoV-19/cat/France/IDF-CH1/2020	EPI_ISL_1328819	2020-11-20	Europe / France / Ile de France	Felis catus			Male	13	Released		Original	Oropharyngeal swab		Unassigned	O	()
hCoV-19/cat/France/IDF-CH2/2020	EPI_ISL_1328821	2020-11-20	Europe / France / Ile de France	Felis catus			Male	13	Released		Original	Oropharyngeal swab		Unassigned	O	()
hCoV-19/cat/France/IDF-CH3/2020	EPI_ISL_1328824	2020-11-20	Europe / France / Ile de France	Felis catus			Male	13	Released		Original	Oropharyngeal swab		Unassigned	O	()
hCoV-19/cat/France/IDF-CH4/2020	EPI_ISL_1328826	2020-11-20	Europe / France / Ile de France	Felis catus			Male	13	Released		Original	Oropharyngeal swab		Unassigned	O	(NS3_Q57H)
hCoV-19/cat/Japan/VetC1/2020	EPI_ISL_1358217	2020-09	Asia / Japan	Felis catus			unknown	unknown	unknown		Vero E6 / TMPRSS2 P0		Cat cohabiting with SARS-CoV-2 positive owner	B.1.1.214	GR	(N_M234I,N_R203K,N_G204R,NSP14_P43L,NSP12_P323L,NSP16_R287I,Spike_D614G)
hCoV-19/cat/Japan/VetC7/2021	EPI_ISL_1358218	2021-01	Asia / Japan	Felis catus			unknown	unknown	unknown		Original		Cat cohabiting with SARS-CoV-2 positive owner	B.1.1.214	GR	(N_S250T,N_M234I,N_R203K,N_G204R,NSP14_P43L,NSP12_P323L,NSP16_R287I,Spike_D614G,Spike_L54F,NSP4_L438P,Spike_P681L)
hCoV-19/cat/USA/IN-Spaghetti/2022	EPI_ISL_13647600	2022-06-22	North America / USA / Indiana	Felis catus			Female	6 months	Live		Original, clinical sample	Anterior Nasal Swab		BA.5.2.1	GRA	(NSP5_P132H,Spike_H69del,NSP3_G489S,Spike_L24del,NSP4_T327I,Spike_S373P,Spike_N969K,Spike_H655Y,N_R203K,Spike_V213G,Spike_G142D,Spike_A27S,Spike_Q954H,N_P13L,Spike_P25del,N_R32del,NS3_T223I,Spike_T19I,M_Q19E,Spike_N440K,NSP4_T492I,M_D3N,Spike_N679K,Spike_N764K,NSP6_G107del,Spike_D796Y,N_G204R,Spike_T478K,N_S413R,NSP3_V1582I,M_A63T,Spike_S371F,Spike_K417N,NSP13_R392C,Spike_F486V,Spike_T376A,NSP6_S…
hCoV-19/cat/USA/AZ-TG787435/2021	EPI_ISL_1525089	2021-03-16	North America / USA / Arizona / Maricopa	Felis catus			unknown	unknown	unknown		Original			B.1.575	GH	(Spike_L18F,M_I82T,Spike_S494P,Spike_T716I,N_T205I,NSP6_T181I,NS3_Q57H,NSP2_T85I,NSP13_P47S,NSP12_P323L,Spike_P681H,Spike_D614G,NSP4_T492I,Spike_Q613H)
hCoV-19/cat/Argentina/PAIS-A0344/2020	EPI_ISL_1914577	2020-09-05	South America / Argentina / Buenos Aires / La Plata	Felis catus			unknown	unknown	NA		Original			B.1.499	GH	(NSP7_S25L,NSP14_P297L,NSP3_T1269I,Spike_E654Q,NSP2_K500R,NS3_Q57H,NSP4_W6R,NSP2_T85I,NSP14_A320V,N_S197L,NSP12_P323L,Spike_D614G)
hCoV-19/cat/Belarus/RRPCEM-VIS_1884O/2020	EPI_ISL_2100634	2020-11-19	Europe / Belarus	Felis catus			unknown	Ilarion	unknown		Vero	Organ		B.1	GH	(N_S194L,NS3_Q57H,NS7a_T61I,NSP12_P323L,NS7b_L6M,Spike_D614G,NS7a_V93F,NSP8_T141M)
hCoV-19/cat/Colombia/COR-U04/2021	EPI_ISL_2339859	2021-01-26	South America / Colombia / Cordoba	Felis catus			Male	7	unknown		Original	Other		B.1.111	GH	(NSP1_I114T,N_T205I,NS3_Q57H,NSP4_T204I,NSP12_P323L,Spike_D614G)
hCoV-19/cat/Germany/NW-FLI-0721/2021	EPI_ISL_2365363	2021-04-09	Europe / Germany / North Rhine-Westphalia	Felis catus		Outbreak investigation	Female, neutered	3 years 10 months	Live		Original	Pharyngeal swab	Cat from a household with COVID-19 positive pet owner	B.1.1.7	O	(NSP2_N280Y,Spike_H69del,NS8_Q27stop,NS8_L118V,NSP3_T183I,NSP15_A81V,Spike_T716I,NS8_K68stop,NSP6_S106del,N_R203K,Spike_A570D,Spike_N501Y,NSP3_I1412T,NS8_R52I,Spike_P681H,Spike_Y144del,NSP6_G107del,NSP3_A890D,Spike_D1118H,NSP6_F108del,NS8_Y73C,N_G204R,Spike_V70del,NSP12_P323L,Spike_D614G,N_D3L,Spike_S982A,NSP15_P270L,N_S235F)
hCoV-19/cat/Switzerland/ZH-UZH-S20_1829/2020	EPI_ISL_2521766	2020-12-30	Europe / Switzerland / Zurich	Felis catus			Female	6	Desceased		Original		Female spayed	B.1.36.35	GH	(M_P123L,N_S194L,NS3_K16N,Spike_E583D,NS3_Q57H,NSP12_P323L,Spike_D614G,Spike_L452R)
hCoV-19/cat/Switzerland/SG-UZH-25025/2020	EPI_ISL_2521767	2020-12-17	Europe / Switzerland / St Gall	Felis catus			Male	10	Respiratory disease		Original		Male neutered	B.1.160.29	GH	(N_M234I,Spike_S477N,NSP4_M324I,NSP12_A185S,NS3_Q57H,NSP15_I306M,NSP13_E261D,NSP12_P323L,Spike_D614G,NS3_E239D,NSP14_V115F,N_A376T,NSP12_V776L,NSP13_K218R)
hCoV-19/cat/Switzerland/ZH-UZH-USZ_10_Tier_2/2021	EPI_ISL_2521769	2021-01-20	Europe / Switzerland / Zurich	Felis catus			Female	12	Conjunctivitis		Original		Female spayed	B.1.160.16	GH	(N_M234I,Spike_S477N,NSP4_M324I,NSP12_A185S,NS3_Q57H,NSP13_E261D,NS8_S24L,NSP12_P323L,NSP12_G385S,Spike_D614G,NS7a_T14I,N_A376T,NSP12_V776L,NSP13_K218R)
hCoV-19/cat/Thailand/CU27081N/2021	EPI_ISL_2628995	2021-05-07	Asia / Thailand / Bangkok	Felis catus			unknown	unknown	unknown		Original	Nasal swab		B.1.1.7	GRY	(Spike_H69del,NS8_Q27stop,NSP3_T183I,Spike_T716I,NS8_K68stop,NSP6_S106del,N_R203K,Spike_A570D,NSP14_I87L,Spike_N501Y,NSP3_I1412T,NS8_R52I,Spike_P681H,Spike_Y144del,NSP3_S794L,NSP6_G107del,NSP3_A890D,Spike_D1118H,NSP6_F108del,NS8_Y73C,N_G204R,Spike_V70del,NSP12_P323L,Spike_D614G,N_D3L,Spike_S982A,N_S235F)
hCoV-19/cat/Croatia/4604/2021	EPI_ISL_2674898	2021-04	Europe / Croatia	Felis catus			unknown	unknown	unknown		Original			B.1.258.17	G	(Spike_H69del,NSP13_H290Y,N_M234I,NSP8_T123I,NSP3_I1683T,NSP12_S520C,Spike_L189F,Spike_N439K,Spike_V772I,NSP6_I49V,NSP13_A598S,NSP14_P46L,NSP9_M101I,NSP12_V720I,Spike_V70del,NSP13_P53L,NSP12_P323L,NSP12_T276M,NS3_Q185H,NSP14_E453D,Spike_D614G)
hCoV-19/cat/Egypt/AHRI/2021	EPI_ISL_2696281	2021-06-15	Africa / Egypt	Felis catus			unknown	unknown	unknown		Original			Unassigned	O	()
hCoV-19/cat/Peru/sc2_cat1/2021	EPI_ISL_2791488	2021-03-26	South America / Peru / Lima	Felis catus			Male	3	Live		Original	Pharyngeal swab		C.37	GR	(Spike_L249del,Spike_S247del,Spike_G75V,Spike_Y248del,NSP6_S106del,N_R203K,Spike_F490S,M_K162N,Spike_T859N,N_P13L,NSP6_V84A,Spike_D253N,NS8_S21N,Spike_R246del,NSP4_L438P,NSP4_T492I,N_G214C,NSP5_G15S,NSP6_G107del,NSP3_F1569V,NSP3_T428I,NSP6_F108del,NSP3_P1469S,N_G204R,NSP12_P323L,Spike_G252del,Spike_D614G,Spike_T250del,Spike_L452Q,Spike_P251del,Spike_T76I)
hCoV-19/cat/Peru/sc2_cat2/2021	EPI_ISL_2791489	2021-03-26	South America / Peru / Lima	Felis catus			Female	3	Live		Original	Pharyngeal swab		C.37	GR	(Spike_L249del,Spike_S247del,Spike_G75V,Spike_Y248del,NSP6_S106del,N_R203K,Spike_F490S,M_K162N,Spike_T859N,N_P13L,NSP6_V84A,Spike_D253N,NS8_S21N,Spike_R246del,NSP4_L438P,NSP4_T492I,N_G214C,NSP5_G15S,NSP6_G107del,NSP3_F1569V,NSP3_T428I,NSP6_F108del,NSP3_P1469S,N_G204R,NSP12_P323L,Spike_G252del,Spike_D614G,Spike_T250del,Spike_L452Q,Spike_P251del,Spike_T76I)
hCoV-19/cat/Peru/sc2_cat3/2021	EPI_ISL_2791490	2021-05-02	South America / Peru / Lima	Felis catus			Male	5	Live		Original	Pharyngeal swab		C.37	GR	(Spike_L249del,Spike_S247del,Spike_G75V,Spike_Y248del,NSP6_S106del,N_R203K,Spike_F490S,Spike_T859N,N_P13L,Spike_D253N,Spike_R246del,NSP13_T599I,NSP4_L438P,NSP4_T492I,N_G214C,NSP5_G15S,NSP6_G107del,NSP3_F1569V,NSP3_T428I,NSP6_F108del,NSP3_P1469S,N_G204R,NSP12_P323L,Spike_G252del,Spike_D614G,Spike_T250del,Spike_L452Q,Spike_P251del,Spike_T76I)
hCoV-19/cat/Italy/PIE-IGA-cat/2021	EPI_ISL_2833776	2021-03-10	Europe / Italy / Piedmont	Felis catus			Male	8	unknown		Original	Oro-pharyngeal swab		B.1.1.7	GRY	(Spike_H69del,NS8_Q27stop,NSP3_T183I,NSP3_A890D,NSP6_G107del,Spike_T716I,NSP6_S106del,N_R203K,Spike_A570D,Spike_D1118H,NSP6_F108del,N_G204R,Spike_V70del,Spike_N501Y,NS8_R52I,NSP12_P323L,Spike_P681H,Spike_D614G,Spike_Y144del,N_D3L,N_S235F)
hCoV-19/cat/USA/TX-TAMU-571-21-012903-001/2021	EPI_ISL_2930556	2021-04-15	North America / USA / Texas	Felis catus			unknown	unknown	Alive		Original	Nasal swab	Domestic cat	B.1.1.7	GR	(NS8_Q27stop,NSP3_T183I,Spike_T716I,NS8_K68stop,NSP2_G88E,NSP6_S106del,N_R203K,Spike_A570D,NSP16_S261F,Spike_N501Y,NSP3_I1412T,NSP4_A146V,NS8_R52I,Spike_P681H,Spike_Y144del,NSP12_P227L,NSP6_G107del,NSP3_A890D,Spike_D1118H,NSP6_F108del,NS8_Y73C,N_G204R,NSP12_P323L,NSP14_P451S,Spike_D614G,N_D3L,Spike_S982A,N_S235F)
hCoV-19/cat/USA/TX-TAMU-562-21-012714-001/2021	EPI_ISL_2930557	2021-04-15	North America / USA / Texas	Felis catus			unknown	unknown	Alive		Original	Oropharyngeal swab	Domestic cat	B.1.1.7	GRY	(Spike_H69del,NS8_Q27stop,NSP3_T183I,Spike_T716I,NS8_K68stop,NSP6_S106del,N_R203K,Spike_A570D,Spike_N501Y,NSP3_I1412T,NS8_R52I,Spike_P681H,Spike_Y144del,NS8_C61F,NSP12_P227L,NSP6_G107del,NSP3_A890D,Spike_D1118H,NSP6_F108del,NS8_Y73C,NSP3_M1441I,N_G204R,Spike_V70del,NSP12_P323L,Spike_D614G,NSP14_P297S,N_D3L,Spike_S982A,N_S235F)
hCoV-19/cat/USA/NJ-21-007630-001/2021	EPI_ISL_2930559	2021-03-06	North America / USA / New Jersey	Felis catus			Female	18	Deceased		Original		Domestic shorthair cat	B.1.526	GH	(Spike_T95I,N_M234I,NS3_P42L,NSP6_G107del,NSP6_S106del,Spike_E484K,NSP6_F108del,NSP13_Q88H,NS3_Q57H,Spike_A701V,Spike_L5F,NS8_T11I,NSP2_T85I,NSP12_P323L,Spike_D614G,N_P199L,NSP4_L438P,Spike_D253G)
hCoV-19/cat/USA/AZ-21-004025-001/2021	EPI_ISL_2930561	2021-01-29	North America / USA / Arizona	Felis catus			Female	14	Alive		Original		Domestic Sphynx cat	B.1.429	GH	(NSP14_H26Y,NSP16_P37S,N_T205I,NS3_Q57H,NSP2_T85I,NSP9_I65V,NSP13_D260Y,NSP12_P323L,Spike_D614G,Spike_W152C,Spike_L452R,NSP14_T16I,Spike_S13I)
hCoV-19/cat/Egypt/AHRI-1/2020	EPI_ISL_2932460	2020-12	Africa / Egypt	Felis catus			unknown	unknown	unknown		Original	Oropharyngeal / Nasopharyngeal swab		Unassigned	O	()
hCoV-19/cat/Egypt/AHRI-2/2020	EPI_ISL_2932461	2020-12	Africa / Egypt	Felis catus			unknown	unknown	unknown		Original	Oropharyngeal / Nasopharyngeal swab		Unassigned	O	()
hCoV-19/cat/Egypt/AHRI-3/2020	EPI_ISL_2932462	2020-12	Africa / Egypt	Felis catus			unknown	unknown	unknown		Original	Oropharyngeal / Nasopharyngeal swab		Unassigned	O	()
hCoV-19/cat/Egypt/AHRI-4/2020	EPI_ISL_2932463	2020-12	Africa / Egypt	Felis catus			unknown	unknown	unknown		Original	Oropharyngeal / Nasopharyngeal swab		Unassigned	O	()
hCoV-19/cat/United Kingdom/HY_del69-70/2021	EPI_ISL_2932504	2021-01-30	Europe / United Kingdom	Felis catus			unknown	unknown	unknown		Original	Rectal swab		Unassigned	O	(Spike_H69del,Spike_V70del)
hCoV-19/cat/United Kingdom/HY_N501Y/2021	EPI_ISL_2932505	2021-01-30	Europe / United Kingdom	Felis catus			unknown	unknown	unknown		Original	Rectal swab		Unassigned	O	(Spike_G533P,Spike_V532T,Spike_Y534stop,Spike_G531P,Spike_Q527W,Spike_F526K,Spike_N530stop,Spike_P528G,Spike_P536G,Spike_Q535W,Spike_G525P,Spike_N501Y,Spike_T529V)
hCoV-19/cat/USA/CA-21-003696-001/2021	EPI_ISL_2958980	2021-01-30	North America / USA / California	Felis catus			Female	13	Alive		Original		Domestic shorthaired cat	B.1.429	GH	(NS3_H93Q,N_T205I,NS3_Q57H,NSP9_I65V,NSP13_D260Y,NSP12_P323L,Spike_D614G,Spike_W152C,Spike_L452R,Spike_S13I)
hCoV-19/cat/USA/FL-21-003328-001/2021	EPI_ISL_2958981	2021-01-26	North America / USA / Florida	Felis catus			Female	1	Alive		Original		Domestic cat	B.1.2	GH	(NSP3_N1543K,N_P67S,NSP4_A231V,Spike_D1163Y,NSP16_R216C,NS3_V88L,NS3_Q57H,NSP2_T85I,NSP5_L89F,NS8_S24L,NSP3_M1788I,NSP14_N129D,NSP14_T31I,NS3_G172V,NS3_V202L,NSP2_I479M,NSP12_P323L,NSP12_T141I,Spike_D614G,N_P199L)
hCoV-19/cat/USA/CT-21-002490-001/2021	EPI_ISL_2958982	2021-01-23	North America / USA / Connecticut	Felis catus			Female	14	Alive		Original	Nasal swab	Domestic shorthaired cat	B.1.1.486	GR	(NS3_S58N,NS3_H78Y,N_M234I,NSP3_T1456I,NSP14_P151L,N_R203K,N_G204R,Spike_T572I,NS6_I14T,NS8_W45R,Spike_T29I,NSP12_P323L,NSP16_R216N,Spike_D614G,NSP12_K91E,Spike_D936N,Spike_Q677H)
hCoV-19/cat/USA/AR-21-001379-001/2021	EPI_ISL_2958984	2021-01-07	North America / USA / Arkansas	Felis catus			Male	9 months	Alive		Original		Domestic cat	B.1.2	GH	(NSP13_S264N,NSP14_T113I,Spike_T859I,N_P67S,NSP16_R216C,NSP13_T481M,NS3_Q57H,NSP2_T85I,NSP5_L89F,NS8_S24L,NSP3_M1788I,NSP14_N129D,NS3_G172V,NSP12_P323L,Spike_D614G,N_P199L,NSP15_K12N,NSP13_E341D,NSP16_T151I)
hCoV-19/cat/USA/CA-21-000296-001/2020	EPI_ISL_2958985	2020-12-28	North America / USA / California	Felis catus			Male	12	Alive		Original		Domestic cat	B.1	G	(NS3_Q57K,Spike_G142del,NSP4_F322L,N_S194L,NSP14_P203L,Spike_Y453F,NSP12_L829I,NSP13_D260Y,Spike_V143del,NSP12_P323L,Spike_D614G,Spike_Y144del,Spike_L141del)
hCoV-19/cat/USA/KS-21-000218-001/2021	EPI_ISL_2958986	2021-01-04	North America / USA / Kansas	Felis catus			Male	3	Deceased		Original		Domestic shorthair cat	B.1.2	GH	(NSP2_V594F,N_G30R,N_P67S,N_R203K,NSP16_R216C,NS3_Q57H,NSP2_T85I,NSP3_E523D,NSP5_L89F,NS8_S24L,NSP14_N129D,NSP7_L60F,NS3_G172V,NSP12_P323L,Spike_D614G,N_P199L,Spike_A771S,NSP3_S1717L)
hCoV-19/cat/USA/VA-20-037760-004/2020	EPI_ISL_3010050	2020-12-18	North America / USA / Virginia	Felis catus			Male	4	Alive		Original	Tracheal swab	domestic medium hair cat	B.1.240	G	(NSP12_D740G,N_S194L,N_P368L,NSP12_P323L,Spike_D614G,Spike_L54F)
hCoV-19/cat/USA/TX-TAMU-270-20-032807-007/2020	EPI_ISL_3010053	2020-10-22	North America / USA / Texas	Felis catus			Male	4	Alive		Original	Nasal swab	domestic shorthair cat	B.1	GH	(N_K373N,NSP1_G146C,NSP3_K837N,N_S190I,NS3_Q57H,NSP2_T85I,NSP3_P340L,NSP12_P323L,NSP5_K90R,Spike_D614G,NSP3_V1795F,NSP14_D301N)
hCoV-19/cat/USA/TX-TAMU-269-20-032807-002/2020	EPI_ISL_3010054	2020-10-22	North America / USA / Texas	Felis catus			Male	3	Alive		Original	Nasal swab	domestic shorthair cat	B.1	GH	(N_K373N,NSP1_G146C,NSP3_K837N,N_S190I,NS3_Q57H,NSP2_T85I,NSP3_P340L,NSP12_P323L,NSP5_K90R,Spike_D614G,NSP3_V1795F,NSP14_D301N)
hCoV-19/cat/USA/TX-TAMU-252-20-031373-005/2020	EPI_ISL_3010055	2020-10-15	North America / USA / Texas	Felis catus			Male	4 months	Alive		V76/3	Oral swab	domestic shorthair cat	B.1	GH	(N_R203K,NS3_Q57H,NSP2_T497A,NSP2_T85I,NS8_V32L,NS8_S24L,NSP3_S1485F,Spike_T29I,NSP12_P323L,Spike_D614G,NSP5_A94T)
hCoV-19/cat/Belgium/SCU2109509-002/2021	EPI_ISL_3128536	2021-07-06	Europe / Belgium / Flandres	Felis catus			Male	unknown	unknown		Original		the animal’s owner was tested positive for hCoV	AY.98.1	GK	(N_G215C,N_D63G,N_R203M,NSP12_G671S,Spike_G142D,NS3_S26L,Spike_P251L,Spike_P681R,Spike_R158del,NSP3_P1228L,NS8_A65S,NS7a_V82A,NSP3_A488S,NSP3_E906D,Spike_F157del,NSP4_T492I,NSP14_A394V,Spike_T19R,NS7a_T120I,N_D377Y,M_I82T,Spike_D950N,NS7b_T40I,NSP13_P77L,Spike_E156G,NSP3_P1469S,Spike_T478K,NSP6_T77A,NSP12_P323L,Spike_D614G,NSP4_V167L,Spike_L452R,NSP1_E87D)
hCoV-19/cat/USA/PA-20-029571-001/2020	EPI_ISL_3128551	2020-10-02	North America / USA / Pennsylvania	Felis catus			Male	16	deceased		Original		Domestic shortair cat	B.1.369	GH	(NSP2_R27C,N_S183Y,NSP3_Q168K,NSP3_T1348I,NSP3_T749I,NS3_Q57H,NSP2_T85I,NS6_L4P,NSP12_P323L,Spike_D614G)
hCoV-19/cat/USA/TX-TAMU-212-20-029604-001/2020	EPI_ISL_3128552	2020-10-06	North America / USA / Texas	Felis catus			Male	3	alive		Original	Nasal swab	Domestic shortair cat	B.1.2	GH	(NSP16_N177S,N_P67S,NSP2_G339S,NSP16_R216C,NS3_Q57H,NSP2_T85I,NSP3_E545D,NSP5_L89F,NS8_S24L,NSP14_N129D,NS3_G172V,NSP12_P323L,NSP5_A191V,Spike_D614G,N_P199L)
hCoV-19/cat/USA/AL-20-028488-001/2020	EPI_ISL_3128554	2020-09-25	North America / USA / Alabama	Felis catus			Male	5	deceased		Original	Nasal swab	Domestic shorthair cat	B.1.234	G	(NSP2_V485I,N_D371Y,NSP3_T1601I,N_S194L,NSP3_K1241R,NSP12_P323L,NSP4_D217G,Spike_D614G,N_T391I)
hCoV-19/cat/USA/KY-20-026484-001/2020	EPI_ISL_3128556	2020-09-08	North America / USA / Kentucky	Felis catus			Male	1	alive		Original	Nasal swab	Domestic medium hair cat	B.1.1.186	GR	(Spike_D138H,N_R203K,N_G204R,NS3_S60Y,NSP3_A465V,NSP12_P323L,Spike_D614G,NSP3_T1063I,NSP3_A225V)
hCoV-19/cat/USA/TX-TAMU-197-20-028752-001/2020	EPI_ISL_3128558	2020-09-22	North America / USA / Texas	Felis catus			Female	<1	alive		Original	Oral swab	Domestic shorthair cat	B.1.234	G	(NSP2_V485I,N_S194L,NSP15_V35F,M_V70F,NSP3_K1241R,Spike_A1174S,NSP2_G339D,NSP12_P323L,NSP4_D217G,Spike_D614G,N_T391I)
hCoV-19/cat/USA/TX-TAMU-146-20-024806-001/2020	EPI_ISL_3128559	2020-08-21	North America / USA / Texas	Felis catus			Female	1	alive		Original	Oral swab	Domestic shorthair	B.1	GH	(N_K373N,NSP3_K837N,N_S190I,NS3_Q57H,NSP2_T85I,NSP12_P323L,NSP5_K90R,Spike_D614G,NSP14_D301N)
hCoV-19/cat/USA/TX-TAMU-122-20-024801-002/2020	EPI_ISL_3148878	2020-08-13	North America / USA / Texas	Felis catus			Female	2	Alive		Original	Nasal swab	domestic shorthair	B.1.2	GH	(N_P67S,NSP16_R216C,NS3_Q57H,NSP2_T85I,NSP5_L89F,NS8_S24L,NSP14_N129D,NS3_G172V,NSP12_P323L,Spike_D614G,N_P199L)
hCoV-19/cat/USA/TX-TAMU-104-20-024799-001/2020	EPI_ISL_3148879	2020-08-12	North America / USA / Texas	Felis catus			Male	8	Alive		Original	Oral swab	domestic shorthair	B.1.243	G	(N_S194L,NSP3_K1887R,NSP12_P323L,Spike_D614G,Spike_G1167V)
hCoV-19/cat/USA/20-024092-001/2020	EPI_ISL_3148881	2020-08-17	North America / USA / Louisiana	Felis catus			Male	12	Alive		Original			B.1.564	GH	(NSP12_P918S,N_S183Y,NSP12_A16V,M_L34F,Spike_H49Y,NS3_Q57H,NSP2_T85I,NSP12_P323L,Spike_D614G)
hCoV-19/cat/USA/20-023863-001/2020	EPI_ISL_3148882	2020-08-13	North America / USA / California	Felis catus			Male	13	Alive		Original			B.1.243	G	(NSP5_M6V,NSP15_G336C,N_R41Q,N_S194L,NSP2_Y61F,Spike_T638R,NSP2_A192V,NSP12_P323L,Spike_D614G,Spike_V1228L)
hCoV-19/cat/USA/20-023409-001/2020	EPI_ISL_3148883	2020-08-10	North America / USA / Maryland	Felis catus			Female	4	Alive		Original		domstic shorthair cat	B.1	GH	(NSP3_P1132S,NSP3_D9G,N_T205I,NS3_Q57H,NSP12_P323L,Spike_D614G,NSP13_T127I)
hCoV-19/cat/USA/CA-20-018091-001/2020	EPI_ISL_3152900	2020-06-25	North America / USA / California	Felis catus			Male	11	Deceased		Original		domestic shorthair cat	B.1.452	GH	(NSP3_H295Y,NSP13_L176F,NS3_S180Y,NS3_Q57H,NSP2_T85I,NSP10_N3D,NSP12_P323L,Spike_D614G,NSP5_V212F)
hCoV-19/cat/USA/MN-20-014543-001/2020	EPI_ISL_3152902	2020-05-20	North America / USA / Minnesota	Felis catus			Female	3	Alive		Original		domestic Bengal cat	B.1	GH	(NS3_Q57H,NSP2_T85I,NSP1_L92F,NSP12_P323L,Spike_D614G)
hCoV-19/cat/France/un-JockerO/2021	EPI_ISL_3838696	2021-03-22	Europe / France	Felis catus		Active surveillance	Male	18	Live		Original	Oropharyngeal swab		B.1.1.7	GR	(Spike_H69del,NS8_Q27stop,NSP3_T183I,Spike_T716I,NSP6_S106del,N_R203K,Spike_A570D,NSP13_K460R,Spike_N501Y,NSP3_I1412T,NS8_R52I,Spike_P681H,NSP6_G107del,NSP3_A890D,Spike_D1118H,NSP6_F108del,NS8_Y73C,N_G204R,Spike_V70del,NSP12_P323L,Spike_D614G,N_D3L,Spike_S982A,N_S235F)
hCoV-19/cat/France/un-UCN-JockerR/2021	EPI_ISL_3857106	2021-03-22	Europe / France	Felis catus		Active surveillance	Male	18	Live		Original	Anal swab		B.1.1.7	GR	(NS8_Q27stop,NSP3_T183I,NSP6_G107del,Spike_T716I,NSP6_S106del,N_R203K,NSP6_F108del,NS8_Y73C,N_G204R,Spike_N501Y,NSP3_L620F,NS8_R52I,NSP12_P323L,Spike_P681H,Spike_D614G,N_D3L,Spike_S982A,N_S235F)
hCoV-19/cat/Wuhan/2020	EPI_ISL_421531	2020-03-15	Asia / China / Wuhan	Felis catus			Female	unknown	unknown		Original			Unassigned	O	(Spike_L560P)
hCoV-19/cat/France/IDF-53/2020	EPI_ISL_437349	2020-04-17	Europe / France / Île-de-France / Essone	Felis catus			Female	9	Live		Original			B.1	G	(NSP5_I249T,NSP2_T85I,NSP10_K124E,NSP12_P323L,Spike_D614G)
hCoV-19/cat/USA/NYAD1/2020	EPI_ISL_450406	2020-04-01	North America / USA	Felis catus			unknown	unknown	unknown		unknown	Oropharyngeal/conjunctival swab	Domestic Shorthair	Unassigned	O	()
hCoV-19/cat/USA/NYAD2/2020	EPI_ISL_450407	2020-04-06	North America / USA	Felis catus			unknown	unknown	unknown		unknown	Oropharyngeal/conjunctival swab	Domestic Shorthair	Unassigned	O	()
hCoV-19/cat/Brazil/BA-UFOB/2021	EPI_ISL_4565991	2021-05-01	South America / Brazil / Bahia / Barreiras	Felis catus			Male	8	Deceased		Original	Trachea (tissue)		P.1	GR	(Spike_R190S,NSP6_S106del,Spike_H655Y,Spike_E484K,N_R203K,Spike_K417T,Spike_T1027I,Spike_D138Y,Spike_N501Y,NS3_S253P,Spike_L18F,N_P80R,Spike_T20N,NSP3_K977Q,NSP6_G107del,NSP6_F108del,NSP3_S370L,N_G204R,NS8_E92K,Spike_P26S,NSP12_P323L,Spike_D614G,Spike_V1176F,NSP13_E341D)
hCoV-19/cat/Spain/CT-IrsiCaixa-G5/2020	EPI_ISL_482820	2020-04-23	Europe / Spain / Catalunya / Barcelona	Felis catus			Male	4	Deceased		Original			Unassigned	G	(N_T247I,NSP12_P323L,Spike_D614G)
hCoV-19/cat/France/Env-Ba/2020	EPI_ISL_483063	2020-05-14	Europe / France	Felis catus			unknown	unknown	unknown		Original	Home environment		B.1.1.254	GR	(NSP3_V234I,N_R203K,N_G204R,NSP3_K384N,NSP12_T26I,NSP12_P323L,Spike_D614G,NSP2_H208Y)
hCoV-19/cat/France/Env-Di/2020	EPI_ISL_483064	2020-05-14	Europe / France	Felis catus			unknown	unknown	unknown		Original	Home environment		B.1.1.254	GR	(NSP3_V234I,N_R203K,N_G204R,NSP3_K384N,NSP12_T26I,NSP12_P323L,Spike_D614G,NSP2_H208Y)
hCoV-19/cat/Belgium/BE-MG-0320/2020	EPI_ISL_487275	2020-03-11	Europe / Belgium	Felis catus			unknown	unknown	unknown		Original	Vomit fluid		B.1	G	(NSP12_P323L,Spike_D614G)
hCoV-19/cat/Argentina/PAIS-C0164/2021	EPI_ISL_4875726	2021-05-10	South America / Argentina / Ramos Mejia	Felis catus			Female	4	Released		Original	Orapharyngeal swab	European domestic shorthair	B.1.1.7	GR	(Spike_H69del,NS8_Q27stop,NSP3_T183I,Spike_T716I,NSP6_S106del,N_R203K,Spike_A570D,Spike_N501Y,NS8_R52I,Spike_P681H,Spike_Y144del,NSP12_N743I,Spike_P479T,NS7a_V24F,Spike_L938F,NSP6_G107del,NSP3_A890D,Spike_D1118H,NSP6_F108del,NS8_Y73C,N_G204R,NSP3_P153L,Spike_V70del,NSP12_P323L,Spike_D614G,N_D3L,Spike_S982A,N_S235F)
hCoV-19/cat/USA/CT-21-002728-001/2021	EPI_ISL_4955857	2021-01-23	North America / USA / Connecticut	Felis catus			Female	14 years	Live		V76/2	Nasal swab	domestic shorthair cat	B.1.1.486	GR	(NS3_S58N,NS3_H78Y,N_M234I,NSP3_T1456I,NSP14_P151L,N_R203K,N_G204R,Spike_T572I,NS6_I14T,NS8_W45R,Spike_T29I,NSP12_P323L,NSP16_R216N,Spike_D614G,NSP12_K91E,Spike_D936N,Spike_Q677H)
hCoV-19/cat/Japan/VetC9/2021	EPI_ISL_5104522	2021-08	Asia / Japan	Felis catus			Female	12	unknown		Original		Cat cohabiting with SARS-CoV-2 positive owner	AY.29	GK	(N_G215C,NSP4_S34F,Spike_T95I,N_D63G,N_R203M,NSP12_G671S,Spike_G142D,NS3_S26L,Spike_P681R,Spike_R158del,NSP3_P1228L,NSP3_V932A,NS7a_V82A,NSP3_A488S,Spike_F157del,NSP4_T492I,NSP14_A394V,Spike_T19R,NS7a_T120I,N_D377Y,M_I82T,NSP15_P205S,Spike_D950N,NS8_P93S,NS7b_T40I,NSP13_P77L,Spike_E156G,NSP3_P1469S,Spike_T478K,NSP6_T77A,NSP12_P323L,Spike_D614G,NSP4_V167L,Spike_L452R)
hCoV-19/cat/Colombia/ANT-CAT010/2020	EPI_ISL_5155468	2020-10-30	South America / Colombia / Antioquia / Medellin	Felis catus	Residence: South America / Colombia / Antioquia / Medellin	Outbreak investigation	Male	18 months	Live		Original			Unassigned	O	()
hCoV-19/cat/Thailand/CU27516/2021	EPI_ISL_5320246	2021-07-15	Asia / Thailand / Bangkok	Felis catus		Research - specific population	Female	10	Live		Original	Mid-Turbinate swab		AY.30	GK	(NS7a_L116F,N_D63G,N_R203M,NSP12_G671S,NS3_S26L,Spike_P681R,Spike_D950B,NSP3_H1274Y,NS7a_V82A,Spike_T19R,NS7a_T120I,N_R385K,N_D377Y,M_I82T,N_L139F,NSP6_V149A,NSP3_P822L,NSP13_P77L,NSP4_A446V,NSP15_H234Y,Spike_T478K,NSP12_P323L,Spike_D614G,Spike_L452R)
hCoV-19/cat/Colombia/ANT-Cat017/2020	EPI_ISL_5321779	2020-12-10	South America / Colombia / Antioquia	Felis catus	Residence: South America / Colombia / Antioquia	Outbreak investigation	Male	2	Live		Original	Oropharyngeal swab		Unassigned	O	(NSP12_S647I)
hCoV-19/cat/England/CVR-Cat2/2020	EPI_ISL_536400	2020-05-02	Europe / United Kingdom / England	Felis catus			Female	6	unknown		Original			B.1.1	GR	(N_R203K,NSP3_D135Y,N_G204R,NS3_D199Y,M_T175M,NSP12_P323L,Spike_D614G)
hCoV-19/cat/USA/VA-21-024401-001/2021	EPI_ISL_5761527	2021-08-05	North America / USA / Virginia	Felis catus			Male	8	alive		Original			AY.3	GK	(N_G215C,N_D63G,N_R203M,NSP12_G671S,NSP6_I162V,Spike_G142D,NS3_S26L,NSP15_L162F,Spike_P681R,Spike_R158del,NSP3_P1228L,NS7a_V82A,NSP3_A488S,Spike_F157del,NSP4_T492I,NSP14_A394V,Spike_T19R,NS7a_T120I,N_D377Y,M_I82T,Spike_D950N,NS7b_T40I,NSP13_P77L,Spike_E156G,NSP3_P1469S,Spike_T478K,NSP6_T77A,Spike_V127F,NSP12_P323L,Spike_D614G,NSP4_V167L,Spike_L452R)
hCoV-19/cat/USA/FL-21-024155-001/2021	EPI_ISL_5761534	2021-08-17	North America / USA / Florida	Felis catus			Male	11	alive		Original	nasal swab	domestic shorthair cat	AY.25	GK	(N_G215C,N_D63G,N_R203M,NSP12_G671S,Spike_G142D,NS3_S26L,N_Q181K,Spike_P681R,Spike_R158del,NSP3_P1228L,NS7a_V82A,NSP3_A488S,Spike_F157del,NSP4_T492I,NSP14_A394V,Spike_T19R,NS7a_T120I,N_D377Y,M_I82T,Spike_D950N,NS7b_T40I,NSP13_P77L,Spike_E156G,NSP3_P1469S,Spike_T478K,NSP6_T77A,NS3_E239Q,NSP9_R39K,NSP12_P323L,Spike_D614G,NSP4_V167L,Spike_L452R)
hCoV-19/cat/USA/CA-21-025577-001/2021	EPI_ISL_5761535	2021-08-17	North America / USA / California	Felis catus			Male	14	alive		Original			AY.103	GK	(N_G215C,N_D63G,N_R203M,NSP12_G671S,NSP13_I334V,Spike_G142D,NS3_S26L,Spike_P681R,Spike_R158del,NSP3_P1228L,NS7a_V82A,NSP3_A488S,Spike_F157del,NSP4_T492I,NSP14_A394V,Spike_T19R,NS7a_T120I,N_D377Y,M_I82T,Spike_D950N,NS7b_T40I,NSP13_P77L,Spike_E156G,NSP3_P1469S,Spike_T478K,NSP6_T77A,NSP3_R352H,NSP12_P323L,Spike_D614G,NSP4_V167L,Spike_L452R)
hCoV-19/cat/USA/WY-21-028404-001/2021	EPI_ISL_5781756	2021-09-09	North America / USA / Wyoming	Felis catus			Female	12	Alive		Original			AY.103	GK	(N_G215C,N_D63G,N_R203M,NSP12_G671S,NSP13_I334V,Spike_G142D,NS3_S26L,Spike_P681R,Spike_R158del,NSP3_P1228L,NS7a_V82A,NSP3_A488S,Spike_F157del,NSP4_T492I,NSP14_A394V,Spike_T19R,NS7a_T120I,N_D377Y,M_I82T,Spike_D950N,NS7b_T40I,NSP13_P77L,Spike_E156G,NSP3_P1469S,Spike_T478K,NSP6_T77A,NSP12_P323L,Spike_D614G,Spike_L452R,NSP4_V167L)
hCoV-19/cat/USA/IN-21-032644-001/2021	EPI_ISL_6088086	2021-10-17	North America / USA / Indiana	Felis catus			Male	7 years	alive		Original		domestic cat	AY.44	GK	(N_G215C,NS8_L60F,N_D63G,N_R203M,NSP12_G671S,Spike_T240I,NSP2_T566I,Spike_G142D,NS3_S26L,Spike_P681R,Spike_R158del,NSP3_P1228L,NS7a_V82A,NSP3_A488S,Spike_F157del,NSP4_T492I,NSP14_A394V,Spike_T19R,NS7a_T120I,NSP12_F192V,N_D377Y,NSP13_H164Y,M_I82T,Spike_D950N,NS7b_T40I,NSP3_A1736V,NSP13_P77L,Spike_E156G,NSP3_H1307Y,NS8_A51V,NSP3_P1469S,Spike_Y200H,Spike_T478K,NSP6_T77A,NSP12_P323L,Spike_D614G,NSP4_…
hCoV-19/cat/USA/ID-21-032645-001/2021	EPI_ISL_6088089	2021-10-16	North America / USA / Idaho	Felis catus			Male	10 years	alive		Original		domestic cat	AY.103	GK	(N_G215C,N_D63G,N_R203M,NSP12_G671S,NSP13_I334V,NSP12_E744D,Spike_G142D,NS3_S26L,Spike_P681R,Spike_R158del,NS8_C25Y,NSP3_P1228L,NS7a_V82A,NSP3_A488S,Spike_F157del,NSP4_T492I,NSP14_A394V,Spike_T19R,NS7a_T120I,N_D377Y,M_I82T,Spike_D950N,NS7b_T40I,NSP13_P77L,Spike_E156G,NSP3_P1469S,Spike_T478K,NSP6_T77A,NSP12_P323L,Spike_D614G,NSP4_V167L,Spike_L452R)
hCoV-19/cat/Latvia/2560/2021	EPI_ISL_6204713	2021-02-25	Europe / Latvia	Felis catus			unknown	unknown	unknown		Original			B.1.1.7	GR	(Spike_H69del,NS8_Q27stop,NSP3_T183I,Spike_T716I,NSP6_H11Y,N_R203K,Spike_A570D,NSP14_P203L,NSP13_K460R,NSP6_G107S,Spike_N501Y,NSP3_I1412T,NS8_R52I,Spike_P681H,Spike_Y144del,NSP2_A360V,NSP6_F108L,NSP3_A890D,Spike_D1118H,NS8_Y73C,N_G204R,Spike_V70del,NSP12_P323L,Spike_D614G,N_D3L,Spike_S982A,N_S235F)
hCoV-19/cat/Latvia/2561/2021	EPI_ISL_6204714	2021-02-11	Europe / Latvia	Felis catus			unknown	unknown	unknown		Original			B.1.177.60	GV	(Spike_L18F,NS3_V77F,NS3_T151I,NSP14_I150T,NSP12_P323L,NSP5_A191V,Spike_D614G,N_A220V,NSP8_A21V,Spike_A222V)
hCoV-19/cat/Brazil/RJ-INCA-Vet176/2021	EPI_ISL_6470123	2021-02-01	South America / Brazil / Rio de Janeiro	Felis catus			Female	unknown	Live		Original	Rectal swab		Unassigned	O	(Spike_E484K,Spike_H655Y,Spike_K417T,Spike_N501Y,Spike_D614G)
hCoV-19/cat/USA/TX-TAMU-172-20-027713-002/2020	EPI_ISL_6639377	2020-09-11	North America / USA / Texas	Felis catus			unknown	unknown	alive		V76/3	nasal swab	domestic cat	B.1.1.221	GR	(NSP3_D218E,N_R203K,N_G204R,N_G178S,NSP12_P323L,Spike_D614G,NSP2_R52S,Spike_A520S)
hCoV-19/cat/Denmark/mDK-315/2020	EPI_ISL_683164	2020-11-17	Europe / Denmark	Felis catus			unknown	unknown	unknown		Original			B.1.1.298	GR	(Spike_H69del,NSP3_N1263del,NSP1_M85del,NS3_H182Y,N_S194L,NSP12_T739I,N_R203K,N_G204R,NSP15_S97A,Spike_Y453F,Spike_V70del,NSP3_P1228L,NSP3_L1244F,NSP12_P323L,Spike_D614G)
hCoV-19/cat/Denmark/mDK-316/2020	EPI_ISL_683165	2020-11-17	Europe / Denmark	Felis catus			unknown	unknown	unknown		Original			B.1.1.298	GR	(Spike_H69del,NSP3_N1263del,NSP1_M85del,NS3_H182Y,N_S194L,NSP12_T739I,N_R203K,N_G204R,Spike_Y453F,Spike_V70del,NSP3_S1285F,NSP3_L1244F,NSP12_P323L,Spike_D614G)
hCoV-19/cat/Denmark/mDK-317/2020	EPI_ISL_683166	2020-11-17	Europe / Denmark	Felis catus			unknown	unknown	unknown		Original			B.1.1.298	GR	(Spike_H69del,NSP3_N1263del,NSP1_M85del,NS3_H182Y,N_S194L,NSP12_T739I,N_R203K,N_G204R,NSP15_S97A,Spike_Y453F,Spike_V70del,NSP3_P1228L,NSP3_L1244F,NSP12_P323L,Spike_D614G)
hCoV-19/cat/USA/TX-TAMU-013/2020	EPI_ISL_699506	2020-06-28	North America / USA / Texas / Brazos County	Felis catus			unknown	unknown	unknown		Original	Respiratory swab		B.1.234	G	(NSP2_V485I,NSP12_L89S,N_S194L,NSP3_K1241R,NSP12_P323L,NSP4_D217G,Spike_D614G,N_T391I)
hCoV-19/cat/USA/TX-TAMU-057/2020	EPI_ISL_699507	2020-07-17	North America / USA / Texas / Brazos County	Felis catus			unknown	unknown	unknown		Original	Rectal swab		B.1.571	GH	(N_S183Y,NS3_Q57H,E_V62F,NS3_P240S,NSP2_T85I,NSP12_P323L,Spike_D614G)
hCoV-19/cat/USA/TX-TAMU-078/2020	EPI_ISL_699509	2020-07-29	North America / USA / Texas / Brazos County	Felis catus			unknown	unknown	unknown		Original	Respiratory swab		B.1.577	GH	(NS3_Q57H,NSP2_T85I,NSP5_L89F,NS8_S24L,Spike_T299A,NS3_K198N,NSP13_T153I,NSP12_P323L,Spike_D614G)
hCoV-19/cat/Greece/2K/2020	EPI_ISL_717979	2020-11-23	Europe / Greece / Thessaloniki	Felis catus			unknown	unknown	unknown		Original	Nasopharyngeal swab		B.1.1	GR	(NS3_E19G,NSP3_T133I,N_R203K,N_G204L,NSP2_T429I,NSP12_P323L,Spike_D614G,Spike_V1104L,NS7b_A15S)
hCoV-19/cat/Netherlands/UN-EMC-1/2020	EPI_ISL_722300	2020-09-08	Europe / Netherlands	Felis catus			unknown	unknown	unknown		Original			B.1.36	GH	(N_D377Y,NSP3_T1365I,N_S194L,NS3_Q57H,Spike_L1063F,NSP12_P323L,Spike_D614G)
hCoV-19/cat/Hong Kong/20-04236/2020	EPI_ISL_759858	2020-03-30	Asia / Hong Kong	Felis catus			unknown	unknown	unknown		Original			B.1	G	(NSP3_K837N,NSP12_P323L,Spike_D614G)
hCoV-19/cat/USA/WA-DDL21-12930-3/2021	EPI_ISL_7845315	2021-08-18	North America / USA / Washington	Felis catus			unknown	unknown	unknown		Original	Nasopharyngeal swab		AY.25	GK	(N_G215C,N_D63G,N_R203M,N_W330L,NSP12_G671S,NS3_S26L,NSP12_T148I,Spike_P681R,NSP3_P1228L,NS7a_V82A,NSP3_A488S,NSP4_T492I,NSP14_A394V,Spike_T19R,NS7a_T120I,N_D377Y,M_I82T,Spike_D950N,NS7b_T40I,NSP13_P77L,NSP3_P1469S,Spike_T478K,NSP6_T77A,NS3_E239Q,NSP12_P323L,Spike_D614G,Spike_L452R,NSP4_V167L)
hCoV-19/cat/USA/CA-21-035224-002/2021	EPI_ISL_7974436	2021-11-15	North America / USA / California	Felis catus			Male	unknown	Live		Original	Nasal swab	Adult domestic long-haired cat	AY.103	G	(N_G215C,N_D63G,N_R203M,NSP12_G671S,NSP13_I334V,Spike_G142D,NS3_S26L,Spike_P681R,NSP14_V115I,Spike_R158del,NSP3_P1159L,NSP3_P1228L,NS7a_V82A,NSP3_A488S,Spike_F157del,NS8_P36S,NSP4_T492I,NSP14_A394V,Spike_T19R,NS7a_T120I,N_D377Y,M_I82T,Spike_D950N,NS7b_T40I,NSP13_P77L,Spike_E156G,NSP3_P1469S,NSP3_S1877N,NSP3_V965F,NSP6_T77A,NSP12_P323L,Spike_D614G,NSP4_V167L,Spike_L452R)
hCoV-19/cat/USA/IA-21-036031-001/2021	EPI_ISL_7974437	2021-11-10	North America / USA / Iowa	Felis catus			Male	22 weeks	Live		Original	Nasal swab	Domestic Sphynx cat	AY.103	GK	(NSP2_S378F,N_G215C,N_D63G,N_R203M,NSP12_G671S,NSP13_I334V,NSP3_A1222V,Spike_G142D,NS3_S26L,Spike_P681R,NSP2_A488E,Spike_R158del,NSP3_P1228L,NS7a_V82A,NSP3_A488S,Spike_F157del,NSP4_T492I,NSP14_A394V,Spike_T19R,NS7a_T120I,N_D377Y,M_I82T,Spike_D950N,NS7b_T40I,NSP13_P77L,Spike_E156G,NSP3_P1469S,Spike_T478K,NSP6_T77A,NSP12_P323L,Spike_D614G,NSP3_N219T,NSP4_V167L,Spike_L452R)
hCoV-19/cat/USA/TX-TAMU-250-20-031373-004/2020	EPI_ISL_7974438	2020-10-15	North America / USA / Texas	Felis catus			unknown	unknown	Live		Original	Oral swab	Domestic cat	B.1	GH	(N_R203K,NS3_Q57H,NSP2_T497A,NSP2_T85I,NS8_V32L,NS8_S24L,NSP3_S1485F,Spike_T29I,NSP12_P323L,Spike_D614G,NSP5_A94T)
hCoV-19/cat/Iran/MeshkinShahr/2020	EPI_ISL_803107	2020-07-22	Asia / Iran	Felis catus			unknown	unknown	unknown		Original	Respiratory swab		Unassigned	O	()
hCoV-19/cat/Latvia/411/2020	EPI_ISL_8099231	2020-12-17	Europe / Latvia	Felis catus			unknown	unknown	unknown		Original			S.1	GR	(N_D377Y,NSP3_Q203R,NSP3_S284G,NSP4_S432G,N_R203K,N_G204R,NS3_A110S,NS8_E64stop,NSP12_P323L,Spike_D614G,M_A2V,N_R40C,NSP10_P59T)
hCoV-19/cat/Russia/RII-LEN-22246S/2021	EPI_ISL_811147	2021-01-06	Europe / Russia / Leningrad / Vsevolozhsk	Felis catus			Male	3	Live		Original	Oropharyngeal swab		B.1.1.317	GR	(NSP3_K1715R,Spike_Q675R,Spike_S477N,N_R203K,NSP2_D409G,N_G204R,NSP3_S1578I,Spike_D138Y,Spike_A522S,Spike_A845S,NSP12_P323L,Spike_D614G,N_A211V,NSP2_D23N,NSP3_G1849V)
hCoV-19/cat/USA/OH-21-037782-001/2021	EPI_ISL_8145732	2021-12-10	North America / USA / Ohio	Felis catus			Male	15	alive		Original		domestic medium hair cat	AY.25.1	GK	(N_G215C,N_D63G,N_R203M,NSP12_G671S,Spike_G142D,NS3_S26L,NSP3_E522D,Spike_P681R,Spike_R158del,NSP3_P1228L,NS7a_V82A,NSP3_A488S,Spike_F157del,NSP4_T492I,NSP14_A394V,Spike_T19R,NS7a_T120I,N_P122S,N_D377Y,M_I82T,NSP6_C197F,Spike_D950N,NS7b_T40I,NSP13_P77L,Spike_E156G,NSP3_P1469S,Spike_T478K,NSP6_T77A,NS3_E239Q,NSP12_P323L,Spike_D614G,NSP4_V167L,Spike_L452R,NSP3_D410G)
hCoV-19/cat/Brazil/RJ-FIOCRUZ-A002N/2020	EPI_ISL_848070	2020-05-21	South America / Brazil / Rio de Janeiro	Felis catus			Male	3	Live		Original	Oropharyngeal swab	mongrel, living with person diagnosed with COVID-19	Unassigned	O	()
hCoV-19/cat/Brazil/RJ-FIOCRUZ-A003N/2020	EPI_ISL_848071	2020-05-28	South America / Brazil / Rio de Janeiro	Felis catus			Female	1	Live		Original	Oropharyngeal swab	mongrel, living with a person diagnosed with COVID-19	Unassigned	O	(NS3_R126M)
hCoV-19/cat/Brazil/RJ-FIOCRUZ-A408/2020	EPI_ISL_848083	2020-10-20	South America / Brazil / Rio de Janeiro	Felis catus			Male	4	Live		Original	Oropharyngeal swab	mongrel, living with a person diagnosed with COVID-19	Unassigned	O	()
hCoV-19/cat/USA/NJ-VSP3509/2021	EPI_ISL_8599342	2021-09-22	North America / USA / New Jersey	Felis catus			unknown	11	Female		Original		Feline fecal sample. Owner was previously infected. Sample collected 2021-09-22 with second sample collected 2021-09-29. This is sample 1 of 2. Sequenced with ARTIC primer set v4.	AY.3	GK	(Spike_D80N,N_G215C,N_D63G,N_R203M,NSP12_G671S,NSP6_I162V,Spike_G142D,NS3_S26L,Spike_P681R,Spike_R158del,NSP3_P1228L,NS7a_V82A,NSP3_A488S,Spike_F157del,NSP4_T492I,NSP14_A394V,Spike_T19R,NS7a_T120I,N_D377Y,M_I82T,Spike_D950N,NS7b_T40I,NSP13_P77L,Spike_E156G,NSP16_N29T,NSP3_P1469S,Spike_T478K,NSP6_T77A,NSP12_P323L,Spike_D614G,NSP4_V167L,Spike_L452R)
hCoV-19/cat/USA/NJ-VSP3510/2021	EPI_ISL_8599343	2021-09-29	North America / USA / New Jersey	Felis catus			unknown	11	Female		Original		Feline fecal sample. Owner was previously infected. Sample collected 2021-09-22 with second sample collected 2021-09-29. This is sample 2 of 2. Sequenced with ARTIC primer set v4.	AY.3	GK	(Spike_D80N,N_G215C,N_D63G,N_R203M,NSP12_G671S,NSP6_I162V,Spike_G142D,NS3_S26L,Spike_P681R,Spike_R158del,NSP3_P1228L,NS7a_V82A,NSP3_A488S,Spike_F157del,NSP4_T492I,NSP14_A394V,Spike_T19R,NS7a_T120I,N_D377Y,M_I82T,Spike_D950N,NS7b_T40I,NSP13_P77L,Spike_E156G,NSP16_N29T,NSP3_P1469S,Spike_T478K,NSP6_T77A,NSP12_P323L,Spike_D614G,NSP4_V167L,Spike_L452R)
hCoV-19/cat/Russia/LEN-RII-22390S/2021	EPI_ISL_873040	2021-01-08	Europe / Russia / Leningrad / Vsevolozhsk	Felis catus			Male	3	unknown		Original	Oropharyngeal swab	The same cat as hCoV-19/cat/Russia/RII-LEN-22246S/2021, another time point	B.1.1.424	GR	(N_P6L,NSP3_L312F,NSP15_S161I,N_R203K,NS3_S26L,N_G204R,NSP12_P323L,NSP2_S263F,NSP3_A386T,Spike_D614G,NS7a_T14I)
hCoV-19/cat/France/un-ENVT-LHOOQ/2020	EPI_ISL_873210	2020-09-24	Europe / France	Felis catus			unknown	unknown	unknown		Original	Oropharyngeal swab		B.1.160	GH	(NSP13_R339L,NSP4_M324I,NSP3_F25L,NSP12_A185S,NS3_Q57H,NSP8_T148A,NSP13_E261D,NSP12_P323L,Spike_D614G,N_A376T,NSP12_V776L,NSP13_K218R)
hCoV-19/cat/USA/WA-21-032634-002s/2021	EPI_ISL_8897004	2021-04-23	North America / USA / Washington	Felis catus			unknown	unknown	alive		Original	Nasal swab	domestic cat	B.1.2	GH	(NSP16_T35I,N_P67S,NSP15_M218T,NSP16_R216C,NS3_Q57H,NSP16_I229L,Spike_A1078S,NSP2_T85I,NSP5_L89F,NSP14_V167L,NS8_S24L,NSP14_N129D,NS3_G172V,NS3_S180P,N_Q389L,NSP12_P323L,NSP2_P13S,NSP4_Q9R,Spike_D614G,N_P199L,NSP12_V776L)
hCoV-19/cat/Switzerland/ZH-UZH-P1784_USZ22_Tier2/2021	EPI_ISL_9461296	2021-11-16	Europe / Switzerland / Zurich	Felis catus			Male	4	Live		Original	Oropharyngeal swab		AY.129	GK	(N_G215C,N_D63G,N_R203M,NSP12_G671S,NS3_S26L,Spike_P681R,Spike_R158del,NSP16_D179G,NSP3_P1228L,NS7a_V82A,NSP3_A488S,Spike_F157del,NSP4_T492I,NSP14_A394V,Spike_T19R,NS7a_T120I,N_D377Y,M_I82T,NS7b_T40I,NSP13_P77L,Spike_E156G,NS3_T24I,NSP3_P1469S,Spike_T478K,NSP6_T77A,NSP12_P323L,NSP5_K90R,Spike_D614G,NS8_I88T,Spike_L452R,NSP4_V167L)
hCoV-19/cat/Italy/VE-IZSVe-20DIA30040-2/2020	EPI_ISL_962892	2020-11-27	Europe / Italy / Veneto / Venezia	Felis catus			Male	10	unknown		Original	Oropharyngeal swab	Owners had been confirmed positive for COVID-19	B.1.177	GV	(N_P365S,NSP3_Q193H,NSP6_T203I,NSP3_V299I,NSP12_P323L,Spike_D614G,NSP2_S430L,N_A220V,NSP3_T1363N,NSP16_A34V,Spike_A222V)
hCoV-19/cat/USA/UT-CDC-4168047-001/2020	EPI_ISL_9936845	2020-10-02	North America / USA / Utah	Felis catus			unknown	unknown	unknown		Original	Oral swab		B.1	G	(NS3_Q57K,NSP4_F322L,N_S194L,NSP14_P203L,Spike_Y453F,NSP12_L829I,NSP12_P323L,Spike_D614G)
hCoV-19/cat/USA/UT-CDC-4159739-001/2020	EPI_ISL_9936852	2020-08-26	North America / USA / Utah	Felis catus			unknown	unknown	unknown		Original	Oral swab		B.1	GH	(M_A38S,NSP9_G37E,NS3_H182Y,N_T205I,NS3_Q57H,NSP2_T85I,NSP3_S1206L,NSP14_T31I,NSP16_T91M,NSP12_P323L,Spike_D614G,N_Q289H,Spike_N501T)
hCoV-19/dog/USA/NJ-002464-001/2022	EPI_ISL_10656101	2022-01-01	North America / USA / New Jersey	Canis lupus familiaris			Male	13	Live		Original			BA.1.17	GRA	(NSP5_P132H,Spike_H69del,Spike_T95I,Spike_A67V,NSP12_G671S,NSP13_I334V,Spike_S373P,Spike_Q493R,Spike_N969K,Spike_N856K,N_R203K,Spike_G142D,NSP3_A1892T,NSP15_T325I,Spike_Q954H,NSP3_L1266I,Spike_N501Y,NSP3_P1228L,NSP2_S263P,Spike_N440K,NSP4_T492I,NSP6_L105del,M_I82T,Spike_N764K,NSP6_G107del,Spike_Y505H,NSP6_I189V,Spike_T547K,Spike_D796Y,N_G204R,Spike_T478K,Spike_G496S,NSP4_V254I,NSP6_L37F,NSP3_P985…
hCoV-19/dog/USA/GA-22-002465-001/2022	EPI_ISL_10656102	2022-01-01	North America / USA / Georgia	Canis lupus familiaris			Male	5	alive		Original		domestic mixed breed	BA.1.1	GRA	(NSP5_P132H,Spike_H69del,Spike_T95I,Spike_A67V,Spike_S373P,N_N27S,Spike_Q493R,Spike_N969K,Spike_N856K,N_R203K,Spike_G142D,NSP3_A1892T,Spike_Q954H,N_P13L,NSP3_L1266I,Spike_N501Y,N_R32del,M_Q19E,Spike_N440K,NSP4_T492I,NSP6_L105del,Spike_N764K,Spike_L212I,NSP6_G107del,Spike_Y505H,Spike_R346K,NSP6_I189V,Spike_T547K,M_D3G,Spike_D796Y,N_G204R,Spike_T478K,Spike_V143del,M_A63T,Spike_G496S,Spike_K417N,NSP…
hCoV-19/dog/Spain/MD-VISAVET-SUAT_8/2022	EPI_ISL_11580532	2022-01-01	Europe / Spain / Madrid	Canis lupus familiaris		Active surveillance	Female	5	Live		Original	Oropharyngeal swab		BA.1.17	GRA	(NSP5_P132H,Spike_H69del,Spike_T95I,Spike_A67V,Spike_S373P,Spike_Q493R,Spike_N969K,Spike_H655Y,Spike_N856K,N_R203K,Spike_G142D,NSP3_A1892T,Spike_Q954H,N_P13L,NSP3_L1266I,Spike_N501Y,N_R32del,M_Q19E,Spike_N440K,NSP4_T492I,NSP6_L105del,Spike_N679K,Spike_N764K,Spike_L212I,NSP6_G107del,Spike_Y505H,NSP6_I189V,Spike_T547K,M_D3G,Spike_D796Y,N_G204R,Spike_T478K,Spike_V143del,M_A63T,Spike_G496S,NSP3_P985S…
hCoV-19/dog/Switzerland/ZH-UZH-P1841_USZ_37_T_1/2021	EPI_ISL_11583325	2021-12-08	Europe / Switzerland / Zurich	Canis lupus familiaris			Male	11	Live		Original			AY.43.4	GK	(N_G215C,N_D63G,N_R203M,NSP12_G671S,NSP2_G339S,NS3_S26L,Spike_K356R,Spike_P681R,Spike_R158del,NSP3_P1228L,NSP3_P841L,NS7a_V82A,NSP3_A488S,Spike_F157del,NSP4_T492I,NSP14_G300C,NSP14_A394V,Spike_T19R,NS7a_T120I,N_D377Y,M_I82T,Spike_D950N,N_Q9L,NS7b_T40I,NSP13_P77L,Spike_E156G,NSP3_P1469S,Spike_T478K,NSP12_L838I,NSP6_T77A,NSP12_P323L,Spike_D614G,NSP4_V167L,Spike_L452R)
hCoV-19/dog/Switzerland/ZH-UZH-P1841_USZ54_T1/2022	EPI_ISL_11583338	2022-01-06	Europe / Switzerland / Zurich	Canis lupus familiaris			Female	7	Live		Original			BA.1.1.11	GRA	(NSP5_P132H,Spike_H69del,Spike_T95I,NSP2_G517R,Spike_A67V,Spike_S373P,Spike_N969K,Spike_H655Y,Spike_N856K,N_R203K,Spike_V213G,NSP3_A1892T,Spike_Q954H,N_P13L,NSP3_L1266I,N_R32del,M_Q19E,NSP4_T492I,NSP6_L105del,Spike_N679K,Spike_N764K,NSP6_G107del,NSP6_I189V,Spike_T547K,Spike_D796Y,N_G204R,M_A63T,Spike_S371F,Spike_K417N,Spike_T376A,NSP6_S106del,Spike_G339D,Spike_R408S,NSP3_S1265del,NSP14_I42V,Spike…
hCoV-19/dog/Switzerland/ZH-UZH-P1841_USZ54_T2/2021	EPI_ISL_11583339	2021-12-30	Europe / Switzerland / Zurich	Canis lupus familiaris			Female	5	Live		Original			BA.1	GRA	(Spike_H69del,Spike_T95I,Spike_A67V,NSP6_S106del,Spike_N969K,Spike_N856K,N_R203K,Spike_G142D,Spike_Q954H,Spike_G339D,N_P13L,NSP3_L1266I,N_R32del,NSP3_S1265del,NSP14_I42V,Spike_Y144del,M_Q19E,N_S33del,NSP1_S135R,NSP4_T492I,NSP6_L105del,NSP12_A878D,Spike_N764K,NSP6_G107del,NS7a_P99Q,N_E31del,NSP3_K38R,NSP6_I189V,Spike_T547K,Spike_D796Y,N_G204R,E_T9I,N_S413R,Spike_V70del,Spike_L981F,Spike_V143del,M_…
hCoV-19/dog/Switzerland/ZH-UZH-P1841_USZ71_T1/2022	EPI_ISL_11583341	2022-01-10	Europe / Switzerland / Zurich	Canis lupus familiaris			Male	5	Live		Original			BA.1	GRA	(NSP5_P132H,Spike_S371F,Spike_K417N,Spike_S373P,Spike_T376A,Spike_Q493R,Spike_N969K,Spike_H655Y,Spike_N856K,N_R203K,Spike_Q954H,Spike_G339D,N_P13L,NSP3_L1266I,Spike_R408S,Spike_N501Y,N_R32del,NSP3_S1265del,NSP14_I42V,Spike_P681H,M_Q19E,N_S33del,Spike_S375F,Spike_D405N,Spike_Q498R,Spike_N679K,Spike_N764K,Spike_S477N,Spike_Y505H,N_E31del,NSP3_K38R,NSP6_I189V,Spike_T547K,Spike_D796Y,Spike_E484A,N_G2…
hCoV-19/dog/Switzerland/ZH-UZH-P1841_USZ71_T2/2022	EPI_ISL_11583342	2022-01-10	Europe / Switzerland / Zurich	Canis lupus familiaris			Male	7 months	Live		Original			BA.1	GRA	(NSP5_P132H,Spike_H69del,Spike_T95I,Spike_A67V,Spike_S373P,Spike_Q493R,Spike_N969K,Spike_H655Y,Spike_N856K,N_R203K,Spike_G142D,NSP3_A1892T,Spike_Q954H,N_P13L,NSP3_L1266I,Spike_N501Y,N_R32del,M_Q19E,Spike_S98F,NSP4_T492I,NSP6_L105del,NSP8_L169F,Spike_N679K,Spike_N764K,NSP6_G107del,Spike_Y505H,NSP6_I189V,Spike_T547K,Spike_D796Y,N_G204R,Spike_T478K,Spike_V143del,M_A63T,Spike_G496S,Spike_S371F,Spike_…
hCoV-19/dog/Switzerland/SH-UZH-P1841_USZ32_T_1/2021	EPI_ISL_11610926	2021-12-11	Europe / Switzerland / Schaffhausen	Canis lupus familiaris			Female	14	Live		Original			AY.43	GRA	(Spike_H69del,N_G215C,Spike_T95I,N_R203M,Spike_A67V,NSP12_G671S,NSP12_R555C,Spike_S373P,Spike_N856K,Spike_G142D,Spike_Q954H,N_P13L,NSP3_L1266I,N_R32del,NSP3_P841L,NS7a_V82A,NSP4_T492I,Spike_T19R,NS7a_T120I,NSP6_L105del,M_I82T,Spike_N764K,NS7b_T40I,NSP6_G107del,NSP6_I189V,NSP3_P1469S,Spike_D796Y,Spike_T478K,Spike_V143del,NSP3_P125L,Spike_S371F,NSP14_R163C,N_D63G,Spike_K417N,Spike_T376A,NSP6_S106de…
hCoV-19/dog/Mexico/CPALB32021033/2020	EPI_ISL_11991713	2020-04-27	North America / Mexico / Mexico City	Canis lupus familiaris			Male	18 months	Live		Vero	Nasopharyngeal swab		B.1.189	G	(NSP3_V1229F,NSP12_P323L,Spike_D614G)
hCoV-19/dog/Portugal/Dog42/2021	EPI_ISL_1220542	2021-01-29	Europe / Portugal / Coimbra	Canis lupus familiaris			Female	4 years	Asymptomatic		Original	Nasopharyngeal swab	Asymptomatic dog cohabiting with SARS-CoV-2 positive owner	Unassigned	O	(Spike_H69del,Spike_V70del,Spike_Y144del)
hCoV-19/dog/USA/CT-CVMDL-1/2021	EPI_ISL_1241386	2021-02-12	North America / USA / Connecticut	Canis lupus familiaris			Female	3 months	Sudden death		Original		German Shepherd dog, pet dog	B.1.2	GH	(N_D377Y,N_P67S,NSP4_M458I,NSP16_R216C,NS3_Q57H,NSP2_T85I,NSP5_L89F,NS8_S24L,NSP14_N129D,NS3_G172V,NSP12_P323L,Spike_D614G,N_P199L)
hCoV-19/USA/AZ-TG1054435/2021	EPI_ISL_12543430	2021-11-08	North America / USA / Arizona	Canis lupus familiaris			unknown	unknown	unknown		Original			AY.103	GK	(N_G215C,N_D63G,N_A208S,N_R203M,NSP12_G671S,NSP13_I334V,Spike_G142D,NS3_P104S,NS3_S26L,Spike_P681R,Spike_R158del,NSP3_P1228L,NS7a_V82A,Spike_F157del,NSP4_T492I,NSP14_A394V,Spike_T19R,NS7a_T120I,N_D377Y,M_I82T,Spike_D950N,NS7b_T40I,NSP13_P77L,Spike_E156G,NS3_T12I,NSP3_P1469S,Spike_T478K,NS8_D119del,NSP6_T77A,NSP12_P323L,Spike_D614G,NS8_F120del,NSP3_E426A,NSP4_V167L,Spike_L452R)
hCoV-19/USA/AZ-TG1054469/2021	EPI_ISL_12543431	2021-12-03	North America / USA / Arizona	Canis lupus familiaris			unknown	unknown	unknown		Original			AY.103	GK	(N_G215C,N_D63G,N_R203M,NSP12_G671S,NSP13_I334V,Spike_G142D,NS3_S26L,NS3_D155Y,Spike_P681R,Spike_R158del,NS8_C25Y,NSP3_P1228L,NSP3_T64I,N_S327L,NS7a_V82A,NSP3_A488S,Spike_F157del,NSP4_T492I,NSP14_A394V,Spike_T19R,NS7a_T120I,N_D377Y,M_I82T,Spike_D950N,Spike_Q173H,NS7b_T40I,NSP13_P77L,Spike_E156G,NSP16_R216C,NSP3_P1469S,NSP12_A699S,Spike_T478K,NS8_D119del,NSP6_T77A,NSP12_P323L,Spike_D614G,NS8_F120d…
hCoV-19/USA/AZ-TG1054485/2021	EPI_ISL_12543432	2021-11-17	North America / USA / Arizona	Canis lupus familiaris			unknown	unknown	unknown		Original			B.1.617.2	GK	(N_D63G,N_R203M,NSP13_I334V,Spike_G142D,NS3_P104S,NS3_S26L,Spike_D138Y,Spike_P681R,Spike_R158del,N_R41L,NSP15_G247V,Spike_F157del,NSP4_T492I,NSP14_A394V,Spike_T19R,NS7a_T120I,N_D377Y,M_I82T,Spike_D950N,NS7b_T40I,NSP13_P77L,Spike_E156G,NS3_G254V,Spike_T478K,NS8_D119del,NSP6_T77A,Spike_D614G,NS8_F120del,Spike_L452R,NSP3_D410G)
hCoV-19/USA/AZ-TG1054531/2021	EPI_ISL_12543433	2021-11-17	North America / USA / Arizona	Canis lupus familiaris			unknown	unknown	unknown		Original			AY.25.1	GK	(N_G215C,N_D63G,N_R203M,NSP12_G671S,Spike_G142D,NS3_S26L,NSP3_E796D,Spike_P681R,Spike_R158del,NSP3_P1228L,NS7a_V82A,Spike_F157del,NSP4_T492I,NSP14_A394V,Spike_T19R,NS7a_T120I,N_D377Y,M_I82T,Spike_D950N,NS7b_T40I,NSP13_P77L,Spike_E156G,NSP3_P1469S,Spike_T478K,NS8_D119del,NSP6_T77A,NS3_E239Q,NSP12_P323L,Spike_D614G,NS8_F120del,NSP4_V167L,Spike_L452R,NSP3_D410G)
hCoV-19/USA/AZ-TG1054539/2021	EPI_ISL_12543434	2021-11-17	North America / USA / Arizona	Canis lupus familiaris			unknown	unknown	unknown		Original			AY.25.1	GK	(N_G215C,N_D63G,N_R203M,NSP12_G671S,Spike_G142D,NS3_S26L,NSP3_E796D,Spike_P681R,Spike_R158del,NSP3_P1228L,NS7a_V82A,NSP3_A488S,Spike_F157del,NSP4_T492I,NSP14_A394V,Spike_T19R,NS7a_T120I,N_D377Y,M_I82T,NSP6_C197F,Spike_D950N,NS7b_T40I,NSP13_P77L,Spike_E156G,NSP3_P1469S,Spike_T478K,NS8_D119del,NSP6_T77A,NS3_E239Q,NSP12_P323L,Spike_D614G,NS8_F120del,NSP4_V167L,Spike_L452R,NSP3_D410G)
hCoV-19/USA/AZ-TG1093575/2021	EPI_ISL_12543435	2021-12-10	North America / USA / Arizona	Canis lupus familiaris			unknown	unknown	unknown		Original			AY.117	GK	(N_G215C,N_D63G,N_R203M,NSP12_G671S,Spike_G142D,Spike_P681R,Spike_R158del,Spike_F157del,NSP4_T492I,NSP14_A394V,Spike_T19R,N_D377Y,M_I82T,Spike_D950N,NS7b_T40I,NSP13_P77L,Spike_E156G,NSP3_P1469S,Spike_T478K,NSP6_T77A,Spike_D614G,NSP4_V167L,Spike_L452R)
hCoV-19/USA/AZ-TG1099255/2022	EPI_ISL_12543437	2022-02-11	North America / USA / Arizona	Canis lupus familiaris			unknown	unknown	unknown		Original			BA.1.15	GRA	(NSP5_P132H,Spike_H69del,Spike_V213P,Spike_A67V,Spike_S373P,Spike_Q493R,Spike_N969K,Spike_H655Y,Spike_N856K,N_R203K,Spike_G142D,Spike_Q954H,N_P13L,Spike_N501Y,N_R32del,Spike_N440K,NSP6_L105del,Spike_N679K,Spike_N764K,Spike_Y505H,NSP6_G107del,NSP6_I189V,Spike_T547K,Spike_D796Y,N_G204R,Spike_T478K,Spike_V143del,M_A63T,Spike_L212V,Spike_G496S,Spike_ins212RE,Spike_K417N,Spike_R214E,NSP6_S106del,Spike…
hCoV-19/USA/AZ-TG713679/2021	EPI_ISL_12543439	2021-03-16	North America / USA / Arizona	Canis lupus familiaris			unknown	unknown	unknown		Original			B.1.575	GH	(Spike_L18F,M_I82T,Spike_S494P,Spike_T716I,N_T205I,NSP6_T181I,NS3_Q57H,NSP2_T85I,NSP13_P47S,NSP3_S1406F,NSP12_P323L,Spike_P681H,Spike_D614G,NSP4_T492I,NSP3_T1378P,Spike_Q613H)
hCoV-19/dog/Spain/CE-CEU-941000012297834/2021	EPI_ISL_12695538	2021-01	Europe / Spain / Ceuta	Canis lupus familiaris			Male	11	Live		Original	Feces	A West Highland Terrier dog which suffered from hemorrhagic diarrhea	B.1.177	GV	(Spike_G72R,NSP12_A660S,M_D3G,NSP12_A625T,Spike_I402V,NS8_E64stop,NSP12_P323L,Spike_D614G,N_A220V,N_D144H,Spike_A222V)
hCoV-19/dog/USA/TX-TAMU-091-22-014776-001/2022	EPI_ISL_13101428	2022-04-29	North America / USA / Texas	Canis lupus familiaris		Research - specific population	unknown	unknown	Live		Original	Oropharyngeal swab		BA.2.3.4	GRA	(NSP5_P132H,NSP3_G489S,Spike_L24del,NSP4_T327I,Spike_Q493R,Spike_N969K,N_R203K,Spike_V213G,Spike_G142D,Spike_A27S,Spike_Q954H,N_P13L,Spike_N501Y,Spike_P25del,N_R32del,NS3_T223I,Spike_T19I,M_Q19E,NSP4_T492I,Spike_N764K,Spike_Y505H,NSP6_G107del,Spike_D796Y,N_G204R,N_S413R,N_G19E,M_A63T,NSP13_R392C,NSP6_S106del,NS3_L140F,NSP4_L438F,NSP4_A146V,NSP14_I42V,NSP4_L264F,NSP3_T24I,N_S33del,NSP1_S135R,Spike…
hCoV-19/dog/USA/TX-TAMU-21-005988-002-466/2021	EPI_ISL_1315074	2021-02-12	North America / USA / Texas / Brazos County	Canis lupus familiaris	Same household as TAMU-467	Surveillance of pets from COVID-19 positive households; the project is funded by the Centers for Disease Control and Prevention and conducted by researchers in Texas A&M’s College of Veterinary Medicine & Biomedical Sciences (CVMBS), College of Agriculture and Life Sciences (COALS), and School of Public Health	Male	15	Alive	N/A	Original	Oral swab (PCR Cts~28-29)	Black lab-mix dog	B.1.1.7	GRY	(Spike_H69del,NS8_Q27stop,NSP3_T183I,Spike_T716I,NS8_K68stop,NSP6_S106del,N_R203K,Spike_A570D,NSP5_G283S,Spike_N501Y,NSP3_I1412T,NS8_R52I,Spike_P681H,Spike_Y144del,NS8_C61F,NSP12_P227L,NSP6_G107del,NSP3_A890D,Spike_D1118H,NSP6_F108del,NS8_Y73C,NSP3_M1441I,N_G204R,Spike_V70del,NSP12_P323L,Spike_D614G,N_D3L,Spike_S982A,N_S235F)
hCoV-19/dog/Spain/CT-IrsiCaixaR009AO3A1/2021	EPI_ISL_13608276	2021-02-18	Europe / Spain / Catalunya / Barcelona	Canis lupus familiaris	Other: IRTA-CReSA		unknown	0	unknown		Original	Nasopharyngeal swab		B.1.1.7	GRY	(Spike_H69del,NS8_Q27stop,NSP3_T183I,Spike_T716I,NSP6_S106del,N_R203K,Spike_A570D,Spike_L5F,Spike_N501Y,NS8_R52I,Spike_P681H,Spike_Y144del,NSP6_G107del,NSP3_A890D,Spike_D1118H,NSP6_F108del,NS8_Y73C,NS8_S67F,N_G204R,Spike_V70del,NSP6_V179I,NSP12_P323L,Spike_D614G,N_D3L,Spike_S982A,N_P151L,N_S235F)
hCoV-19/dog/Spain/CT-IrsiCaixaR009AO3B1/2021	EPI_ISL_13608277	2021-02-18	Europe / Spain / Catalunya / Barcelona	Canis lupus familiaris	Other: IRTA-CReSA		unknown	0	unknown		Original	Rectal swab		B.1.1.7	GRY	(Spike_H69del,NS8_Q27stop,NSP3_T183I,Spike_T716I,NSP6_S106del,N_R203K,Spike_A570D,Spike_L5F,Spike_N501Y,NSP3_I1412T,NS8_R52I,Spike_P681H,Spike_Y144del,NSP6_G107del,NSP3_A890D,Spike_D1118H,NSP6_F108del,NS8_Y73C,NS8_S67F,N_G204R,Spike_V70del,NSP15_G129V,NSP6_V179I,NSP12_P323L,Spike_D614G,N_D3L,Spike_S982A,N_P151L,N_S235F)
hCoV-19/dog/Spain/UCH-CEU-941000012297834/2021	EPI_ISL_1490671	2021-01-25	Europe / Spain / Ceuta	Canis lupus familiaris	Veterinarian hospital	Veterinarian hospital	Male	11	Live		Original	Feces		Unassigned	O	(Spike_I402V)
hCoV-19/dog/Germany/BY-MVP-000003828/2020	EPI_ISL_1750982	2020-11-24	Europe / Germany / Bavaria / Munich	Canis lupus familiaris			unknown	unknown	unknown		Original	Nasopharyngeal swab		B.1	G	(NSP3_D1121B,NSP12_P323L,Spike_D614G)
hCoV-19/dog/Germany/BY-MVP-000002393/2020	EPI_ISL_1751194	2020-11-24	Europe / Germany / Bavaria / Munich	Canis lupus familiaris			unknown	unknown	unknown		Original	Nasopharyngeal swab		B.1	G	(NS3_S40L,NSP3_D1121B,NSP13_L412J,NSP12_P323L,Spike_D614G,NSP14_L280J,NSP4_D217B)
hCoV-19/dog/Germany/BY-MVP-000002394/2020	EPI_ISL_1751195	2020-11-24	Europe / Germany / Bavaria / Munich	Canis lupus familiaris			unknown	unknown	unknown		Original	Nasopharyngeal swab		B.1	G	(NSP3_D1121B,NSP12_P323L,Spike_D614G,NSP12_L786J)
hCoV-19/dog/Germany/BY-MVP-000002395/2020	EPI_ISL_1751196	2020-11-24	Europe / Germany / Bavaria / Munich	Canis lupus familiaris			unknown	unknown	unknown		Original	Nasopharyngeal swab		B.1	G	(NSP5_D229B,NSP12_P323L,Spike_D614G)
hCoV-19/dog/Spain/un-UCM-B.1.1.7/2021	EPI_ISL_2348742	2021-03-24	Europe / Spain	Canis lupus familiaris			unknown	unknown	unknown		Original	Nasal swab		Unassigned	O	(Spike_D138H,Spike_H69del,Spike_T716I,Spike_A570D,Spike_D1118H,Spike_V70del,Spike_N501Y,Spike_E619K,Spike_P681H,Spike_D614G,Spike_Y144del,Spike_S982A)
hCoV-19/dog/France/PAC-IHU-D53/2020	EPI_ISL_2566664	2020-11	Europe / France / Marseille	Canis lupus familiaris			unknown	unknown	unknown		Original	Oropharyngeal swab		B.1.160	GH	(NSP4_M324I,NSP12_A185S,NSP3_S1265N,NS3_V77F,NS3_Q57H,NSP13_E261D,NS7b_C41F,NSP12_P323L,Spike_D614G,NSP13_K218R)
hCoV-19/dog/Thailand/CU27042N/2021	EPI_ISL_2628963	2021-05-04	Asia / Thailand / Bangkok	Canis lupus familiaris			unknown	unknown	unknown		Original	Nasal swab		B.1.1.7	GRY	(Spike_H69del,NS8_Q27stop,NSP3_T183I,Spike_T716I,NS8_K68stop,NSP6_S106del,N_R203K,Spike_A570D,Spike_N501Y,NSP3_I1412T,NS8_R52I,Spike_P681H,Spike_Y144del,NSP3_S1424F,NSP6_G107del,NSP3_A890D,Spike_D1118H,NSP6_F108del,NS8_Y73C,NSP3_A1120V,N_G204R,Spike_V70del,NSP12_P323L,Spike_D614G,N_D3L,Spike_S982A,N_S235F)
hCoV-19/dog/Thailand/CU27184N/2021	EPI_ISL_2663240	2021-05-19	Asia / Thailand / Bangkok	Canis lupus familiaris			unknown	unknown	unknown		Original	Nasal swab		B.1.1.7	GRY	(Spike_H69del,NS8_Q27stop,NSP15_D132N,NSP3_T183I,NSP5_L67S,Spike_T716I,NS8_K68stop,NSP6_S106del,N_R203K,Spike_A570D,NSP13_T481M,Spike_N501Y,NSP3_I1412T,NS8_R52I,Spike_P681H,Spike_Y144del,NSP15_R135K,NSP6_G107del,NSP3_A890D,Spike_D1118H,NSP6_F108del,NS8_Y73C,NS7b_E39D,N_G204R,Spike_V70del,NSP12_P323L,Spike_D614G,N_D3L,NSP3_D622E,Spike_S982A,N_S235F)
hCoV-19/dog/Croatia/4603/2021	EPI_ISL_2674897	2021-04	Europe / Croatia	Canis lupus familiaris			unknown	unknown	unknown		Original			B.1.1	GR	(Spike_H69del,Spike_T73del,N_R203K,Spike_G72del,Spike_E484D,NSP2_A507T,Spike_T76del,Spike_G75del,N_G204R,Spike_V70del,Spike_I68del,NSP12_P323L,Spike_N74del,Spike_D614G,NSP1_F8C,NSP15_F329L,Spike_A684S,Spike_S71del)
hCoV-19/dog/USA/MS-21-012417-001/2021	EPI_ISL_2930558	2021-04-16	North America / USA / Mississippi	Canis lupus familiaris			Male	2	Alive		Original		Domestic cat	B.1.1.7	GR	(Spike_H69del,NS8_Q27stop,NSP3_T183I,NSP8_T145I,NSP5_P184L,Spike_T716I,NS8_K68stop,NSP6_S106del,N_R203K,Spike_A570D,Spike_N501Y,NSP3_I1412T,NS8_R52I,Spike_P681H,Spike_Y144del,NSP12_P227L,NSP6_G107del,NSP3_A890D,Spike_D1118H,NSP6_F108del,NS8_Y73C,N_G204R,Spike_V70del,NSP12_P323L,NSP3_A146T,Spike_D614G,N_D3L,Spike_S982A,Spike_A520S,N_S235F)
hCoV-19/dog/USA/CT-21-007025-001/2021	EPI_ISL_2930560	2021-03-03	North America / USA / Connecticut	Canis lupus familiaris			Female	13	Deceased		Original		Domestic dog	B.1.526	GH	(Spike_T95I,N_M234I,NS3_P42L,NSP6_G107del,NSP6_S106del,Spike_E484K,NSP6_F108del,NSP13_Q88H,NS3_Q57H,Spike_A701V,Spike_L5F,NS8_T11I,NSP2_T85I,NSP12_P323L,Spike_D614G,N_P199L,NSP4_L438P,Spike_D253G)
hCoV-19/dog/Egypt/AHRI-5/2020	EPI_ISL_2932464	2020-12	Africa / Egypt	Canis lupus familiaris			unknown	unknown	unknown		Original	Oropharyngeal / Nasopharyngeal swab		Unassigned	O	()
hCoV-19/dog/Egypt/AHRI-6/2020	EPI_ISL_2932465	2020-12	Africa / Egypt	Canis lupus familiaris			unknown	unknown	unknown		Original	Oropharyngeal / Nasopharyngeal swab		Unassigned	O	()
hCoV-19/dog/USA/FL-21-002342-001/2021	EPI_ISL_2958983	2021-01-15	North America / USA / Florida	Canis lupus familiaris			Female	9	Alive		Original		Domestic Cavalier King Charles spaniel	B.1.526	GH	(NSP3_G1128S,Spike_T95I,N_M234I,NSP16_P134S,NS3_P42L,NSP6_G107del,NSP6_S106del,NSP6_F108del,NSP13_Q88H,NS3_Q57H,Spike_A701V,Spike_L5F,NS8_T11I,NSP2_T85I,NSP12_P323L,Spike_D614G,N_P199L,NSP4_L438P,Spike_D253G)
hCoV-19/dog/USA/PA-20-037287-001/2020	EPI_ISL_3010051	2020-12-14	North America / USA / Pennsylvania	Canis lupus familiaris			Female	7	Alive		V76/2	Nasopharyngeal swab	domestic mixed breed dog	B.1.509	GH	(NSP7_S25L,NSP6_K4E,NS3_E19D,N_R203K,NS8_A65V,NSP2_H194Y,NS3_Q57H,N_G34R,NSP2_T85I,NS7a_A13V,NSP12_P323L,Spike_D614G,NSP3_G175S)
hCoV-19/dog/USA/KS-20-035363-001/2020	EPI_ISL_3010052	2020-12	North America / USA / Kansas	Canis lupus familiaris			Male	6	Alive		Original	Nasal swab	domestic German shepherd	B.1.2	GH	(N_P364S,NS3_V97L,NSP10_A24S,N_P67S,NSP16_R216C,NS3_Q57H,NSP2_T85I,NSP5_L89F,NS8_S24L,NSP14_N129D,NS3_G172V,NSP12_P323L,Spike_D614G,N_P199L,Spike_F855L,NSP3_D853G)
hCoV-19/dog/USA/TX-TAMU-205-20-028754-002/2020	EPI_ISL_3128553	2020-09-24	North America / USA / Texas	Canis lupus familiaris			Female	5	alive		Original	Nasal swab	Domestic pitbull mix	B.1.577	GH	(NSP2_F226Y,NS3_Q57H,NSP2_T85I,NSP5_L89F,NS8_S24L,NSP13_T153I,NSP12_P323L,N_P207S,Spike_D614G)
hCoV-19/dog/USA/TX-TAMU-173-20-028046-004/2020	EPI_ISL_3128555	2020-09-14	North America / USA / Texas	Canis lupus familiaris			Male	10	alive		Original	Nasal swab	Domestic miniature doberman	B.1.2	GH	(NSP6_I273V,N_P67S,NSP3_T428I,NSP16_R216C,NS3_Q57H,M_L87F,NSP2_T85I,NSP5_L89F,NS8_S24L,NSP14_N129D,NS3_G172V,NSP12_P323L,Spike_A684V,Spike_D614G,N_P199L)
hCoV-19/dog/USA/TX-TAMU-149-20-024807-001/2020	EPI_ISL_3128557	2020-08-21	North America / USA / Texas	Canis lupus familiaris			Male	7	alive		Original	Nasal swab	Domestic mixed breed	B.1.576	GH	(NSP1_R24C,NSP13_S468L,NS3_Q57H,NSP2_T85I,NSP12_P323L,NSP2_G548D,NSP7_E50G,Spike_D614G,E_P71S)
hCoV-19/dog/USA/TX-TAMU-392-21-002748-002/2020	EPI_ISL_3148877	2020-12-22	North America / USA / Texas	Canis lupus familiaris			Male	4	Alive		V76/2	Nasal swab	domestic Great Pyranees/German Shepherd mix	B.1.609	G	(NSP1_F143del,NS3_D210G,N_M234I,NSP2_K519E,NSP1_K141del,NSP2_I100T,N_P67R,NSP1_S142del,N_T379I,NS7b_W29S,NSP12_P323L,Spike_D614G,NSP2_I42V,NSP3_Q406K,N_S201G)
hCoV-19/dog/USA/TX-TAMU-096-20-024606-001/2020	EPI_ISL_3148880	2020-08-11	North America / USA / Texas	Canis lupus familiaris			Female	13	Alive		Original	Nasal swab	domestic red-nose pitbull	B.1	GH	(N_K373N,NSP3_K837N,N_S190I,NS3_Q57H,NSP2_T85I,NSP12_P323L,NSP5_K90R,Spike_D614G,NSP14_D301N)
hCoV-19/dog/USA/20-021507-001/2020	EPI_ISL_3148884	2020-07-22	North America / USA / California	Canis lupus familiaris			Female	9.5	Alive		Original			B.1.340	GH	(NSP3_E493G,NS3_Q57H,NSP2_T85I,NSP2_S494N,NSP12_P323L,N_T148S,Spike_D614G)
hCoV-19/dog/USA/SC-20-018705-001/2020	EPI_ISL_3152898	2020-06-26	North America / USA / South Carolina	Canis lupus familiaris			Male	9	Deceased		Original			B.1.1.135	GR	(NSP5_P108S,NSP3_V598I,N_R203K,N_G204R,NSP12_P323L,Spike_D614G)
hCoV-19/dog/USA/TX-20-018592-001/2020	EPI_ISL_3152899	2020-06-26	North America / USA / Texas	Canis lupus familiaris			Male	2	Alive		Original			B.1.1.362	GR	(NSP2_N524H,N_R203K,N_G204R,NSP12_P323L,Spike_D614G)
hCoV-19/dog/USA/GA-20-017487-002/2020	EPI_ISL_3152901	2020-06-22	North America / USA / Georgia	Canis lupus familiaris			Male	6	Deceased		Original	Oral swab	domestic Boxer mix	B.1.110.3	GH	(NSP3_D729Y,NS3_Q57H,NSP8_T93I,NSP12_P323L,Spike_D614G,NS8_G8R,NSP4_T461I)
hCoV-19/dog/Hong Kong/20-02756/2020	EPI_ISL_414518	2020-02-26	Asia / Hong Kong	Canis lupus familiaris			Male	17	unknown		Original	Nasal swab		B.43	O	(NSP4_H470Y,Spike_L8V,NSP14_K304R,NS3_G251V,NSP3_D1283G)
hCoV-19/dog/USA/KS-8074/2021	EPI_ISL_4253995	2021-09-07	North America / USA / Kansas	Canis lupus familiaris			Male	12 years	Deceased		Original			AY.3	GK	(N_G215C,N_D63G,N_R203M,NSP12_G671S,NSP6_I162V,Spike_G142D,NS3_S26L,Spike_P681R,Spike_R158del,NSP3_P1228L,NS7a_V82A,NSP3_A488S,Spike_F157del,NSP4_T492I,N_P279Q,NSP14_A394V,Spike_T19R,NS7a_T120I,N_D377Y,M_I82T,Spike_D950N,NSP3_T1335I,Spike_M1229L,NS7b_T40I,NSP13_P77L,Spike_E156G,NSP3_P1469S,Spike_T478K,NSP6_T77A,NSP12_P323L,Spike_D614G,NSP4_V167L,Spike_L452R)
hCoV-19/dog/USA/GA-CDC-4213400-001/2021	EPI_ISL_4296308	2021-07-20	North America / USA / Georgia	Canis lupus familiaris			Male	11	unknown		Original	Oral swab		AY.25	GK	(N_G215C,N_D63G,N_R203M,NSP12_G671S,Spike_G142D,NS3_S26L,Spike_P681R,Spike_R158del,NSP3_P1228L,NSP14_A100S,NS7a_V82A,NSP3_A488S,Spike_F157del,NSP4_T492I,NSP14_A394V,NS7a_T120I,N_D377Y,M_I82T,Spike_D950N,Spike_S112L,NS7b_T40I,NSP13_P77L,Spike_E156G,NSP3_P1469S,Spike_T478K,NSP6_T77A,NS3_E239Q,NSP12_P323L,Spike_D614G,NSP4_V167L,Spike_L452R)
hCoV-19/dog/USA/GA-CDC-4213401-001/2021	EPI_ISL_4296309	2021-07-20	North America / USA / Georgia	Canis lupus familiaris			Male	11	unknown		Original	Nasopharyngeal swab		AY.25	GK	(N_G215C,N_D63G,N_R203M,NSP12_G671S,Spike_G142D,NS3_S26L,Spike_P681R,Spike_R158del,NSP3_P1228L,NSP14_A100S,NS7a_V82A,NSP3_A488S,Spike_F157del,NSP4_T492I,NSP14_A394V,Spike_T19R,NS7a_T120I,N_D377Y,M_I82T,Spike_D950N,Spike_S112L,NS7b_T40I,NSP13_P77L,Spike_E156G,NSP3_P1469S,Spike_T478K,NSP6_T77A,NS3_E239Q,NSP12_P323L,Spike_D614G,NSP4_V167L,Spike_L452R)
hCoV-19/dog/Argentina/PAIS-A0642/2020	EPI_ISL_4344704	2020-11-11	South America / Argentina / Santiago del Estero	Canis lupus familiaris			Male	unknown	unknown		Original			B.1.499	G	(NSP7_S25L,NSP2_T85I,N_S197L,NSP12_P323L,Spike_D614G)
hCoV-19/dog/Hong Kong/20-03695/2020	EPI_ISL_450403	2020-03-18	Asia / Hong Kong	Canis lupus familiaris			unknown	unknown	unknown		Original			B.1.1	GR	(N_R203K,N_G204R,NSP12_P323L,Spike_D614G)
hCoV-19/dog/Switzerland/TI-USZ_14_Tier1_Follow_up_1_Nase/2021	EPI_ISL_4549293	2021-06-03	Europe / Switzerland / Ticino	Canis lupus familiaris			Male	11 months	Live		Original	Nasal swab		B.1	G	(Spike_S94F,Spike_H69del,NS8_Q27stop,Spike_T716I,NS8_K68stop,NSP2_E131N,Spike_D1118H,NS8_Y73C,Spike_V70del,Spike_N501Y,NSP2_C132A,NS8_R52I,NSP12_H816P,NSP12_P323L,Spike_P681H,Spike_Y144del,Spike_Q762H,NSP2_Q134K,NSP13_L428F,NSP2_N133T)
hCoV-19/dog/Bosnia and Herzegovina/VFS-UNSA-LMGFI057/2021	EPI_ISL_5194358	2021-03-02	Europe / Bosnia and Herzegovina / Sarajevo	Canis lupus familiaris		Research - specific population	Male	unknown	Live		Original	Nasopharyngeal swab		B.1.1.7	GR	(Spike_H69del,NS8_Q27stop,Spike_P57F,NSP3_T183I,Spike_T716I,NS8_K68stop,NSP6_S106del,N_R203K,Spike_A570D,Spike_L56T,Spike_N501Y,NSP3_S1589P,NSP3_I1412T,NS8_R52I,Spike_Y144del,NSP6_G107del,NSP3_A890D,Spike_D1118H,NSP6_F108del,NS8_Y73C,N_G204R,Spike_V70del,NSP6_T77A,Spike_F58L,Spike_D614G,N_D3L,Spike_S982A,N_S235F)
hCoV-19/dog/Thailand/CU27791/2021	EPI_ISL_5315539	2021-09-14	Asia / Thailand / Bangkok	Canis lupus familiaris		Research - specific population	Male	15	Live		Original	Mid-Turbinate swab		AY.114	GK	(N_G215C,Spike_T95I,N_D63G,N_R203M,NSP12_G671S,NS3_S26L,NS3_L140F,E_V62F,Spike_P681R,Spike_R158del,NSP3_P1228L,NS7a_V82A,NSP3_A488S,Spike_F157del,NSP4_T492I,NSP14_A394V,Spike_T19R,NS7a_T120I,N_D377Y,M_I82T,NSP2_R27C,Spike_D950N,NS7b_T40I,NSP13_P77L,Spike_E156G,NSP3_P1469S,Spike_T478K,NSP6_T77A,NSP12_P323L,Spike_D614G,NSP4_V167L,Spike_L452R,NSP16_G265S)
hCoV-19/dog/USA/FL-21-025847-001/2021	EPI_ISL_5761515	2021-08-25	North America / USA / Florida	Canis lupus familiaris			Male	3	alive		Original		domestic pug	AY.103	GK	(N_G215C,N_D63G,N_R203M,NSP12_G671S,NSP13_I334V,Spike_G142D,NS3_S26L,Spike_P681R,Spike_R158del,NSP3_P1228L,NS7a_V82A,NSP3_A488S,Spike_F157del,NSP4_T492I,NSP14_A394V,Spike_T19R,NS7a_T120I,N_D377Y,M_I82T,Spike_D950N,NS7b_T40I,NSP13_P77L,Spike_E156G,NSP1_H45Y,NSP3_P1469S,Spike_T478K,NSP6_T77A,NSP12_P323L,Spike_D614G,NSP4_V167L,Spike_L452R)
hCoV-19/dog/USA/FL-21-025578-001/2021	EPI_ISL_5761517	2021-08-18	North America / USA / Florida	Canis lupus familiaris			Male	7	alive		Original			AY.47	GK	(N_D63G,N_R203M,NSP12_G671S,Spike_V289I,NSP3_S543P,Spike_G142D,N_G18V,NSP6_T181I,NS3_S26L,Spike_P681R,Spike_R158del,NSP3_E815D,NS7a_V82A,Spike_F157del,Spike_T19R,NS7a_T120I,Spike_A222V,N_D377Y,M_I82T,NSP6_V149A,Spike_D950N,N_G179C,NSP3_P822L,NSP13_P77L,Spike_E156G,NSP4_A446V,Spike_T478K,NSP4_I385V,NSP12_P323L,Spike_D614G,Spike_L452R)
hCoV-19/dog/USA/FL-21-022193-001/2021	EPI_ISL_5761526	2021-07-26	North America / USA / Florida	Canis lupus familiaris			Male	1	alive		Original	oropharyngeal swab		AY.47	GK	(N_D63G,N_R203M,NSP12_G671S,Spike_V289I,Spike_G142D,N_G18V,NSP6_T181I,NS3_S26L,Spike_P681R,Spike_R158del,NSP3_E815D,NS7a_V82A,Spike_F157del,Spike_T19R,NS7a_T120I,Spike_A222V,N_D377Y,M_I82T,NSP6_V149A,Spike_D950N,NSP3_P822L,NSP13_P77L,Spike_E156G,NSP4_A446V,NSP12_T248I,Spike_T478K,N_R32H,NSP3_P1326L,NSP12_P323L,Spike_D614G,Spike_L452R,NSP1_V60I)
hCoV-19/dog/USA/KS-21-026614-002/2021	EPI_ISL_5781751	2021-09-07	North America / USA / Kansas	Canis lupus familiaris			Male	13	Alive		Original	Nasal swab	domestic mixed breed dog	AY.3	GK	(N_G215C,N_D63G,N_R203M,NSP12_G671S,NSP6_I162V,Spike_G142D,NS3_S26L,Spike_P681R,Spike_R158del,NSP3_P1228L,NS7a_V82A,NSP3_A488S,Spike_F157del,NSP4_T492I,N_P279Q,NSP14_A394V,Spike_T19R,NS7a_T120I,N_D377Y,M_I82T,Spike_D950N,NSP3_T1335I,Spike_M1229L,NS7b_T40I,NSP13_P77L,Spike_E156G,NSP3_P1469S,Spike_T478K,NSP6_T77A,NSP12_P323L,Spike_D614G,NSP4_V167L,Spike_L452R)
hCoV-19/dog/USA/NJ-21-027164-001/2021	EPI_ISL_5781752	2021-09-05	North America / USA / New Jersey	Canis lupus familiaris			Male	3	Alive		Original			AY.103	GK	(N_G215C,N_D63G,N_R203M,NSP12_G671S,NSP13_I334V,Spike_G142D,NS3_S26L,Spike_P681R,Spike_R158del,NSP3_P1228L,N_V270I,NS7a_V82A,NSP3_A488S,Spike_F157del,NSP4_T492I,NSP14_A394V,Spike_T19R,NS7a_T120I,N_D377Y,M_I82T,Spike_D950N,NS7b_T40I,NSP13_P77L,Spike_E156G,NSP3_P1469S,Spike_T478K,NSP6_T77A,NSP12_P323L,Spike_D614G,Spike_L452R,NSP4_V167L)
hCoV-19/dog/USA/GA-21-027601-001/2021	EPI_ISL_5781753	2021-08-26	North America / USA / Georgia	Canis lupus familiaris			Female	3	Alive		Original			AY.103	GK	(N_G215C,N_D63G,N_R203M,NSP12_G671S,NSP13_I334V,Spike_G142D,NSP3_K1211Q,NS3_S26L,Spike_P681R,Spike_R158del,NSP3_P1228L,NS7a_V82A,NSP3_A488S,Spike_F157del,NS8_P36S,NSP4_T492I,NSP14_A394V,Spike_T19R,NS7a_T120I,N_D377Y,M_I82T,Spike_D950N,NS7b_T40I,NSP13_P77L,Spike_E156G,NSP3_P1469S,Spike_T478K,NSP6_T77A,NSP12_P323L,Spike_D614G,Spike_L452R,NSP4_V167L)
hCoV-19/dog/USA/OH-OSU-0508-031718/2021	EPI_ISL_6088012	2021-09-24	North America / USA / Ohio	Canis lupus familiaris			Female	11	Live		Original; re-sequenced and submitted as EPI_ISL_7373930	nasal swab		AY.44	GK	(N_G215C,NS8_L60F,N_D63G,N_R203M,NSP12_G671S,Spike_G142D,NS3_S26L,Spike_P681R,Spike_R158del,NSP3_P1228L,NS7a_V82A,NSP3_A488S,Spike_F157del,NSP4_T492I,NSP14_A394V,Spike_T19R,NS7a_T120I,NSP16_T151I,NSP12_F192V,N_D377Y,NSP13_H164Y,M_I82T,NS8_G50E,Spike_D950N,NS7b_T40I,NSP3_A1736V,NSP13_P77L,Spike_E156G,NSP3_H1307Y,NS3_Q57H,NSP3_P1469S,Spike_T478K,NSP6_T77A,NSP12_P323L,Spike_D614G,NSP4_V167L,Spike_L4…
hCoV-19/dog/USA/VA-21-032400-003/2021	EPI_ISL_6088079	2021-10-22	North America / USA / Virginia	Canis lupus familiaris			Female	9 years	alive		Original	nasal swab	domestic St. Bernard	AY.118	GK	(N_G215C,Spike_T95I,N_D63G,N_R203M,NSP12_G671S,Spike_G142D,NS3_S26L,Spike_P681R,Spike_R158del,NSP3_P1228L,NS7a_V82A,NSP3_A488S,Spike_F157del,NS6_E46V,NSP4_T492I,NSP14_A394V,Spike_T19R,NS7a_T120I,N_D377Y,M_I82T,Spike_D950N,NS7b_T40I,NSP13_P77L,Spike_E156G,NSP13_I195T,NSP3_P1469S,Spike_T478K,NSP6_T77A,NSP12_P323L,Spike_D614G,NSP4_V167L,Spike_L452R,NSP14_P140S,NSP3_S699F)
hCoV-19/dog/Spain/CT-IrsiCaixaR026ND2E9/2021	EPI_ISL_6344510	2021-07-26	Europe / Spain / Catalunya / Barcelona / Bellaterra	Canis lupus familiaris		Active surveillance	Female	13	unknown		Original	Oropharyngeal swab		AY.43	GK	(N_G215C,N_D63G,N_R203M,NSP12_G671S,NS3_S26L,Spike_P681R,Spike_R158del,NSP3_P1228L,NS7a_V82A,NSP3_A488S,Spike_F157del,NSP4_T492I,NSP14_A394V,Spike_T19R,NS7a_T120I,N_D377Y,M_I82T,Spike_D950N,N_Q9L,NS7b_T40I,NSP13_P77L,Spike_E156G,NSP3_P1469S,Spike_T478K,NSP12_L838I,NSP6_T77A,NSP12_P323L,Spike_D614G,Spike_L452R,NSP4_V167L)
hCoV-19/dog/Bosnia and Herzegovina/VFS-UNSA-LMGFI426/2021	EPI_ISL_6949571	2021-01-27	Europe / Bosnia and Herzegovina / Sarajevo	Canis lupus familiaris		Active surveillance	Female	9	Live		Original	Nasopharyngeal swab	American Staffordshire terrier	B.1.258	G	(NSP1_F143del,Spike_H69del,NSP13_H290Y,NSP1_K141del,NSP12_E922D,Spike_N439K,NSP1_S142del,NSP13_A598S,NSP9_M101I,NSP13_V484F,NSP12_V720I,Spike_V70del,Spike_D867E,NSP12_P323L,Spike_D614G,NSP15_P270L)
hCoV-19/dog/Bosnia and Herzegovina/VFS-UNSA-LMGFI427/2021	EPI_ISL_6949572	2021-03-02	Europe / Bosnia and Herzegovina / Sarajevo	Canis lupus familiaris		Active surveillance	Male	4	Live		Original	Nasopharyngeal swab	Havanese	B.1.258	G	(NSP1_F143del,Spike_H69del,NSP13_H290Y,NSP1_K141del,NSP12_E922D,Spike_N439K,NSP1_S142del,NSP13_A598S,NSP12_A699S,NSP9_M101I,NSP13_V484F,NSP12_V720I,Spike_V70del,Spike_D867E,NSP12_P323L,Spike_D614G,NSP10_C117Y,NSP15_P270L)
hCoV-19/dog/USA/TX-TAMU-077/2020	EPI_ISL_699508	2020-07-28	North America / USA / Texas / Brazos County	Canis lupus familiaris			unknown	unknown	unknown		Original	Respiratory swab		B.1.1	GR	(N_R203K,N_G204R,NS3_G44I,Spike_L1224F,NSP12_P323L,Spike_P681H,Spike_D614G)
hCoV-19/dog/Netherlands/un-EMC-2/2020	EPI_ISL_722380	2020-10-29	Europe / Netherlands	Canis lupus familiaris			unknown	unknown	unknown		Original			B.1.177	G	(NSP2_D144Y,Spike_P272L,NSP12_P323L,Spike_A262S,Spike_D614G,N_A220V)
hCoV-19/dog/Italy/Dog399-20BA/2020	EPI_ISL_730652	2020-11-04	Europe / Italy / Apulia	Canis lupus familiaris			Female	1	unknown		Original	Nasopharyngeal swab		B.1.177	GV	(NSP6_A54S,NSP12_P323L,Spike_D614G,Spike_Q675H,NS8_P30L,N_A220V,Spike_A222V)
hCoV-19/dog/USA/OH-OSU-0508-11172021/2021	EPI_ISL_7373930	2021-09-24	North America / USA / Ohio	Canis lupus familiaris			Female	11	Live		Original; re-sequenced and submitted as EPI_ISL_6088012			AY.44	GK	(N_G215C,NS8_L60F,N_D63G,N_R203M,NSP12_G671S,Spike_G142D,NS3_S26L,Spike_P681R,Spike_R158del,NSP3_P1228L,NS7a_V82A,NSP3_A488S,Spike_F157del,NSP4_T492I,NSP14_A394V,Spike_T19R,NS7a_T120I,NSP16_T151I,NSP12_F192V,N_D377Y,NSP13_H164Y,M_I82T,NS8_G50E,Spike_D950N,NS7b_T40I,NSP3_A1736V,NSP13_P77L,NSP4_V94A,Spike_E156G,NSP3_H1307Y,NS3_Q57H,NSP3_P1469S,Spike_T478K,NSP6_T77A,NSP12_P323L,Spike_D614G,NSP4_V167…
hCoV-19/dog/USA/WA-DDL21-11754-4/2021	EPI_ISL_7845316	2021-07-29	North America / USA / Washington	Canis lupus familiaris			unknown	unknown	unknown		Original	Nasopharyngeal swab		AY.103	GK	(N_G215C,N_D63G,N_R203M,NSP12_G671S,NSP3_I1683T,NSP13_I334V,NS3_S26L,Spike_P681R,NSP3_P1228L,NS7a_V82A,NSP3_A488S,NSP4_T492I,NSP14_A394V,Spike_T19R,NS7a_T120I,M_I82T,Spike_D950N,NS7b_T40I,NSP13_P77L,NSP3_P1469S,Spike_T478K,NSP6_T77A,NSP12_P323L,Spike_D614G,Spike_L452R,NSP4_V167L)
hCoV-19/dog/USA/WA-DDL21-10981-4/2021	EPI_ISL_7845317	2021-07-15	North America / USA / Washington	Canis lupus familiaris			unknown	unknown	unknown		Original	Nasopharyngeal swab		AY.25	GK	(N_G215C,N_D63G,N_R203M,NSP12_G671S,NSP3_P1787S,NS3_S26L,Spike_P681R,Spike_R158del,NSP12_K267N,NSP3_P1228L,NS7a_V82A,NSP3_A488S,Spike_F157del,NSP4_T492I,NSP14_A394V,Spike_T19R,NS7a_T120I,N_D377Y,M_I82T,Spike_D950N,NS7b_T40I,NSP13_P77L,Spike_E156G,NS6_R20M,NSP3_P1469S,Spike_T478K,NSP6_T77A,NS3_E239Q,NSP12_P323L,Spike_D614G,NSP4_V167L,Spike_L452R)
hCoV-19/dog/USA/WA-DDL21-10981-5/2021	EPI_ISL_7845318	2021-07-15	North America / USA / Washington	Canis lupus familiaris			unknown	unknown	unknown		Original	Nasopharyngeal swab		AY.25	GK	(N_G215C,N_D63G,N_R203M,NSP12_G671S,NSP3_P1787S,NS3_S26L,Spike_P681R,NSP12_K267N,NSP3_P1228L,NS7a_V82A,NSP3_A488S,NSP4_T492I,NSP14_A394V,Spike_T19R,NS7a_T120I,N_D377Y,M_I82T,Spike_D950N,NS7b_T40I,NSP13_P77L,NS6_R20M,NSP3_P1469S,Spike_T478K,NSP6_T77A,NS3_E239Q,NSP12_P323L,Spike_D614G,Spike_L452R,NSP4_V167L)
hCoV-19/dog/USA/MA-21-038692-001/2021	EPI_ISL_8215762	2021-12-14	North America / USA / Massachusetts	Canis lupus familiaris			Male	10 years	alive		Original		domestic dog	AY.39	GK	(N_G215C,Spike_T95I,N_D63G,N_R203M,NSP12_G671S,NSP16_Q238H,Spike_G142D,NS3_S26L,NSP3_E318K,Spike_P681R,Spike_R158del,NSP3_P1228L,NSP3_L364R,NS7a_V82A,NSP3_A488S,Spike_F157del,NSP4_T492I,NSP14_A394V,Spike_T19R,NS7a_T120I,N_D377Y,M_I82T,Spike_D950N,NS7b_T40I,NSP13_P77L,Spike_E156G,NSP3_P1469S,Spike_T478K,NS7a_V71I,NSP6_T77A,NSP12_P323L,Spike_D614G,NSP4_V167L,Spike_L452R)
hCoV-19/dog/USA/TX-TAMU-282-20-032807-012/2020	EPI_ISL_8317060	2020-10-22	North America / USA / Texas	Canis lupus familiaris			unknown	unknown	alive		Original	nasal swab	domestic dog	B.1.2	GH	(NSP2_A80T,N_P67S,NS3_Q57H,NSP2_T85I,NSP5_L89F,NS8_S24L,NSP14_N129D,NS3_G172V,NSP12_P323L,N_P365L,Spike_D614G,N_P199L,NS8_S54P)
hCoV-19/dog/Colombia/COR-U117/2021	EPI_ISL_8422346	2021-04-26	South America / Colombia / Cordoba	Canis lupus familiaris		Research - specific population	Female	3	Live		Original	Oropharyngeal swab	Close contact with infected human	B.1.625	GH	(NSP3_P1228S,NSP6_S106del,Spike_E484K,NSP5_P241S,NSP12_K91R,NSP2_L501F,NS8_V32L,NSP13_T153I,Spike_V1228L,Spike_N440K,Spike_F157L,NSP3_K501E,M_I82T,N_M210I,Spike_D950N,NSP1_V86F,NSP3_T1004I,N_M234I,NSP6_G107del,NSP6_F108del,NS3_Q57H,NSP12_P323L,NSP5_K90R,Spike_D614G)
hCoV-19/dog/Brazil/RJ-FIOCRUZ-A004N/2020	EPI_ISL_848072	2020-05-28	South America / Brazil / Rio de Janeiro	Canis lupus familiaris			Female	8	Live		Original	Oropharyngeal swab	mongrel, living with a person diagnosed with COVID-19	Unassigned	O	()
hCoV-19/dog/Brazil/RJ-FIOCRUZ-A118/2020	EPI_ISL_848073	2020-07-15	South America / Brazil / Rio de Janeiro	Canis lupus familiaris			Female	11	Live		Original	Oropharyngeal swab	Yorkshire terrier, living with a person diagnosed with COVID-19	Unassigned	O	()
hCoV-19/dog/Brazil/RJ-FIOCRUZ-A119/2020	EPI_ISL_848074	2020-07-15	South America / Brazil / Rio de Janeiro	Canis lupus familiaris			Female	11	Live		Original	Retal swab	Yorkshire terrier, living with a person diagnosed with COVID-19	Unassigned	O	()
hCoV-19/dog/Brazil/RJ-FIOCRUZ-A136/2020	EPI_ISL_848075	2020-07-20	South America / Brazil / Rio de Janeiro	Canis lupus familiaris			Male	4	Live		Original	Oropharyngeal swab	Shih-tzu, living with a person diagnosed with COVID-19	Unassigned	O	()
hCoV-19/dog/Brazil/RJ-FIOCRUZ-A016NS3/2020	EPI_ISL_848076	2020-07-02	South America / Brazil / Rio de Janeiro	Canis lupus familiaris			Female	1	Live		Original	Oropharyngeal swab	mongrel, living with a person diagnosed with COVID-19	Unassigned	O	()
hCoV-19/dog/Brazil/RJ-FIOCRUZ-A301/2020	EPI_ISL_848077	2020-08-20	South America / Brazil / Rio de Janeiro	Canis lupus familiaris			Male	4	Live		Original	Oropharyngeal swab	Shih-tzu, living with a person diagnosed with COVID-19	Unassigned	O	()
hCoV-19/dog/Brazil/RJ-FIOCRUZ-A398/2020	EPI_ISL_848078	2020-10-01	South America / Brazil / Rio de Janeiro	Canis lupus familiaris			Male	8	Live		Original	Oropharyngeal swab	mongrel, living with a person diagnosed with COVID-19	Unassigned	O	()
hCoV-19/dog/Brazil/RJ-FIOCRUZ-A399/2020	EPI_ISL_848079	2020-10-02	South America / Brazil / Rio de Janeiro	Canis lupus familiaris			Male	8	Live		Original	Retal swab	mongrel, living with a person diagnosed with COVID-19	Unassigned	O	()
hCoV-19/dog/Brazil/RJ-FIOCRUZ-A401/2020	EPI_ISL_848080	2020-10-03	South America / Brazil / Rio de Janeiro	Canis lupus familiaris			Female	5	Live		Original	Retal swab	mongrel, living with a person diagnosed with COVID-19	Unassigned	O	()
hCoV-19/dog/Brazil/RJ-FIOCRUZ-A403/2020	EPI_ISL_848081	2020-10-01	South America / Brazil / Rio de Janeiro	Canis lupus familiaris			Male	5	Live		Original	Retal swab	Pinscher, living with a person diagnosed with COVID-19	Unassigned	O	()
hCoV-19/dog/Brazil/RJ-FIOCRUZ-A404/2020	EPI_ISL_848082	2020-10-02	South America / Brazil / Rio de Janeiro	Canis lupus familiaris			Female	15	Live		Original	Oropharyngeal swab	Labrador, living with a person diagnosed with COVID-19	Unassigned	O	()
hCoV-19/dog/Botswana/R36B40-BHP-AAB114631/2021	EPI_ISL_8900015	2021-08-04	Africa / Botswana / Southern East / Gaborone	Canis lupus familiaris			Male	5	Live		Original			AY.112	O	(N_G215C,M_I82T,N_D63G,Spike_D950N,N_R203M,NS7b_T40I,NSP13_P77L,Spike_T478K,NSP5_S113A,Spike_P681R,NSP6_T77A,NSP6_Q257T,NSP12_P323L,Spike_D614G,NS7a_V82A,NSP4_T492I,Spike_T19R,NS7a_T120I)
hCoV-19/dog/Switzerland/ZH-UZH-P1784_USZ22_Tier1_F1/2021	EPI_ISL_9461294	2021-11-16	Europe / Switzerland / Zurich	Canis lupus familiaris			Male	2	Live		Original	Oropharyngeal swab		AY.129	GK	(N_G215C,Spike_T95I,N_D63G,N_R203M,NSP12_G671S,NS3_S26L,Spike_P681R,Spike_R158del,NSP16_D179G,NSP3_P1228L,NS7a_V82A,NSP3_A488S,Spike_F157del,NSP4_T492I,NSP14_A394V,Spike_T19R,NS7a_T120I,N_D377Y,M_I82T,NS7b_T40I,NSP13_P77L,Spike_E156G,NSP3_P1469S,Spike_T478K,NSP6_T77A,NSP12_P323L,NSP5_K90R,Spike_D614G,Spike_L452R,NSP4_V167L)
hCoV-19/dog/Switzerland/ZH-UZH-P1784_USZ29_Tier1/2021	EPI_ISL_9461295	2021-11-24	Europe / Switzerland / Zurich	Canis lupus familiaris			Female	8 months	Live		Original	Nasal swab		AY.4	GK	(N_G215C,NSP3_A1711V,Spike_T95I,N_D63G,N_R203M,NSP12_G671S,NSP3_P1103S,NS3_S26L,Spike_P681R,Spike_R158del,NSP3_P1228L,NS8_E106stop,Spike_V1228L,NS7a_V82A,NSP3_A488S,Spike_F157del,NSP4_T492I,NSP14_A394V,Spike_T19R,NS7a_T120I,N_D377Y,M_I82T,NSP3_T799A,NSP12_R249G,NS7b_T40I,NSP13_P77L,Spike_E156G,NSP3_P1469S,Spike_T478K,NSP16_K38R,NSP6_T77A,NSP12_P323L,Spike_D614G,NSP4_V167L,Spike_L452R)
hCoV-19/dog/Italy/ABR-IZSGC-319425/2021	EPI_ISL_9906009	2021-12-20	Europe / Italy / Abruzzo	Canis lupus familiaris			unknown	unknown	unknown		Original		Domestic dog	AY.23	GK	(N_G215C,Spike_V1264L,N_D63G,N_K38R,N_R203M,NSP12_G671S,NS3_L95F,NS3_S26L,NSP2_N168S,NSP2_P200L,Spike_P681R,Spike_R158del,NSP3_P1228L,NS7a_V82A,NSP3_A488S,Spike_F157del,NSP4_T492I,NSP14_A394V,Spike_T19R,NS7a_T120I,N_D377Y,M_I82T,NSP3_A1798V,Spike_D950N,NSP4_I377M,NS7b_T40I,NSP13_P77L,Spike_E156G,NSP3_T678I,NSP3_P1469S,Spike_T478K,NSP6_T77A,NSP12_P323L,Spike_D614G,NSP4_V167L,Spike_L452R)
1Elbe, S., and Buckland-Merrett, G. (2017) Data, disease and diplomacy: GISAID’s innovative contribution to global health. Global Challenges, 1:33-46. doi:10.1002/gch2.1018.
